# Supplementary material for: KRAS-Driven Hypertranscription and Metastatic Dissemination in Colorectal Cancer Could be Overcome by Targeting the NMHC IIA/ PLK1 Signaling Axis with a Novel Acridine Derivative
Source: Int J Biol Sci. 2026 Jan 1;22(1):500–18. doi: 10.7150/ijbs.121816 (PMC12681934; doi:10.7150/ijbs.121816)
Supplement: Supplementary file 2 — Supplementary tables 5-8. [file ijbsv22p0500s2.xlsx]

## Sheet: Table S5
Table S5. The inhibition rates of a series of acridine derivatives
Compound number	dose	DIFI	Caco2	HT29	HCT8	HCT116	SW480
1	1.0mM	-0.442719	-0.271689	0.707155	0.39985	0.832461	-0.388197
2	1.0mM	-0.500327	-0.230077	0.752418	0.467899	0.835891	-0.203292
3	1.0mM	-0.674201	-0.0724734	0.701301	0.487428	0.805668	-0.0285526
4	1.0mM	-0.499859	-0.106803	0.772908	0.499845	0.828439	-0.0817342
5	1.0mM	-0.564601	-0.056349	0.741138	0.514341	0.816255	-0.236999
6	1.0mM	-0.511614	-0.0659716	0.77298	0.43196	0.723279	-0.358129
7	1.0mM	0.984599	0.828937	0.922264	0.964152	0.981389	0.891479
8	1.0mM	0.977055	0.849743	0.843374	0.867057	0.979792	0.828774
9	1.0mM	-0.54998	-0.0891182	0.712224	0.500994	0.820987	-0.0694286
10	1.0mM	-0.25896	0.00294754	0.73814	0.48513	0.969146	0.390694
11	1.0mM	0.166925	0.0390976	-0.160279	0.0600988	-0.0518212	0.115691
12	1.0mM	0.0262693	0.000346847	0.00735357	0.00359206	-0.0508157	-0.121754
13	1.0mM	-0.0906415	-0.0248802	-0.00121365	0.186952	-0.0784366	-0.0383971
14	1.0mM	-0.228724	-0.0589497	-0.0900989	0.106158	-0.418996	-0.00051715
15	1.0mM	0.0117067	0.0393577	0.14907	0.0919351	0.0273153	0.138804
16	1.0mM	-0.0335604	0.0466397	0.14343	0.316923	-0.0082902	0.10499
17	1.0mM	-0.0261329	0.0177716	-0.220892	0.0407891	-0.0946424	0.0982487
18	1.0mM	-0.0111608	0.080189	-0.271796	0.03696	-0.0111883	-0.00725858
19	1.0mM	-0.0299344	-0.0326824	-0.0790329	0.1084	-0.0500468	-0.0234164
20	1.0mM	-0.0842667	0.37147	0.169917	0.399413	-0.0119573	0.601281
21	1.0mM	-0.0249632	0.349624	-0.128295	0.263096	0.0409779	0.471804
22	1.0mM	-0.0224484	0.0645847	-0.223605	0.14877	0.0190941	0.147578
23	1.0mM	0.0159761	0.0791488	-0.0459061	0.108893	-0.0838779	0.151965
24	1.0mM	0.0774435	0.142866	0.222249	0.189578	0.164651	0.0751355
25	1.0mM	0.0614772	0.0573026	0.336407	0.739712	0.612677	0.322211
26	1.0mM	-0.179772	-0.0321623	-0.0890994	0.0506354	-0.152841	0.134523
27	1.0mM	0.0220584	0.0234933	-0.112873	0.111628	-0.0499877	0.17968
28	1.0mM	-0.00379176	0.0219328	-0.345617	0.060427	-0.0805658	0.0932195
29	1.0mM	0.0176721	0.0679656	-0.149141	0.0547381	-0.0318301	0.134095
30	1.0mM	-0.0136756	0.0718667	-0.114587	0.026895	-0.0311204	0.0347946
31	1.0mM	-0.0628028	-0.13281	-0.152997	0.00118518	-0.0339593	0.0109324
32	1.0mM	-0.172228	0.0957934	-0.192406	0.0612475	-0.198206	0.0878692
33	1.0mM	0.021649	0.203983	0.0232744	0.153912	-0.00444574	0.348641
34	1.0mM	0.112827	0.0866909	-0.05276	0.104352	0.0588398	0.184816
35	1.0mM	-0.00958172	0.101515	-0.0575433	0.0768375	0.030864	0.152393
36	1.0mM	0.0443411	0.194101	0.312419	-0.0116697	0.00436689	0.102957
37	1.0mM	0.00252459	0.189159	0.203044	-0.0414273	-0.0586821	0.063151
38	1.0mM	-0.0567789	0.250016	0.103093	0.0307241	-0.0841146	0.219807
39	1.0mM	0.0856313	0.183438	0.0169203	0.0342797	0.0218148	0.331199
1-1	1.0mM	0.0524225	0.0188621	-0.0761797	-0.140712	-0.220557	-0.0718672
1-2	1.0mM	0.00993416	0.0623288	-0.0219312	-0.0957307	0.0672509	0.645427
1-3	1.0mM	-0.00617524	0.0617988	-0.106813	-0.012584	-0.126366	0.102881
1-4	1.0mM	0.0494692	0.227979	-0.0242271	0.0119025	0.477062	0.409517
1-5	1.0mM	-0.0212107	0.0496069	-0.00658151	0.0136063	-0.103734	0.0499843
1-6	1.0mM	0.0157737	0.0170068	0.07384	-0.112915	-0.0557094	0.418608
1-7	1.0mM	-0.00557112	-0.0240746	-0.1383	-0.0276263	-0.0969776	-0.0808407
1-8	1.0mM	-0.155455	-0.0246046	-0.129969	-0.0893535	-0.222697	0.0132635
1-9	1.0mM	-0.15908	0.10341	-0.0807058	0.0492406	-0.115669	0.141373
1-10	1.0mM	-0.0736332	0.118783	0.05075	0.0611187	-0.0500229	0.136886
1-11	1.0mM	-0.061417	0.0615337	-0.0151091	0.0397479	-0.0379184	0.0944978
1-12	1.0mM	0.0496705	0.0281385	-0.041807	-0.0111235	-0.138302	0.0270781
1-13	1.0mM	-0.0141628	-0.0193038	-0.0256702	-0.0350745	-0.134474	-0.0208596
1-14	1.0mM	0.171296	0.529331	-0.026195	-0.0709522	-0.194603	0.0205841
1-15	1.0mM	-0.145119	0.10023	-0.0847728	0.0166732	-0.0762028	0.161563
1-16	1.0mM	-0.133171	0.139191	-0.168605	-0.0751874	-0.100468	0.137831
1-17	1.0mM	-0.0308763	0.125939	-0.111995	-0.0376058	-0.0552589	0.0569506
1-18	1.0mM	-0.0107396	0.0352947	0.126252	0.0131682	-0.0924172	-0.0265271
1-19	1.0mM	0.00349038	0.00985063	-0.0807058	-0.00615808	-0.168648	-0.0325488
1-20	1.0mM	-0.111826	0.0925435	0.0241178	-0.0230504	-0.0340336	0.481069
1-21	1.0mM	-0.0702099	-0.0280502	0.0668212	0.0556178	-0.0480524	0.397119
1-22	1.0mM	-0.0720894	0.153238	0.202016	0.0167706	0.0265457	0.559942
1-23	1.0mM	0.0212107	0.207041	0.104342	0.0195453	0.0917417	0.601267
1-24	1.0mM	0.046583	0.119843	0.0457647	0.0407702	-0.00689678	0.211272
1-25	1.0mM	0.0380584	0.221884	0.0442559	-0.0333219	0.283332	0.211272
1-26	1.0mM	-0.154717	0.122493	-0.0627979	-0.0149693	-0.128675	0.397119
1-27	1.0mM	-0.101019	0.0281385	0.106638	0.0129248	0.00351879	0.39523
1-28	1.0mM	0.0222846	0.203596	0.102309	0.0984569	0.000140741	0.288728
1-29	1.0mM	-0.0531609	0.076376	0.0278568	0.00849476	0.0433795	0.17833
1-30	1.0mM	0.016982	0.175236	0.0901081	-0.0219793	0.0729936	0.174551
1-31	1.0mM	0.139279	0.255809	0.137731	0.0601451	0.0929803	0.608116
1-32	1.0mM	0.0322858	0.402642	0.232322	0.201368	0.568945	0.638815
1-33	1.0mM	-0.115518	0.225594	0.0291031	0.0666196	0.0285162	0.287075
1-34	1.0mM	0.18707	0.178152	0.266629	0.0768426	0.218361	0.43136
1-35	1.0mM	-0.0591348	0.209957	0.140617	0.00294516	0.0236744	0.399599
1-36	1.0mM	-0.043898	0.529331	0.0373682	0.109069	0.190324	0.00157435
1-37	1.0mM	0.459654	0.439482	0.277124	0.113548	0.12372	0.714972
1-38	1.0mM	0.527246	0.307227	0.119561	0.124939	-0.00408176	0.725008
1-39	1.0mM	-0.0866549	0.156949	0.0983732	0.0815159	-0.0309934	0.225795
1-40	1.0mM	0.561411	0.474998	0.14862	0.17547	0.202091	0.709422
1-41	1.0mM	0.555639	0.469962	0.133664	0.193287	0.209916	0.696788
1-42	1.0mM	0.247279	0.526151	0.16174	0.0650131	0.183174	0.212689
1-43	1.0mM	0.0424213	0.0716053	-0.00212097	-0.0526482	-0.0458568	-0.137752
1-44	1.0mM	-0.176666	0.0530524	-0.185857	-0.0652078	-0.0393822	0.145387
1-45	1.0mM	-0.138272	0.0753158	0.00273321	0.0776702	0.0304304	0.0985123
1-46	1.0mM	-0.164181	0.183718	0.464796	0.448569	0.635041	0.161681
1-s91	1.0mM	0.0660484	0.259254	0.09857	0.0889154	0.0348781	-0.106935
2-1	1.0mM	-0.245543	0.209677	0.0562701	-0.0415024	-0.252931	-0.177054
2-2	1.0mM	-0.115079	0.225691	0.0292959	0.00489455	-0.202569	-0.0527161
2-3	1.0mM	-0.0868568	0.261894	0.0474416	0.000574927	-0.14035	-0.0186521
2-4	1.0mM	-0.111055	0.271367	0.0527876	-0.0141553	-0.178318	0.0225544
2-5	1.0mM	-0.0161488	0.316479	0.150573	0.00974245	-0.164895	0.0689169
2-6	1.0mM	-0.0147224	0.294712	-0.0219032	0.0112341	-0.201491	-0.0360222
2-7	1.0mM	0.144218	0.359448	0.18552	-0.0142796	-0.456341	-0.114547
2-8	1.0mM	-0.0357106	0.264488	0.0702001	0.0366545	-0.168618	0.0864984
2-9	1.0mM	-0.13459	0.275878	0.114984	0.00995998	-0.283501	-0.0451933
2-10	1.0mM	-0.0799796	0.275314	0.0661677	0.053964	-0.206096	0.0473205
2-11	1.0mM	0.0402446	0.299562	0.0639377	0.0203084	-0.15103	0.0233152
2-12	1.0mM	0.0401936	0.318171	0.0341225	0.00564036	-0.126927	0.00061991
2-13	1.0mM	0.204636	0.26133	0.0275241	0.0374936	-0.257977	0.0109321
2-14	1.0mM	0.0927662	0.281404	0.0591722	0.0558908	-0.113357	0.0457146
2-15	1.0mM	0.0416199	0.268096	0.0953109	0.0357844	-0.269392	-0.0234701
2-16	1.0mM	0.0524707	0.361591	0.144982	0.000450601	-0.318089	0.0212443
2-17	1.0mM	0.088487	0.376816	0.0690393	-0.0228255	-0.157644	-0.00259211
2-18	1.0mM	0.0560367	0.405688	0.0960746	-0.0169211	-0.144368	-0.0560971
2-19	1.0mM	-0.113653	0.367568	0.174156	0.0335158	-0.26317	0.0217936
2-20	1.0mM	0.0175751	0.340839	0.15155	0.0950159	-0.151863	0.0716218
2-21	1.0mM	0.0728986	0.296743	0.0833665	0.102971	-0.17386	0.115026
2-22	1.0mM	0.146358	0.379072	0.117458	0.0755932	-0.147062	0.0768202
2-23	1.0mM	0.117983	0.398019	0.0283488	0.0493647	-0.293104	-0.0366561
2-24	1.0mM	0.303617	0.417981	0.556224	0.0587809	-0.435275	-0.0598585
2-25	1.0mM	0.157056	0.321667	0.138292	0.0118556	-0.248963	0.00881889
2-26	1.0mM	0.392562	0.381327	0.356285	0.110461	-0.448258	0.0707343
2-27	1.0mM	0.269435	0.338245	0.109821	0.0962279	-0.202226	0.124662
2-28	1.0mM	0.740041	0.35223	0.10808	0.130194	-0.101501	0.140511
2-29	1.0mM	0.338207	0.397793	0.0729495	0.074288	-0.191546	-0.00766371
2-30	1.0mM	0.531177	0.46986	0.118405	0.0519752	-0.20688	-0.30976
2-31	1.0mM	0.777432	0.387981	0.26406	0.0510118	-0.384178	0.0253437
2-32	1.0mM	0.981508	0.332043	0.436047	0.279423	-0.192722	0.272836
2-33	1.0mM	0.286398	0.34411	0.458378	0.193341	-0.249698	0.189916
2-34	1.0mM	0.871931	0.508881	0.604735	0.635744	0.794688	0.634481
2-35	1.0mM	0.91946	0.398132	0.3521	0.297198	0.176865	0.297729
2-36	1.0mM	0.837952	0.528731	0.614969	0.287223	-0.197866	0.0964725
2-37	1.0mM	0.995721	-0.110505	0.448786	0.161892	-0.161515	0.133706
2-38	1.0mM	-0.0510953	-0.0543411	0.554483	0.306739	-0.00998591	0.190846
2-39	1.0mM	-0.013245	-0.113212	0.428502	0.160898	-0.0653456	0.198453
2-40	1.0mM	-0.0220071	0.668803	0.900229	0.806353	0.752213	0.484954
2-41	1.0mM	-0.0205807	0.706472	0.913945	0.683011	0.803457	0.485039
2-42	1.0mM	0.00382069	0.697675	0.907041	0.799858	0.754368	0.818241
2-43	1.0mM	-0.0126847	0.675683	0.571285	0.18896	0.500008	0.147568
2-44	1.0mM	-0.0757514	0.0294543	0.119719	0.054772	0.0260223	0.0958808
LS-1-2	1.0mM	0.354101	0.500987	0.837448	0.938771	0.867056	0.762109

## Sheet: Table S6
Table S6. Phosphosite identified by phosphoproteomic
Protein accession	Position	Amino acid	Protein description	Gene name	Localization probability	PEP	Score	Charge	Modified sequence	Mass error [ppm]	MS/MS Count	Ctrl_1	Ctrl_2	Ctrl_3	LS_1	LS_2	LS_3	LS/Ctrl Ratio	LS/Ctrl P value
A0A0B4J2F2	575	S	Probable serine/threonine-protein kinase SIK1B OS=Homo sapiens OX=9606 GN=SIK1B PE=1 SV=1	SIK1B	0.970203	5.5643e-12	151.39	3	RAS(0.97)DT(0.03)SLTQGLK	0.27435	2	0.988	1.045	1.07	0.961	0.974	0.975	0.938	0.0574226
A0AV02	703	S	Solute carrier family 12 member 8 OS=Homo sapiens OX=9606 GN=SLC12A8 PE=1 SV=4	SLC12A8	0.980415	2.22707e-08	145.91	2	YHHS(0.02)S(0.98)LVNR	-0.41542	2	0.924	1.088	1.123	0.735	0.946	1.187	0.915	0.527389
A0AVK6	71	S	Transcription factor E2F8 OS=Homo sapiens OX=9606 GN=E2F8 PE=1 SV=1	E2F8	0.999597	0.000291943	92.265	2	MLISAVS(1)PEIR	0.30042	1	1.359	1.205	1.142	0.781	0.758	0.702	0.605	0.00115371
A0FGR8	755	S	Extended synaptotagmin-2 OS=Homo sapiens OX=9606 GN=ESYT2 PE=1 SV=1	ESYT2	0.981555	4.90391e-59	245.62	2	EPT(0.018)PS(0.982)IAS(1)DISLPIATQELR	0.075388	6	0.932	0.973	1.01	1.101	1	1.023	1.072	0.137331
A0FGR8	758	S	Extended synaptotagmin-2 OS=Homo sapiens OX=9606 GN=ESYT2 PE=1 SV=1	ESYT2	0.999999	4.90391e-59	245.62	2	EPT(0.133)PS(0.867)IAS(1)DIS(1)LPIATQELR	-0.75766	16	0.945	0.973	1.009	1.011	1.084	1.02	1.064	0.0986034
A0FGR8	761	S	Extended synaptotagmin-2 OS=Homo sapiens OX=9606 GN=ESYT2 PE=1 SV=1	ESYT2	1	1.53967e-44	215.08	3	EPT(0.035)PS(0.965)IAS(1)DIS(1)LPIATQELR	-0.8214	13	0.973	0.96	1.006	1.002	1.085	1.017	1.056	0.126045
A0FGR8	669	S	Extended synaptotagmin-2 OS=Homo sapiens OX=9606 GN=ESYT2 PE=1 SV=1	ESYT2	1	0.000477967	75.564	3	ERPPDHQHS(1)AQVK	-0.5238	2	0.99	1.168	1.137	0.773	0.733	1.176	0.814	0.225039
A0FGR8	691	S	Extended synaptotagmin-2 OS=Homo sapiens OX=9606 GN=ESYT2 PE=1 SV=1	ESYT2	0.941242	2.5769e-51	219.73	4	S(0.029)HMS(0.941)GS(0.029)PGPGGSNTAPSTPVIGGSDKPGMEEK	-0.21262	10	0.88	1.018	0.995	0.883	1.23	1.044	1.091	0.490686
A0FGR8	693	S	Extended synaptotagmin-2 OS=Homo sapiens OX=9606 GN=ESYT2 PE=1 SV=1	ESYT2	0.995236	5.2302e-18	153.6	4	S(0.065)HMS(0.94)GS(0.995)PGPGGSNTAPSTPVIGGSDKPGMEEK	-0.47256	4	1.102	1.103	1.052	0.94	0.889	0.912	0.842	0.00154438
A0FGR8	743	S	Extended synaptotagmin-2 OS=Homo sapiens OX=9606 GN=ESYT2 PE=1 SV=1	ESYT2	0.99834	3.98219e-08	123.17	3	SSSSLLAS(0.998)PGHIS(1)VK	0.84513	1	1.124	1.077	1.052	0.84	0.96	0.952	0.846	0.0234925
A0FGR8	748	S	Extended synaptotagmin-2 OS=Homo sapiens OX=9606 GN=ESYT2 PE=1 SV=1	ESYT2	1	3.0345e-13	152.38	3	S(0.082)S(0.111)S(0.696)S(0.111)LLASPGHIS(1)VK	1.3614	3	1.082	1.145	1.08	0.792	0.845	1.046	0.811	0.0663933
A0JLT2	226	S	Mediator of RNA polymerase II transcription subunit 19 OS=Homo sapiens OX=9606 GN=MED19 PE=1 SV=2	MED19	1	1.15338e-18	166.39	3	NRHS(1)PDHPGMGSSQASSSSSLR	0.98352	11	1.179	1.194	1.197	0.811	0.718	0.854	0.668	0.00140317
A0JLT2	194	S	Mediator of RNA polymerase II transcription subunit 19 OS=Homo sapiens OX=9606 GN=MED19 PE=1 SV=2	MED19	0.81096	0.000130065	88.176	3	TQDPVPPET(0.002)PS(0.811)DS(0.187)DHK	-0.41441	1	1.177	1.018	1.024	0.967	0.818	1.002	0.866	0.137106
A0JNW5	414	S	UHRF1-binding protein 1-like OS=Homo sapiens OX=9606 GN=UHRF1BP1L PE=1 SV=2	UHRF1BP1L	0.999501	3.33826e-09	123.52	5	DHNVGS(1)PPKS(0.943)PT(0.267)HAS(0.791)PQHTQTEK	-0.56078	12	0.879	0.967	0.992	1.023	1.047	1.139	1.131	0.066539
A0JNW5	418	S	UHRF1-binding protein 1-like OS=Homo sapiens OX=9606 GN=UHRF1BP1L PE=1 SV=2	UHRF1BP1L	0.989069	3.22774e-09	123.52	5	DHNVGS(0.002)PPKS(0.989)PT(0.008)HAS(0.001)PQHTQTEK	0.71072	17	0.894	0.968	0.977	1.024	1.041	1.146	1.131	0.0526927
A0JNW5	423	S	UHRF1-binding protein 1-like OS=Homo sapiens OX=9606 GN=UHRF1BP1L PE=1 SV=2	UHRF1BP1L	0.790855	0.000229287	72.414	5	DHNVGS(1)PPKS(0.943)PT(0.267)HAS(0.791)PQHTQTEK	-0.56078	1
A0JNW5	989	S	UHRF1-binding protein 1-like OS=Homo sapiens OX=9606 GN=UHRF1BP1L PE=1 SV=2	UHRF1BP1L	0.952236	6.38089e-08	123.14	2	S(0.048)GS(0.952)GEIGSETSDK	2.2238	1	0.749	0.926	0.978	1.221	1.033	1.154	1.285	0.0553402
A0JNW5	891	S	UHRF1-binding protein 1-like OS=Homo sapiens OX=9606 GN=UHRF1BP1L PE=1 SV=2	UHRF1BP1L	0.926763	1.59839e-09	121.7	3	S(0.002)PVS(0.008)ES(0.062)VS(0.927)PVVPDYLPTENGDFLSSK	-0.36417	2	0.971	0.955	1.024	1.002	1.03	1.056	1.047	0.151193
A0MZ66	619	S	Shootin-1 OS=Homo sapiens OX=9606 GN=SHTN1 PE=1 SV=4	SHTN1	1	4.64813e-25	180.83	3	EDEGEIQPENKEDS(1)IENVR	-0.050399	1	1.226	1.192	1.271	0.827	0.74	0.68	0.609	0.00111876
A0MZ66	473	S	Shootin-1 OS=Homo sapiens OX=9606 GN=SHTN1 PE=1 SV=4	SHTN1	0.919743	0.00148962	66.416	2	S(0.001)LDPENS(0.92)ET(0.08)ELER	-0.086458	1	0.993	1.027	0.983	1.022	1.071	0.939	1.01	0.848115
A0MZ66	375	S	Shootin-1 OS=Homo sapiens OX=9606 GN=SHTN1 PE=1 SV=4	SHTN1	0.999997	1.30248e-05	131.41	2	SLMS(1)MIR	-0.75442	1	1.104	1.133	1.434	0.617	0.783	0.858	0.615	0.0192301
A0MZ66	506	S	Shootin-1 OS=Homo sapiens OX=9606 GN=SHTN1 PE=1 SV=4	SHTN1	0.999999	9.36004e-12	141.57	2	S(1)MPVLGSVSSVTK	-0.18739	4	1.154	1.139	1.224	0.785	0.861	0.799	0.695	0.00053597
A1A4S6	331	S	Rho GTPase-activating protein 10 OS=Homo sapiens OX=9606 GN=ARHGAP10 PE=1 SV=1	ARHGAP10	0.987417	0.0184235	44.945	3	HT(0.013)DS(0.987)IDRR	-0.49652	1	0.81	0.916	0.918	1.152	1.162	1.118	1.298	0.00364392
A1A4S6	591	S	Rho GTPase-activating protein 10 OS=Homo sapiens OX=9606 GN=ARHGAP10 PE=1 SV=1	ARHGAP10	0.875593	3.51992e-09	122.68	3	TPPDTTFPEPTCLS(0.124)AS(0.876)PPNAPPR	-0.40987	3	1.077	1.007	0.97	0.994	1.004	0.98	0.975	0.48213
A1A5D9	36	S	BICD family-like cargo adapter 2 OS=Homo sapiens OX=9606 GN=BICDL2 PE=1 SV=2	BICDL2	1	9.54394e-21	168.5	4	RDS(1)FLGGGPGPEEPEDLALQLQQK	0.96482	2	0.746	0.847	0.864	1.155	1.042	1.439	1.48	0.0219717
A1L170	222	S	Uncharacterized protein C1orf226 OS=Homo sapiens OX=9606 GN=C1orf226 PE=1 SV=1	C1orf226	0.996533	2.59895e-19	184	3	RAS(0.997)S(0.003)PSLIER	0.19947	2	1.071	1.014	1.033	0.88	1.032	0.993	0.932	0.223838
A1L170	223	S	Uncharacterized protein C1orf226 OS=Homo sapiens OX=9606 GN=C1orf226 PE=1 SV=1	C1orf226	0.994687	1.031e-08	151.66	2	AS(0.003)S(0.995)PS(0.002)LIER	1.2226	2	1.091	1.012	0.987	1.057	0.931	0.946	0.95	0.352877
A1L170	18	S	Uncharacterized protein C1orf226 OS=Homo sapiens OX=9606 GN=C1orf226 PE=1 SV=1	C1orf226	0.999981	5.59448e-06	132.88	2	S(1)FPHLSK	1.0171	2	1.015	1.222	1.062	0.822	0.823	1.04	0.814	0.0952901
A1L390	576	S	Pleckstrin homology domain-containing family G member 3 OS=Homo sapiens OX=9606 GN=PLEKHG3 PE=1 SV=1	PLEKHG3	1	1.49113e-30	174.27	3	ALS(1)S(1)EEEEEMGGAAQEPESLLPPSVLDQASVIAER	0.10631	3	1.059	1.01	1.061	0.839	1.057	0.995	0.924	0.302986
A1L390	577	S	Pleckstrin homology domain-containing family G member 3 OS=Homo sapiens OX=9606 GN=PLEKHG3 PE=1 SV=1	PLEKHG3	1	1.49113e-30	174.27	3	ALS(1)S(1)EEEEEMGGAAQEPESLLPPSVLDQASVIAER	0.10631	3	1.059	1.01	1.061	0.839	1.057	0.995	0.924	0.302986
A1L390	741	S	Pleckstrin homology domain-containing family G member 3 OS=Homo sapiens OX=9606 GN=PLEKHG3 PE=1 SV=1	PLEKHG3	0.978423	0.000347949	107.58	3	RES(0.978)LS(0.022)YIPK	-0.18994	4	1.108	1.104	1.107	0.862	0.891	0.918	0.805	0.000281348
A1L390	614	S	Pleckstrin homology domain-containing family G member 3 OS=Homo sapiens OX=9606 GN=PLEKHG3 PE=1 SV=1	PLEKHG3	0.999973	0.00120554	107.9	2	FVSSFS(1)R	-0.18485	1	1.262	1.302	1.34	0.505	0.36	1.122	0.509	0.0785058
A1L390	76	S	Pleckstrin homology domain-containing family G member 3 OS=Homo sapiens OX=9606 GN=PLEKHG3 PE=1 SV=1	PLEKHG3	0.999017	3.4244e-05	118.31	2	GPLS(0.999)PFNS(0.001)R	-0.017876	2	1.244	0.978	1.078	1.063	0.753	0.879	0.817	0.163387
A1L390	1000	S	Pleckstrin homology domain-containing family G member 3 OS=Homo sapiens OX=9606 GN=PLEKHG3 PE=1 SV=1	PLEKHG3	0.999573	1.99072e-11	118.18	5	KPVLSLFDYEQLMAQEHS(1)PPKPS(0.9)S(0.739)AGEMS(0.362)PQR	0.23924	4	1.111	1.013	0.909	1.065	0.944	0.993	0.99	0.91002
A1L390	1005	S	Pleckstrin homology domain-containing family G member 3 OS=Homo sapiens OX=9606 GN=PLEKHG3 PE=1 SV=1	PLEKHG3	0.899872	1.99072e-11	118.18	5	KPVLSLFDYEQLMAQEHS(1)PPKPS(0.9)S(0.739)AGEMS(0.362)PQR	0.23924	1	0.925	1.013	0.79	1.195	1.069	1.079	1.225	0.0626047
A1L390	1081	S	Pleckstrin homology domain-containing family G member 3 OS=Homo sapiens OX=9606 GN=PLEKHG3 PE=1 SV=1	PLEKHG3	0.991697	1.22014e-08	133.39	2	S(0.008)HS(0.992)VPENMVEPPLSGR	-0.26907	5	0.959	0.966	0.991	1.011	1.1	1.018	1.073	0.0724426
A1L390	1037	S	Pleckstrin homology domain-containing family G member 3 OS=Homo sapiens OX=9606 GN=PLEKHG3 PE=1 SV=1	PLEKHG3	0.999998	2.20752e-41	206.8	2	S(1)PLS(0.999)PT(0.001)ETFSWPDVR	0.10859	1	0.843	1.062	0.814	1.217	1.133	0.999	1.232	0.104567
A1L390	1040	S	Pleckstrin homology domain-containing family G member 3 OS=Homo sapiens OX=9606 GN=PLEKHG3 PE=1 SV=1	PLEKHG3	0.998506	2.20752e-41	206.8	2	S(1)PLS(0.999)PT(0.001)ETFSWPDVR	0.10859	1	0.843	1.062	0.814	1.217	1.133	0.999	1.232	0.104567
A1L390	631	S	Pleckstrin homology domain-containing family G member 3 OS=Homo sapiens OX=9606 GN=PLEKHG3 PE=1 SV=1	PLEKHG3	0.998462	0.0130574	59.013	2	SS(0.001)GFGS(0.998)PR	0.022804	2	0.965	1.071	0.992	1.036	0.987	0.974	0.99	0.803635
A1L390	640	S	Pleckstrin homology domain-containing family G member 3 OS=Homo sapiens OX=9606 GN=PLEKHG3 PE=1 SV=1	PLEKHG3	0.977718	5.11965e-16	160.4	2	S(0.005)S(0.017)S(0.978)VLS(1)LEGS(1)EK	-0.57536	2	1.02	1.033	1.105	0.93	0.893	1.024	0.902	0.0926138
A1L390	643	S	Pleckstrin homology domain-containing family G member 3 OS=Homo sapiens OX=9606 GN=PLEKHG3 PE=1 SV=1	PLEKHG3	0.999997	1.89088e-28	192.24	2	S(0.005)S(0.017)S(0.978)VLS(1)LEGS(1)EK	-0.57536	3	1.01	0.98	1.026	0.994	0.981	1.039	0.999	0.973188
A1L390	647	S	Pleckstrin homology domain-containing family G member 3 OS=Homo sapiens OX=9606 GN=PLEKHG3 PE=1 SV=1	PLEKHG3	1	1.89088e-28	192.24	2	SSSVLS(1)LEGS(1)EK	0.938	2	0.977	0.97	1.045	0.988	0.991	1.059	1.015	0.664927
A1L390	1028	S	Pleckstrin homology domain-containing family G member 3 OS=Homo sapiens OX=9606 GN=PLEKHG3 PE=1 SV=1	PLEKHG3	0.826583	0.0102785	52.009	2	T(0.045)T(0.112)S(0.827)PGGRPS(0.017)AR	-0.34567	1	0.915	1.094	1.128	0.949	1.072	0.85	0.915	0.395574
A1L390	423	S	Pleckstrin homology domain-containing family G member 3 OS=Homo sapiens OX=9606 GN=PLEKHG3 PE=1 SV=1	PLEKHG3	0.999752	0.0111678	58.743	3	YRCS(1)PER	-0.50727	1	0.946	1.045	1.151	1.05	0.992	0.818	0.91	0.364896
A1X283	499	S	SH3 and PX domain-containing protein 2B OS=Homo sapiens OX=9606 GN=SH3PXD2B PE=1 SV=3	SH3PXD2B	0.762233	5.16682e-61	237.62	4	KAS(0.762)S(0.237)DMS(0.001)ASAGYEEISDPDMEEKPSLPPR	1.8154	2	0.949	0.979	1.043	0.968	1.044	1.049	1.03	0.475515
A1X283	291	S	SH3 and PX domain-containing protein 2B OS=Homo sapiens OX=9606 GN=SH3PXD2B PE=1 SV=3	SH3PXD2B	0.948004	1.50349e-29	186.9	4	NSGEPLPPKPGPGS(0.948)PS(0.052)HPGALDLDGVSR	0.93861	7	1.101	1.093	1.037	0.929	0.916	0.926	0.858	0.00137294
A1XBS5	243	S	Protein FAM92A OS=Homo sapiens OX=9606 GN=FAM92A PE=1 SV=2	FAM92A	0.985921	0.013702	51.726	2	ANS(0.014)KS(0.986)PLQR	-2.5239	2	1.152	1.189	1.235	0.761	0.914	0.704	0.665	0.00665757
A2A3K4	438	S	Protein tyrosine phosphatase domain-containing protein 1 OS=Homo sapiens OX=9606 GN=PTPDC1 PE=1 SV=1	PTPDC1	0.999973	1.10268e-05	104.95	4	LISHCYIPQS(1)PEPDLHK	-0.86847	1	1.11	1.11	0.982	0.915	0.983	0.914	0.878	0.0531479
A2A3K4	392	S	Protein tyrosine phosphatase domain-containing protein 1 OS=Homo sapiens OX=9606 GN=PTPDC1 PE=1 SV=1	PTPDC1	0.889096	0.0177343	51.03	2	RLS(0.889)Y(0.001)S(0.075)DS(0.035)DLK	-0.23121	1	1.071	1.081	1.061	0.854	0.923	1.015	0.869	0.0466225
A2A3K4	394	S	Protein tyrosine phosphatase domain-containing protein 1 OS=Homo sapiens OX=9606 GN=PTPDC1 PE=1 SV=1	PTPDC1	0.999321	2.47903e-09	147.26	3	LSYS(0.999)DS(0.001)DLKR	0.26677	1	1.139	0.903	0.874	1.109	1.042	0.991	1.078	0.418155
A2AJT9	78	S	BCLAF1 and THRAP3 family member 3 OS=Homo sapiens OX=9606 GN=BCLAF3 PE=1 SV=1	BCLAF3	0.992173	0.00648943	50.986	3	GNIY(0.001)Y(0.002)QS(0.007)Y(0.007)EHRS(0.992)PS(0.992)PNIR	1.7894	1
A2AJT9	80	S	BCLAF1 and THRAP3 family member 3 OS=Homo sapiens OX=9606 GN=BCLAF3 PE=1 SV=1	BCLAF3	0.991624	0.00648943	50.986	3	GNIY(0.001)Y(0.002)QS(0.007)Y(0.007)EHRS(0.992)PS(0.992)PNIR	1.7894	1
A2AJT9	15	S	BCLAF1 and THRAP3 family member 3 OS=Homo sapiens OX=9606 GN=BCLAF3 PE=1 SV=1	BCLAF3	1	0.000504705	92.856	2	S(1)LS(1)PVPR	1.7943	3	0.993	0.888	0.882	1.066	0.946	1.29	1.195	0.155574
A2AJT9	17	S	BCLAF1 and THRAP3 family member 3 OS=Homo sapiens OX=9606 GN=BCLAF3 PE=1 SV=1	BCLAF3	1	0.000504705	92.856	2	S(1)LS(1)PVPR	1.7943	3	0.993	0.888	0.882	1.066	0.946	1.29	1.195	0.155574
A2AJT9	31	S	BCLAF1 and THRAP3 family member 3 OS=Homo sapiens OX=9606 GN=BCLAF3 PE=1 SV=1	BCLAF3	0.999813	0.00292895	60.345	4	HS(1)HGHYGCEYR	-0.43385	2
A2AJT9	402	S	BCLAF1 and THRAP3 family member 3 OS=Homo sapiens OX=9606 GN=BCLAF3 PE=1 SV=1	BCLAF3	1	8.70074e-06	109.1	3	LPDVKPS(1)PINLR	-0.76437	1	1.287	0.844	0.894	0.913	0.992	1.124	1.001	0.918997
A2AJT9	192	S	BCLAF1 and THRAP3 family member 3 OS=Homo sapiens OX=9606 GN=BCLAF3 PE=1 SV=1	BCLAF3	0.999999	9.06245e-06	124.45	3	RGS(1)EDFETR	0.22953	2	0.885	0.785	0.825	1.159	1.144	1.306	1.446	0.00251855
A2AJT9	139	S	BCLAF1 and THRAP3 family member 3 OS=Homo sapiens OX=9606 GN=BCLAF3 PE=1 SV=1	BCLAF3	1	0.00046286	84.508	2	VQGGHS(1)PDDHR	1.2327	1	0.803	0.855	0.759	1.068	1.234	1.397	1.53	0.00772327
A2RRP1	473	S	Neuroblastoma-amplified sequence OS=Homo sapiens OX=9606 GN=NBAS PE=1 SV=2	NBAS	0.999263	8.69926e-18	160.2	3	AGEEDEGEEDS(0.999)DS(0.001)DYEISAK	-0.47472	1	0.926	0.978	0.972	1.045	1.054	1.072	1.103	0.00652688
A2RRP1	1937	S	Neuroblastoma-amplified sequence OS=Homo sapiens OX=9606 GN=NBAS PE=1 SV=2	NBAS	1	3.99949e-11	136.81	4	KRNS(1)EDEAQEAK	-0.52489	1	0.887	0.845	1.066	0.812	1.111	1.337	1.165	0.444037
A2RU67	16	S	Protein FAM234B OS=Homo sapiens OX=9606 GN=FAM234B PE=1 SV=1	FAM234B	1	4.04932e-21	166.51	3	S(1)PDLGEYDPLTQADS(1)DES(1)EDDLVLNLQK	0.87255	2	1.095	1.064	1.077	1.046	0.732	0.979	0.852	0.193319
A2RU67	30	S	Protein FAM234B OS=Homo sapiens OX=9606 GN=FAM234B PE=1 SV=1	FAM234B	0.999993	4.04932e-21	166.51	3	S(1)PDLGEYDPLTQADS(1)DES(1)EDDLVLNLQK	0.87255	3	1.049	1.04	1.089	0.971	0.905	0.951	0.89	0.00965021
A2RU67	33	S	Protein FAM234B OS=Homo sapiens OX=9606 GN=FAM234B PE=1 SV=1	FAM234B	0.999996	4.04932e-21	166.51	3	S(1)PDLGEYDPLTQADS(1)DES(1)EDDLVLNLQK	0.87255	3	1.049	1.04	1.089	0.971	0.905	0.951	0.89	0.00965021
A2RU67	62	S	Protein FAM234B OS=Homo sapiens OX=9606 GN=FAM234B PE=1 SV=1	FAM234B	1	1.04356e-87	272.31	3	SPLGEAPEPDS(1)DAEVAEAAK	-1.2912	2	1.197	1.096	1.09	0.905	0.858	0.842	0.77	0.00218804
A2VDJ0	974	S	Transmembrane protein 131-like OS=Homo sapiens OX=9606 GN=TMEM131L PE=1 SV=2	TMEM131L	0.995282	0.00255862	60.55	4	RSPAT(0.004)YGHS(0.995)QK	-0.070005	2	0.81	1.121	1.31	0.777	0.962	0.996	0.844	0.388221
A3KN83	212	S	Protein strawberry notch homolog 1 OS=Homo sapiens OX=9606 GN=SBNO1 PE=1 SV=1	SBNO1	0.811016	0.00505986	84.522	2	S(0.811)FS(0.183)PT(0.006)MK	-1.4426	1	0.968	0.863	0.782	1.103	1.234	1.149	1.334	0.0140684
A3KN83	214	S	Protein strawberry notch homolog 1 OS=Homo sapiens OX=9606 GN=SBNO1 PE=1 SV=1	SBNO1	0.948169	0.000842093	111.31	2	S(0.043)FS(0.948)PT(0.009)MK	-1.1501	1	1.103	0.936	0.889	1.062	1.062	1.003	1.068	0.3619
A3KN83	794	S	Protein strawberry notch homolog 1 OS=Homo sapiens OX=9606 GN=SBNO1 PE=1 SV=1	SBNO1	0.991087	5.85826e-31	195.31	3	S(0.991)IDPDS(0.009)IQSALLASGLGSK	-0.2488	1
A4D2B0	61	S	Metallo-beta-lactamase domain-containing protein 1 OS=Homo sapiens OX=9606 GN=MBLAC1 PE=1 SV=1	MBLAC1	0.991227	0.00804573	50.352	3	GPAS(0.004)S(0.005)HRES(0.991)PR	-0.33991	2	0.538	1.181	0.865	1.175	1.262	1.048	1.349	0.214278
A4D2P6	235	S	Delphilin OS=Homo sapiens OX=9606 GN=GRID2IP PE=3 SV=2	GRID2IP	0.992987	0.00149676	77.597	3	S(0.007)RS(0.993)EERPER	-0.12487	1	0.967	0.882	1.048	1.037	1.071	1.041	1.087	0.166867
A5PKW4	916	S	PH and SEC7 domain-containing protein 1 OS=Homo sapiens OX=9606 GN=PSD PE=1 SV=2	PSD	1	0.0219091	41.48	3	AMAS(1)ELREHR	2.8086	1	1.147	0.916	0.997	1.007	0.982	0.986	0.972	0.735736
A5YKK6	1061	S	CCR4-NOT transcription complex subunit 1 OS=Homo sapiens OX=9606 GN=CNOT1 PE=1 SV=2	CNOT1	0.999496	0.0184068	58.592	2	PT(0.001)GVS(0.999)FK	0.36175	1	1.095	1.12	1.038	0.851	0.743	1.146	0.842	0.221832
A5YM69	445	S	Rho guanine nucleotide exchange factor 35 OS=Homo sapiens OX=9606 GN=ARHGEF35 PE=1 SV=1	ARHGEF35	1	0.000477019	80.786	2	AEELS(1)PAALS(1)PLLEPIR	-0.10177	2	1.062	1.051	1.052	0.971	0.939	0.934	0.899	0.00105275
A5YM69	450	S	Rho guanine nucleotide exchange factor 35 OS=Homo sapiens OX=9606 GN=ARHGEF35 PE=1 SV=1	ARHGEF35	1	0.000477019	80.786	2	AEELS(1)PAALS(1)PLLEPIR	-0.10177	1	1.062	1.051	1.052	0.971	0.939	0.934	0.899	0.00105275
Q12774	57	S	Rho guanine nucleotide exchange factor 5 OS=Homo sapiens OX=9606 GN=ARHGEF5 PE=1 SV=3	ARHGEF5	0.982203	8.77069e-05	87.24	3	EEHRLS(0.982)AT(0.016)QQS(0.002)ELR	0.81764	1	1.101	1.209	1.142	0.733	0.906	0.878	0.729	0.0110541
A6H8Y1	2471	S	Transcription factor TFIIIB component B'' homolog OS=Homo sapiens OX=9606 GN=BDP1 PE=1 SV=3	BDP1	1	3.24554e-05	99.064	3	NVPQLPQDEMIVS(1)DKEER	1.5649	1	0.927	1.013	1.106	0.921	1.077	0.977	0.977	0.752738
A6ND36	356	S	Protein FAM83G OS=Homo sapiens OX=9606 GN=FAM83G PE=1 SV=2	FAM83G	1	1.07131e-05	124.07	3	AKS(1)VDEIAK	0.57303	2	0.936	1.124	1.039	1.109	0.891	0.909	0.939	0.496902
A6ND36	650	S	Protein FAM83G OS=Homo sapiens OX=9606 GN=FAM83G PE=1 SV=2	FAM83G	0.999988	0.00182969	71.558	3	QLS(1)APHITR	0.28955	1
A6ND36	634	S	Protein FAM83G OS=Homo sapiens OX=9606 GN=FAM83G PE=1 SV=2	FAM83G	1	6.37283e-09	133.93	3	RHS(1)EQVANGPTPPPR	0.68148	11	1.014	1.104	1.024	0.964	0.919	0.985	0.913	0.0545696
A6ND36	610	S	Protein FAM83G OS=Homo sapiens OX=9606 GN=FAM83G PE=1 SV=2	FAM83G	0.999999	6.18713e-25	182.72	3	RPS(1)VAS(1)S(1)VS(1)EEYFEVR	0.77007	5	0.996	1.094	1.106	0.985	0.79	1.023	0.875	0.188026
A6ND36	613	S	Protein FAM83G OS=Homo sapiens OX=9606 GN=FAM83G PE=1 SV=2	FAM83G	0.999943	6.18713e-25	182.72	3	RPS(1)VAS(1)S(1)VS(1)EEYFEVR	0.77007	3	1.002	1.092	1.129	0.984	0.761	1.018	0.857	0.177631
A6ND36	614	S	Protein FAM83G OS=Homo sapiens OX=9606 GN=FAM83G PE=1 SV=2	FAM83G	0.999943	8.90361e-18	155.91	3	RPS(1)VAS(1)S(1)VS(1)EEYFEVR	0.77007	3	0.925	1.029	0.98	1.12	0.872	1.102	1.055	0.61089
A6ND36	616	S	Protein FAM83G OS=Homo sapiens OX=9606 GN=FAM83G PE=1 SV=2	FAM83G	0.999782	0.000124644	85.571	3	RPS(1)VAS(1)S(1)VS(1)EEYFEVR	0.77007	2	0.89	0.977	0.953	1.216	0.852	1.153	1.142	0.346048
A6ND36	688	S	Protein FAM83G OS=Homo sapiens OX=9606 GN=FAM83G PE=1 SV=2	FAM83G	0.958744	4.25211e-08	119.38	3	S(0.959)T(0.041)DKEAQGQQFHHHR	-1.5819	2	0.967	1.304	1.125	0.728	0.848	0.996	0.757	0.0897798
A6NDB9	143	S	Paralemmin-3 OS=Homo sapiens OX=9606 GN=PALM3 PE=1 SV=2	PALM3	0.999998	0.0023565	60.839	3	RAS(1)LPAGLVGT(0.999)PPES(0.848)PS(0.153)EPR	-0.77011	1	0.842	0.889	0.918	0.984	1.235	1.215	1.296	0.0300878
A6NDB9	155	S	Paralemmin-3 OS=Homo sapiens OX=9606 GN=PALM3 PE=1 SV=2	PALM3	0.932824	1.23344e-07	119.75	3	ASLPAGLVGT(1)PPES(0.933)PS(0.067)EPR	0.25259	2	0.864	0.906	0.914	1.005	1.203	1.184	1.264	0.0183285
A6NDB9	420	S	Paralemmin-3 OS=Homo sapiens OX=9606 GN=PALM3 PE=1 SV=2	PALM3	1	4.33522e-05	113.37	2	DEAEMS(1)PVVER	-0.24848	3	0.918	0.933	0.984	1.119	1.11	0.989	1.135	0.049467
A6NDB9	375	S	Paralemmin-3 OS=Homo sapiens OX=9606 GN=PALM3 PE=1 SV=2	PALM3	1	0.00139522	71.567	2	GDES(1)PLGAEGAK	-0.17226	1
A6NDB9	436	S	Paralemmin-3 OS=Homo sapiens OX=9606 GN=PALM3 PE=1 SV=2	PALM3	1	7.41256e-06	113.33	3	KLELES(1)RGS(1)AEK	0.14489	1	0.903	0.824	0.854	1.41	1.05	1.045	1.358	0.0445079
A6NDB9	439	S	Paralemmin-3 OS=Homo sapiens OX=9606 GN=PALM3 PE=1 SV=2	PALM3	1	7.41256e-06	113.33	3	KLELES(1)RGS(1)AEK	0.14489	1	0.903	0.824	0.854	1.41	1.05	1.045	1.358	0.0445079
A6NDB9	303	S	Paralemmin-3 OS=Homo sapiens OX=9606 GN=PALM3 PE=1 SV=2	PALM3	0.933309	0.00025335	94.017	2	VPEVVQT(0.001)S(0.066)S(0.933)PR	-0.4649	2	0.991	1.022	0.999	1.004	0.999	1.016	1.002	0.831599
A6NEL2	508	S	Ankyrin repeat domain-containing protein SOWAHB OS=Homo sapiens OX=9606 GN=SOWAHB PE=1 SV=1	SOWAHB	0.837889	1.3608e-17	162.73	3	AKLS(0.838)S(0.703)S(0.459)DEEYLDEGLLK	1.5047	1	0.851	0.818	0.86	0.833	1.618	1.142	1.421	0.177067
A6NEL2	792	S	Ankyrin repeat domain-containing protein SOWAHB OS=Homo sapiens OX=9606 GN=SOWAHB PE=1 SV=1	SOWAHB	0.999498	0.0139291	61.161	2	EREEY(0.001)S(0.999)D	0.76418	1	0.923	1.015	0.815	1.111	1.1	1.105	1.205	0.0404062
A6NFI3	10	S	Zinc finger protein 316 OS=Homo sapiens OX=9606 GN=ZNF316 PE=1 SV=1	ZNF316	0.992817	0.000227636	81.646	2	AALHT(0.004)T(0.003)PDS(0.993)PAAQLER	0.12623	2	1.151	0.96	0.89	1.159	0.947	0.937	1.014	0.891835
A6NFI3	112	S	Zinc finger protein 316 OS=Homo sapiens OX=9606 GN=ZNF316 PE=1 SV=1	ZNF316	1	0.000967206	68.27	2	GGDAKS(1)PVLQEK	4.1378	2	1.086	1.109	1.178	0.912	0.853	0.84	0.772	0.00181199
A6NFI3	540	S	Zinc finger protein 316 OS=Homo sapiens OX=9606 GN=ZNF316 PE=1 SV=1	ZNF316	1	5.74878e-67	241.13	3	REPGETAAAAGPEDTDPGPEGS(1)EVGEADGEAEAAAEER	0.036602	2	1.092	1.007	1.057	1.002	0.945	0.909	0.905	0.053012
A6NGB9	412	S	WAS/WASL-interacting protein family member 3 OS=Homo sapiens OX=9606 GN=WIPF3 PE=1 SV=4	WIPF3	1	2.74869e-05	108.25	2	NGS(1)LHIIDDFESK	3.1961	1	0.786	0.97	1.085	0.816	1.296	1.098	1.13	0.531052
A6NGB9	149	S	WAS/WASL-interacting protein family member 3 OS=Homo sapiens OX=9606 GN=WIPF3 PE=1 SV=4	WIPF3	0.999896	0.00961892	55.437	2	TISGPLIPPAS(1)PR	2.7498	1	1.068	0.98	0.995	1.016	1.009	0.965	0.983	0.61041
A6NHQ4	173	S	Elongin BC and Polycomb repressive complex 2-associated protein OS=Homo sapiens OX=9606 GN=EPOP PE=1 SV=1	EPOP	0.986714	2.4555e-08	94.43	4	GPAAS(0.987)PPQEPS(0.142)S(0.127)RPPS(0.744)PPAGLSTEPAGPGTAPR	0.85667	2	1.055	0.956	0.978	1.056	1.017	0.977	1.02	0.610281
A6NHR9	1697	S	Structural maintenance of chromosomes flexible hinge domain-containing protein 1 OS=Homo sapiens OX=9606 GN=SMCHD1 PE=1 SV=2	SMCHD1	1	0.000435433	92.939	3	KLS(1)EQEELK	-0.71051	1	0.974	0.844	0.87	1.234	0.895	1.253	1.258	0.135773
A6NHR9	1709	S	Structural maintenance of chromosomes flexible hinge domain-containing protein 1 OS=Homo sapiens OX=9606 GN=SMCHD1 PE=1 SV=2	SMCHD1	0.999935	1.18125e-07	135.61	3	RS(1)CTLPNYTK	1.0551	1	1.331	1.04	1.03	0.95	0.761	0.879	0.762	0.0640963
A6NI28	483	S	Rho GTPase-activating protein 42 OS=Homo sapiens OX=9606 GN=ARHGAP42 PE=1 SV=3	ARHGAP42	0.999996	0.00501268	83.869	2	S(1)DDQNYR	-0.35652	1	1.079	0.869	0.913	1.124	0.986	1.088	1.118	0.209433
A6NJL1	295	S	Zinc finger and SCAN domain-containing protein 5B OS=Homo sapiens OX=9606 GN=ZSCAN5B PE=1 SV=1	ZSCAN5B	0.798192	0.00885129	57.106	2	GDALNLS(0.202)S(0.798)PK	0.19994	1	1.105	1.002	0.93	1.03	0.976	0.991	0.987	0.843861
A6NKB5	1544	S	Pecanex-like protein 2 OS=Homo sapiens OX=9606 GN=PCNX2 PE=1 SV=3	PCNX2	0.913441	0.0153842	42.58	4	Y(0.433)Y(0.433)IKS(0.181)IIY(0.474)Y(0.474)MVT(0.091)S(0.913)PK	-0.94564	1	1.366	1.082	1.305	0.806	0.762	0.616	0.582	0.00748608
A6NKD9	216	S	Coiled-coil domain-containing protein 85C OS=Homo sapiens OX=9606 GN=CCDC85C PE=1 SV=1	CCDC85C	0.869873	6.6592e-13	126.11	5	DVGDGSSTSSAGS(0.129)GGS(0.87)PDHHHHVPPPLLPPGPHK	0.12084	2	1.012	1.091	1.086	0.993	0.937	0.884	0.882	0.0387475
A6NKF1	41	S	SAC3 domain-containing protein 1 OS=Homo sapiens OX=9606 GN=SAC3D1 PE=1 SV=2	SAC3D1	1	0.0184518	44.511	3	DAERPPS(1)PR	1.8117	2	0.876	1.126	0.931	1.135	0.815	1.142	1.054	0.746301
A6NKF1	402	S	SAC3 domain-containing protein 1 OS=Homo sapiens OX=9606 GN=SAC3D1 PE=1 SV=2	SAC3D1	1	2.38148e-210	368.96	2	TLEEVVMAEEEDEGTDRPGS(1)PA	0.2108	7	0.959	0.951	0.955	1.052	1.055	1.078	1.112	0.000195989
P49792	2510	S	E3 SUMO-protein ligase RanBP2 OS=Homo sapiens OX=9606 GN=RANBP2 PE=1 SV=2	RANBP2	1	0.0255026	52.579	2	AVVS(1)PPK	0.21877	3	1.169	1.181	1.178	0.84	0.819	0.774	0.69	0.000107417
P49792	2008	S	E3 SUMO-protein ligase RanBP2 OS=Homo sapiens OX=9606 GN=RANBP2 PE=1 SV=2	RANBP2	0.999975	2.01657e-09	128.12	4	DDDAYKT(1)EDS(1)DDIHFEPVVQMPEK	-0.32937	1	0.906	0.774	0.692	1.359	1.033	1.356	1.58	0.0191575
P49792	2454	S	E3 SUMO-protein ligase RanBP2 OS=Homo sapiens OX=9606 GN=RANBP2 PE=1 SV=2	RANBP2	1	6.19292e-06	119.4	3	DSLIT(1)PHVS(1)R	-0.096628	5	1.19	1.089	1.022	0.901	0.879	0.919	0.818	0.0122465
P49792	2242	S	E3 SUMO-protein ligase RanBP2 OS=Homo sapiens OX=9606 GN=RANBP2 PE=1 SV=2	RANBP2	0.824599	3.50575e-09	119.42	3	EDALDDS(0.013)VS(0.017)S(0.02)S(0.125)S(0.825)VHAS(1)PLAS(0.697)S(0.303)PVR	-0.57218	1	0.806	0.932	0.971	1.11	1.104	1.141	1.238	0.0194719
P49792	2246	S	E3 SUMO-protein ligase RanBP2 OS=Homo sapiens OX=9606 GN=RANBP2 PE=1 SV=2	RANBP2	0.999972	2.2801e-58	235.1	4	EDALDDSVSSSSVHAS(1)PLAS(0.651)S(0.349)PVRK	-0.49281	4	0.834	0.889	0.908	1.091	1.127	1.229	1.31	0.00353283
P49792	2250	S	E3 SUMO-protein ligase RanBP2 OS=Homo sapiens OX=9606 GN=RANBP2 PE=1 SV=2	RANBP2	0.831676	9.25754e-125	305.53	3	EDALDDSVSSSSVHASPLAS(0.832)S(0.168)PVR	-0.57897	7	0.857	0.884	0.9	1.088	1.107	1.243	1.302	0.00404548
P49792	2583	S	E3 SUMO-protein ligase RanBP2 OS=Homo sapiens OX=9606 GN=RANBP2 PE=1 SV=2	RANBP2	0.936666	2.34054e-17	155.17	4	KCELS(0.063)KNS(0.937)DIEQSSDSK	-0.96953	1	1.225	1.05	1.006	0.994	0.889	0.841	0.83	0.075343
P49792	128	S	E3 SUMO-protein ligase RanBP2 OS=Homo sapiens OX=9606 GN=RANBP2 PE=1 SV=2	RANBP2	0.999961	0.000370838	96.866	2	LFPGS(1)PAIYK	-0.24402	2	1.332	1.045	0.982	0.949	0.838	0.854	0.786	0.0816221
P49792	2290	S	E3 SUMO-protein ligase RanBP2 OS=Homo sapiens OX=9606 GN=RANBP2 PE=1 SV=2	RANBP2	0.887888	5.56531e-13	148.3	3	LNQS(0.003)GT(0.109)S(0.888)VGT(1)DEESDVTQEEER	-2.4085	1	1.002	1.015	1.229	0.982	0.806	0.946	0.842	0.129297
A6NKT7	1301	S	RanBP2-like and GRIP domain-containing protein 3 OS=Homo sapiens OX=9606 GN=RGPD3 PE=3 SV=2	RGPD3	0.989372	0.00305828	62.469	3	S(0.011)ALS(0.989)LS(1)KS(1)PAK	0.23097	1	1.219	1.239	1.142	0.81	0.785	0.758	0.654	0.000173065
A6NKT7	1303	S	RanBP2-like and GRIP domain-containing protein 3 OS=Homo sapiens OX=9606 GN=RGPD3 PE=3 SV=2	RGPD3	0.999972	0.00305828	62.469	3	S(0.011)ALS(0.989)LS(1)KS(1)PAK	0.23097	1	1.219	1.239	1.142	0.81	0.785	0.758	0.654	0.000173065
A6NKT7	1305	S	RanBP2-like and GRIP domain-containing protein 3 OS=Homo sapiens OX=9606 GN=RGPD3 PE=3 SV=2	RGPD3	0.999985	0.00305828	62.469	3	S(0.011)ALS(0.989)LS(1)KS(1)PAK	0.23097	1	1.219	1.239	1.142	0.81	0.785	0.758	0.654	0.000173065
P49792	796	S	E3 SUMO-protein ligase RanBP2 OS=Homo sapiens OX=9606 GN=RANBP2 PE=1 SV=2	RANBP2	0.985629	0.000757832	83.226	3	Y(0.014)S(0.986)PKT(1)PPR	-0.58166	6	1.468	1.19	1.14	0.834	0.628	0.675	0.563	0.00755899
P49792	786	S	E3 SUMO-protein ligase RanBP2 OS=Homo sapiens OX=9606 GN=RANBP2 PE=1 SV=2	RANBP2	0.999674	0.0112693	60.598	2	YS(1)LS(0.99)PS(0.01)K	4.2839	1
P49792	788	S	E3 SUMO-protein ligase RanBP2 OS=Homo sapiens OX=9606 GN=RANBP2 PE=1 SV=2	RANBP2	0.996009	1.69215e-06	135.72	2	YS(0.004)LS(0.996)PSK	-0.21782	4	1.516	1.12	1.022	0.978	0.612	0.714	0.63	0.0624634
P07355	127	S	Annexin A2 OS=Homo sapiens OX=9606 GN=ANXA2 PE=1 SV=2	ANXA2	1	2.72452e-56	234.8	2	GLGTDEDS(1)LIEIICSR	0.78021	2	1.035	1.02	1.068	0.974	0.945	0.97	0.925	0.00929043
P07355	12	S	Annexin A2 OS=Homo sapiens OX=9606 GN=ANXA2 PE=1 SV=2	ANXA2	0.995193	6.25261e-08	129.92	3	LS(0.995)LEGDHS(0.005)TPPSAYGSVK	-1.1269	7	1.091	1.051	1.004	0.803	1.055	1.018	0.914	0.339996
P07355	26	S	Annexin A2 OS=Homo sapiens OX=9606 GN=ANXA2 PE=1 SV=2	ANXA2	0.997023	9.507e-08	120.32	3	LSLEGDHSTPPS(0.001)AY(0.002)GS(0.997)VK	-1.5372	2	0.985	1.07	1.117	0.834	0.964	1.033	0.892	0.186605
A7E2V4	53	S	Zinc finger SWIM domain-containing protein 8 OS=Homo sapiens OX=9606 GN=ZSWIM8 PE=1 SV=1	ZSWIM8	0.987082	1.44829e-12	142.55	2	QSAGPNS(0.987)PT(0.013)GGGGGGGSGGTR	0.80046	5	0.805	0.927	1.015	1.247	0.956	1.099	1.202	0.148321
A7KAX9	821	S	Rho GTPase-activating protein 32 OS=Homo sapiens OX=9606 GN=ARHGAP32 PE=1 SV=1	ARHGAP32	0.998756	1.15454e-08	127.3	3	AESECLESGASFLDS(0.999)PGYS(0.001)K	-0.7262	1	0.946	0.945	0.906	1.131	1.099	1.034	1.167	0.00685517
A7KAX9	1820	S	Rho GTPase-activating protein 32 OS=Homo sapiens OX=9606 GN=ARHGAP32 PE=1 SV=1	ARHGAP32	1	0.00289537	72.29	2	AIS(1)PEGEDR	0.41229	2	1.109	1.113	1.237	0.893	0.82	0.79	0.724	0.00315882
A7KAX9	952	S	Rho GTPase-activating protein 32 OS=Homo sapiens OX=9606 GN=ARHGAP32 PE=1 SV=1	ARHGAP32	0.996029	1.98857e-07	119.96	2	DATNRS(0.996)PT(0.004)QIVK	3.3531	4	0.997	1.086	1.034	1.005	0.976	0.914	0.929	0.11902
A7KAX9	682	S	Rho GTPase-activating protein 32 OS=Homo sapiens OX=9606 GN=ARHGAP32 PE=1 SV=1	ARHGAP32	0.92225	0.00643372	62.68	2	NES(0.922)EPS(0.078)EMK	-0.9234	2	1.035	1.184	1.092	0.853	0.962	0.861	0.808	0.0179288
A7KAX9	1203	S	Rho GTPase-activating protein 32 OS=Homo sapiens OX=9606 GN=ARHGAP32 PE=1 SV=1	ARHGAP32	1	4.67117e-25	179.58	3	NSMPTVSFLDQDQS(1)PPR	-0.33716	1	1.131	1.129	0.986	0.92	1.02	0.825	0.852	0.100746
A7KAX9	892	S	Rho GTPase-activating protein 32 OS=Homo sapiens OX=9606 GN=ARHGAP32 PE=1 SV=1	ARHGAP32	0.854468	0.00797749	64.121	2	VVY(0.146)AFS(0.854)PK	0.91984	1	1.305	1.013	0.986	1.031	0.886	0.785	0.818	0.169772
A7MBM2	1393	S	Protein dispatched homolog 2 OS=Homo sapiens OX=9606 GN=DISP2 PE=2 SV=2	DISP2	0.905031	0.00136214	77.431	2	RPS(0.905)T(0.073)HT(0.016)S(0.006)GYSS	-0.38793	1	0.884	0.946	1	1.123	1.015	1.081	1.137	0.0491788
A7MCY6	335	S	TANK-binding kinase 1-binding protein 1 OS=Homo sapiens OX=9606 GN=TBKBP1 PE=1 SV=1	TBKBP1	0.983538	0.0262455	51.949	2	HS(0.984)PLS(0.016)QR	-0.2502	1
Q96HA1	697	S	Nuclear envelope pore membrane protein POM 121 OS=Homo sapiens OX=9606 GN=POM121 PE=1 SV=2	POM121	0.998461	2.35519e-06	108.73	4	APPTLQAETATKPQATS(0.001)APS(0.998)PAPK	0.16311	2	0.957	0.921	0.96	0.97	1.133	1.117	1.135	0.0730631
A8CG34	322	S	Nuclear envelope pore membrane protein POM 121C OS=Homo sapiens OX=9606 GN=POM121C PE=1 SV=3	POM121C	0.790043	3.93724e-37	189.68	3	RHDS(0.79)S(0.455)GS(0.761)GHS(0.993)AFEPLVASGVPASFVPK	-0.95714	7	0.97	0.958	0.949	1.015	1.061	1.1	1.104	0.0150836
A8CG34	323	S	Nuclear envelope pore membrane protein POM 121C OS=Homo sapiens OX=9606 GN=POM121C PE=1 SV=3	POM121C	0.767502	3.93724e-37	189.68	4	RHDS(0.71)S(0.768)GS(0.768)GHS(0.75)AFEPLVAS(0.003)GVPAS(0.001)FVPK	3.0181	5	0.974	0.961	0.935	0.998	1.066	1.117	1.108	0.0428788
A8CG34	325	S	Nuclear envelope pore membrane protein POM 121C OS=Homo sapiens OX=9606 GN=POM121C PE=1 SV=3	POM121C	0.867482	3.93724e-37	189.68	5	RHDS(0.563)S(0.563)GS(0.867)GHS(0.006)AFEPLVASGVPASFVPK	1.1489	6	0.97	0.965	0.946	1.008	1.057	1.105	1.1	0.0263042
A8CG34	328	S	Nuclear envelope pore membrane protein POM 121C OS=Homo sapiens OX=9606 GN=POM121C PE=1 SV=3	POM121C	0.993426	5.33581e-06	88.018	3	RHDS(0.79)S(0.455)GS(0.761)GHS(0.993)AFEPLVASGVPASFVPK	-0.95714	7	1	0.981	0.981	1.01	1.036	1.032	1.039	0.0195086
Q96HA1	19	S	Nuclear envelope pore membrane protein POM 121 OS=Homo sapiens OX=9606 GN=POM121 PE=1 SV=2	POM121	1	0.0188943	47.302	3	RRPIAS(1)VR	-0.1856	1	0.884	1.311	1.299	0.715	0.699	1.028	0.699	0.117673
A8CG34	370	S	Nuclear envelope pore membrane protein POM 121C OS=Homo sapiens OX=9606 GN=POM121C PE=1 SV=3	POM121C	0.988245	2.91025e-57	235.99	2	SS(0.004)S(0.988)MS(0.007)SLTGAYTSGIPSSSR	-0.92396	2	0.922	0.953	0.959	0.956	1.133	1.133	1.137	0.0965041
A8CG34	373	S	Nuclear envelope pore membrane protein POM 121C OS=Homo sapiens OX=9606 GN=POM121C PE=1 SV=3	POM121C	0.969935	2.08061e-12	147.71	2	S(0.009)S(0.009)S(0.957)MS(0.055)S(0.97)LTGAYTSGIPSSSR	-2.0194	1	0.986	0.952	0.935	1.053	1.04	1.085	1.106	0.00727445
A8K855	200	S	EF-hand calcium-binding domain-containing protein 7 OS=Homo sapiens OX=9606 GN=EFCAB7 PE=1 SV=1	EFCAB7	0.99993	4.44824e-05	95.198	4	HQFGNHIEGS(1)PERDPS(0.001)PVPKPS(0.999)PK	2.0083	6	1.103	1.007	1.021	1.071	0.923	0.89	0.921	0.252365
A8K855	212	S	EF-hand calcium-binding domain-containing protein 7 OS=Homo sapiens OX=9606 GN=EFCAB7 PE=1 SV=1	EFCAB7	0.999282	4.44824e-05	95.198	4	HQFGNHIEGS(1)PERDPS(0.001)PVPKPS(0.999)PK	2.0083	5	1.096	0.997	1.007	1.109	0.911	0.901	0.942	0.440279
A8MPP1	204	S	Putative ATP-dependent RNA helicase DDX11-like protein 8 OS=Homo sapiens OX=9606 GN=DDX11L8 PE=1 SV=1	DDX11L8	1	1.41893e-87	265.46	3	LEQLESGEEELVLAEYES(1)DEEKK	0.12653	2	1.181	1.088	1.031	0.998	0.804	0.893	0.817	0.0501357
A8MPS7	57	S	Carbohydrate deacetylase OS=Homo sapiens OX=9606 GN=YDJC PE=1 SV=1	YDJC	0.999702	4.65949e-09	134.83	4	RHS(1)IPTGLHANLSEGR	0.19173	2	1	1.126	1.071	0.936	0.929	0.938	0.877	0.0195013
A8MT19	551	S	Putative rhophilin-2-like protein RHPN2P1 OS=Homo sapiens OX=9606 GN=RHPN2P1 PE=5 SV=2	RHPN2P1	0.862147	2.47583e-08	127.25	2	S(0.1)AS(0.862)T(0.038)LCLPSVGAAR	0.21073	1	1.067	1.097	1.001	0.96	0.95	0.938	0.9	0.0198772
A8MV81	17	S	HIG1 domain family member 1C OS=Homo sapiens OX=9606 GN=HIGD1C PE=1 SV=2	HIGD1C	0.999823	0.0257872	42.384	3	S(0.251)S(0.278)DNQWS(0.471)ADEDEGQLS(1)R	-2.859	1	1.096	1.028	0.878	1.049	1.133	0.865	1.015	0.907598
A8MVW0	789	S	Protein FAM171A2 OS=Homo sapiens OX=9606 GN=FAM171A2 PE=1 SV=1	FAM171A2	0.99727	7.93305e-72	250.46	4	RDS(0.997)LT(0.003)SPEDELGAEVGDEAGDKK	-0.04332	3	1.048	1.092	1.042	0.903	1.039	0.888	0.889	0.082787
A8MW92	356	S	PHD finger protein 20-like protein 1 OS=Homo sapiens OX=9606 GN=PHF20L1 PE=1 SV=2	PHF20L1	0.999995	8.36334e-13	146.2	4	HES(1)GDSSGCIKPPK	-0.43773	2	1.271	0.897	1.012	0.937	0.887	1.016	0.893	0.395919
A8MYU2	653	S	Potassium channel subfamily U member 1 OS=Homo sapiens OX=9606 GN=KCNU1 PE=1 SV=2	KCNU1	0.996088	0.0290593	44.847	2	IS(0.004)GQDS(0.996)PPR	0.28132	1	0.8	1.097	0.972	1.161	1.079	0.929	1.105	0.41122
B1AK53	342	S	Espin OS=Homo sapiens OX=9606 GN=ESPN PE=1 SV=1	ESPN	1	0.000691653	95.273	2	DPS(1)AELEAK	-0.24436	1	0.823	0.877	0.935	1.163	1.186	1.094	1.307	0.00370425
B1AK53	647	S	Espin OS=Homo sapiens OX=9606 GN=ESPN PE=1 SV=1	ESPN	0.896042	6.19951e-08	118.85	3	S(0.007)FNMMS(0.896)PT(0.097)GDNSELLAEIK	-1.2611	1	1.087	1.036	1.002	0.935	0.996	0.965	0.927	0.0638795
B2RBV5	18	S	Putative MORF4 family-associated protein 1-like protein UPP OS=Homo sapiens OX=9606 PE=1 SV=1	--	1	0.000115286	92.439	2	EEPGS(1)PLS(1)PAPR	0.60137	1	1.087	0.972	0.939	1.089	1.037	0.918	1.015	0.838345
B2RBV5	21	S	Putative MORF4 family-associated protein 1-like protein UPP OS=Homo sapiens OX=9606 PE=1 SV=1	--	1	0.000115286	92.439	2	EEPGS(1)PLS(1)PAPR	0.60137	1	1.087	0.972	0.939	1.089	1.037	0.918	1.015	0.838345
B3KS81	490	S	Serine/arginine repetitive matrix protein 5 OS=Homo sapiens OX=9606 GN=SRRM5 PE=1 SV=3	SRRM5	0.962861	0.00349849	64.224	2	DHS(0.037)QLGS(0.963)PS(1)K	-3.1582	1	0.673	0.876	1.183	1.067	1.064	1.179	1.212	0.261642
B3KS81	492	S	Serine/arginine repetitive matrix protein 5 OS=Homo sapiens OX=9606 GN=SRRM5 PE=1 SV=3	SRRM5	0.999856	0.00349849	64.224	2	DHS(0.037)QLGS(0.963)PS(1)K	-3.1582	1	0.673	0.876	1.183	1.067	1.064	1.179	1.212	0.261642
P0DPB3	117	S	Schwannomin-interacting protein 1 OS=Homo sapiens OX=9606 GN=SCHIP1 PE=1 SV=1	SCHIP1	0.999963	0.00119608	66.893	3	DDRS(1)PAREPGDVSAR	-0.35698	1	1.143	1.251	1.418	0.575	0.849	0.68	0.552	0.00947913
B5MCY1	1478	S	Tudor domain-containing protein 15 OS=Homo sapiens OX=9606 GN=TDRD15 PE=2 SV=1	TDRD15	0.999699	0.0145459	45.722	3	S(1)ALQMPQVLSQK	-4.0121	1	1.317	1.116	0.921	0.949	0.84	0.858	0.789	0.107344
Q99613	9	S	Eukaryotic translation initiation factor 3 subunit C OS=Homo sapiens OX=9606 GN=EIF3C PE=1 SV=1	EIF3C	0.952216	7.38829e-11	131.08	3	FFT(0.01)T(0.041)GS(0.952)DS(0.994)ES(0.003)ESSLSGEELVTK	-0.42451	5	0.961	0.934	0.894	0.884	1.471	0.939	1.181	0.436422
Q99613	11	S	Eukaryotic translation initiation factor 3 subunit C OS=Homo sapiens OX=9606 GN=EIF3C PE=1 SV=1	EIF3C	0.994386	1.35467e-10	124.79	3	FFT(0.01)T(0.041)GS(0.952)DS(0.994)ES(0.003)ESSLSGEELVTK	-0.42451	4	0.866	0.944	0.862	0.865	1.614	0.951	1.284	0.342622
Q99613	13	S	Eukaryotic translation initiation factor 3 subunit C OS=Homo sapiens OX=9606 GN=EIF3C PE=1 SV=1	EIF3C	0.978943	1.35467e-10	124.79	4	FFT(0.009)T(0.022)GS(0.21)DS(0.824)ES(0.979)ES(0.979)S(0.979)LS(0.987)GEELVT(0.011)KPVGGNY(0.001)GK	1.0761	3	0.656	0.909	0.806	0.636	2.215	0.935	1.597	0.427553
Q99613	15	S	Eukaryotic translation initiation factor 3 subunit C OS=Homo sapiens OX=9606 GN=EIF3C PE=1 SV=1	EIF3C	0.978933	1.8132e-06	83.879	4	FFT(0.009)T(0.022)GS(0.21)DS(0.824)ES(0.979)ES(0.979)S(0.979)LS(0.987)GEELVT(0.011)KPVGGNY(0.001)GK	1.0761	2	0.776	1.081	0.992	0.792	1.425	0.992	1.126	0.643385
Q99613	16	S	Eukaryotic translation initiation factor 3 subunit C OS=Homo sapiens OX=9606 GN=EIF3C PE=1 SV=1	EIF3C	0.978928	1.35467e-10	130.77	4	FFT(0.009)T(0.022)GS(0.21)DS(0.824)ES(0.979)ES(0.979)S(0.979)LS(0.987)GEELVT(0.011)KPVGGNY(0.001)GK	1.0761	5	0.656	0.909	0.806	0.636	2.215	0.935	1.597	0.427553
Q99613	18	S	Eukaryotic translation initiation factor 3 subunit C OS=Homo sapiens OX=9606 GN=EIF3C PE=1 SV=1	EIF3C	0.999103	1.35467e-10	130.77	3	FFT(0.01)T(0.039)GS(0.916)DS(0.036)ES(0.003)ES(0.185)S(0.812)LS(0.999)GEELVTK	0.83699	5	0.84	0.946	0.903	0.82	1.627	0.961	1.267	0.408934
Q99613	166	S	Eukaryotic translation initiation factor 3 subunit C OS=Homo sapiens OX=9606 GN=EIF3C PE=1 SV=1	EIF3C	1	2.55209e-61	248.7	2	QNPEQS(1)ADEDAEK	-0.065108	6	0.97	1.068	1.013	1.151	0.861	0.953	0.972	0.714602
Q99613	39	S	Eukaryotic translation initiation factor 3 subunit C OS=Homo sapiens OX=9606 GN=EIF3C PE=1 SV=1	EIF3C	1	3.88053e-64	256.79	4	QPLLLS(1)EDEEDTKR	-0.10097	23	1.108	0.97	0.96	1.075	0.912	1.007	0.986	0.835782
Q99613	909	S	Eukaryotic translation initiation factor 3 subunit C OS=Homo sapiens OX=9606 GN=EIF3C PE=1 SV=1	EIF3C	0.997932	0.000976281	103.01	2	QQQS(0.998)QT(0.002)AY	0.22497	2	1.066	1.009	0.973	1.106	1.013	0.862	0.978	0.747608
Q99613	654	S	Eukaryotic translation initiation factor 3 subunit C OS=Homo sapiens OX=9606 GN=EIF3C PE=1 SV=1	EIF3C	1	0.00510199	56.569	3	S(1)LQERNQEQEK	2.9071	2	1.086	1.119	1.159	0.99	0.826	0.795	0.776	0.021388
C9JH25	891	S	Proline-rich transmembrane protein 4 OS=Homo sapiens OX=9606 GN=PRRT4 PE=2 SV=1	PRRT4	0.999483	0.00401967	62.617	2	QIDELS(0.999)VGS(0.936)DT(0.064)IDL	-0.63519	1	1.003	1.009	1.084	1.071	0.877	0.965	0.941	0.368735
C9JH25	894	S	Proline-rich transmembrane protein 4 OS=Homo sapiens OX=9606 GN=PRRT4 PE=2 SV=1	PRRT4	0.936148	0.00401967	62.617	2	QIDELS(0.999)VGS(0.936)DT(0.064)IDL	-0.63519	1	1.003	1.009	1.084	1.071	0.877	0.965	0.941	0.368735
C9JLW8	21	S	Mapk-regulated corepressor-interacting protein 1 OS=Homo sapiens OX=9606 GN=MCRIP1 PE=1 SV=1	MCRIP1	0.990658	5.30486e-25	181.15	3	S(0.991)PPS(0.009)SSEIFTPAHEENVR	1.9751	4	1.009	0.984	0.941	1.036	1.061	1.015	1.061	0.0700458
E2RYF7	175	S	Protein PBMUCL2 OS=Homo sapiens OX=9606 GN=HCG22 PE=2 SV=1	HCG22	0.970579	0.0182901	53.751	2	DS(0.971)IT(0.029)ADPR	-0.6756	1	0.891	1.009	1.012	1.101	0.874	1.144	1.071	0.536053
E7ERA6	20	S	RING finger protein 223 OS=Homo sapiens OX=9606 GN=RNF223 PE=2 SV=1	RNF223	0.902374	0.000375186	101.5	2	S(0.019)S(0.079)S(0.902)IASMPR	4.0723	1	1.067	1.096	1.126	0.857	0.866	0.978	0.821	0.0117132
Q13765	166	S	Nascent polypeptide-associated complex subunit alpha OS=Homo sapiens OX=9606 GN=NACA PE=1 SV=1	NACA	0.999995	2.26677e-78	248.19	3	VQGEAVSNIQENTQTPTVQEES(1)EEEEVDETGVEVK	-0.18937	20	1.097	1.145	0.98	1.007	1.031	0.751	0.866	0.245707
H7BZ55	888	S	Putative ciliary rootlet coiled-coil protein 2 OS=Homo sapiens OX=9606 GN=CROCC2 PE=5 SV=4	CROCC2	1	0.0177047	43.03	3	ET(1)LS(1)LT(1)LAEEK	3.4866	1	1.029	0.866	1.31	0.789	1.445	0.579	0.878	0.553493
O00116	65	S	Alkyldihydroxyacetonephosphate synthase, peroxisomal OS=Homo sapiens OX=9606 GN=AGPS PE=1 SV=1	AGPS	0.995585	1.71976e-45	217.65	3	AAS(0.996)AAT(0.004)AAPTATPAAQESGTIPK	0.48855	1	0.97	0.987	0.971	1.01	0.905	1.193	1.061	0.544947
O00151	90	S	PDZ and LIM domain protein 1 OS=Homo sapiens OX=9606 GN=PDLIM1 PE=1 SV=4	PDLIM1	0.996693	0.000213569	95.822	2	VWS(0.997)PLVT(0.003)EEGK	2.5401	1
O00161	110	S	Synaptosomal-associated protein 23 OS=Homo sapiens OX=9606 GN=SNAP23 PE=1 SV=1	SNAP23	0.999842	1.91384e-05	106.62	2	TTWGDGGENS(1)PCNVVSK	1.0389	2	1.08	1.07	1.008	0.918	1.114	0.832	0.907	0.301908
O00170	43	S	AH receptor-interacting protein OS=Homo sapiens OX=9606 GN=AIP PE=1 SV=2	AIP	0.991681	1.15369e-11	152.01	3	T(0.008)LHS(0.992)DDEGTVLDDSR	-0.44745	1
O00178	44	S	GTP-binding protein 1 OS=Homo sapiens OX=9606 GN=GTPBP1 PE=1 SV=3	GTPBP1	1	6.61179e-38	203.52	3	LHGGFDS(1)DCS(1)EDGEALNGEPELDLTSK	-0.59537	9	1.027	0.966	0.976	1.056	0.933	1.077	1.033	0.565216
O00178	47	S	GTP-binding protein 1 OS=Homo sapiens OX=9606 GN=GTPBP1 PE=1 SV=3	GTPBP1	1	6.61179e-38	203.52	3	LHGGFDS(1)DCS(1)EDGEALNGEPELDLTSK	-0.59537	10	1.015	0.96	0.973	1.042	0.97	1.078	1.048	0.259889
O00178	580	S	GTP-binding protein 1 OS=Homo sapiens OX=9606 GN=GTPBP1 PE=1 SV=3	GTPBP1	0.999994	9.68584e-18	165.19	4	LLQTTNNS(1)PMNSKPQQIK	-0.5552	7	1.353	1.123	1.055	0.877	0.806	0.763	0.693	0.0129298
O00178	25	S	GTP-binding protein 1 OS=Homo sapiens OX=9606 GN=GTPBP1 PE=1 SV=3	GTPBP1	0.994458	4.20386e-26	185.37	2	SAMDSPVPASMFAPEPS(0.006)S(0.994)PGAAR	0.82268	6	1.076	1.016	1.011	0.95	1.017	0.955	0.942	0.112276
O00180	300	S	Potassium channel subfamily K member 1 OS=Homo sapiens OX=9606 GN=KCNK1 PE=1 SV=1	KCNK1	0.995144	7.13577e-21	163.09	4	DKDEDQVHIIEHDQLS(0.995)FS(0.215)S(0.756)IT(0.034)DQAAGMK	-1.0361	1	0.995	1.071	1.036	0.977	0.969	0.968	0.939	0.0445758
O00180	303	S	Potassium channel subfamily K member 1 OS=Homo sapiens OX=9606 GN=KCNK1 PE=1 SV=1	KCNK1	0.756077	7.13577e-21	163.09	4	DKDEDQVHIIEHDQLS(0.995)FS(0.215)S(0.756)IT(0.034)DQAAGMK	-1.0361	1	0.995	1.071	1.036	0.977	0.969	0.968	0.939	0.0445758
O00192	879	S	Armadillo repeat protein deleted in velo-cardio-facial syndrome OS=Homo sapiens OX=9606 GN=ARVCF PE=1 SV=1	ARVCF	1	3.85181e-58	235.86	3	GALSPGGFDDSTLPLVDKS(1)LEGEK	0.76018	3	0.848	0.903	0.91	1.14	1.143	1.133	1.284	0.000371587
O00192	915	S	Armadillo repeat protein deleted in velo-cardio-facial syndrome OS=Homo sapiens OX=9606 GN=ARVCF PE=1 SV=1	ARVCF	0.785154	7.25775e-06	109.65	3	GAS(0.785)S(0.209)AGEAS(0.006)EKEPLK	0.56888	1	0.701	0.812	0.835	1.268	1.252	1.247	1.604	0.00094924
O00192	332	S	Armadillo repeat protein deleted in velo-cardio-facial syndrome OS=Homo sapiens OX=9606 GN=ARVCF PE=1 SV=1	ARVCF	1	0.00646873	65.03	2	GS(1)MGS(1)LDR	-0.66697	1	1.103	0.899	0.883	1.35	0.889	0.929	1.098	0.620879
O00192	335	S	Armadillo repeat protein deleted in velo-cardio-facial syndrome OS=Homo sapiens OX=9606 GN=ARVCF PE=1 SV=1	ARVCF	1	0.00357507	78.136	2	GS(1)MGS(1)LDR	-0.66697	2	0.966	0.918	0.921	1.307	0.922	1.02	1.158	0.264039
O00192	343	S	Armadillo repeat protein deleted in velo-cardio-facial syndrome OS=Homo sapiens OX=9606 GN=ARVCF PE=1 SV=1	ARVCF	0.868007	0.0156153	57.288	2	RS(0.868)PS(0.123)VDS(0.009)AR	0.97315	2	0.806	1.123	1	0.975	1.016	1.11	1.059	0.568198
O00192	345	S	Armadillo repeat protein deleted in velo-cardio-facial syndrome OS=Homo sapiens OX=9606 GN=ARVCF PE=1 SV=1	ARVCF	0.752089	0.0146856	57.288	3	RS(0.247)PS(0.752)VDS(0.001)AR	1.0246	2	0.814	1.175	1.031	0.947	0.935	1.112	0.991	0.996887
O00192	348	S	Armadillo repeat protein deleted in velo-cardio-facial syndrome OS=Homo sapiens OX=9606 GN=ARVCF PE=1 SV=1	ARVCF	0.995402	0.0311906	57.288	2	RS(0.502)PS(0.502)VDS(0.995)AR	-1.8276	1	0.814	1.175	1.031	0.947	0.935	1.112	0.991	0.996887
O00192	267	S	Armadillo repeat protein deleted in velo-cardio-facial syndrome OS=Homo sapiens OX=9606 GN=ARVCF PE=1 SV=1	ARVCF	1	1.61279e-06	107.58	3	S(1)LAADDEGGPELEPDYGTATR	0.29153	1
O00192	606	S	Armadillo repeat protein deleted in velo-cardio-facial syndrome OS=Homo sapiens OX=9606 GN=ARVCF PE=1 SV=1	ARVCF	0.992073	0.0137998	50.992	2	YQEAEPGPLGS(0.008)AVGS(0.992)QR	0.33207	1
O00193	17	S	Small acidic protein OS=Homo sapiens OX=9606 GN=SMAP PE=1 SV=1	SMAP	0.999594	0	570.24	2	SAS(1)PDDDLGSSNWEAADLGNEER	0.012994	2	0.789	1.018	0.774	1.436	1.35	0.726	1.361	0.310967
O00203	276	S	AP-3 complex subunit beta-1 OS=Homo sapiens OX=9606 GN=AP3B1 PE=1 SV=3	AP3B1	1	1.59057e-49	241.3	2	NFYES(1)DDDQKEK	1.1004	17	1.2	0.965	0.985	1.058	0.859	0.954	0.911	0.376132
O00220	463	S	Tumor necrosis factor receptor superfamily member 10A OS=Homo sapiens OX=9606 GN=TNFRSF10A PE=1 SV=3	TNFRSF10A	0.954696	0.00702017	58.024	2	FIYLEDGT(0.046)GS(0.955)AVS(1)LE	2.6664	2	0.975	1.025	0.984	1.203	0.962	0.879	1.02	0.910709
O00220	466	S	Tumor necrosis factor receptor superfamily member 10A OS=Homo sapiens OX=9606 GN=TNFRSF10A PE=1 SV=3	TNFRSF10A	0.999675	3.79994e-08	128.06	2	FIYLEDGT(0.046)GS(0.955)AVS(1)LE	2.6664	3	1.007	1.047	1.052	0.998	0.905	1.002	0.935	0.1332
O00221	183	S	NF-kappa-B inhibitor epsilon OS=Homo sapiens OX=9606 GN=NFKBIE PE=1 SV=3	NFKBIE	0.915274	1.75877e-38	190.23	4	SLPESTSAPASGPS(0.002)DGS(0.915)PQPCT(0.083)HPPGPVK	-0.16301	1	1.112	1.059	1.023	0.946	0.966	0.906	0.882	0.0151832
O00231	14	S	26S proteasome non-ATPase regulatory subunit 11 OS=Homo sapiens OX=9606 GN=PSMD11 PE=1 SV=3	PSMD11	0.987799	0.00113962	86.729	2	AQS(0.988)LLS(0.01)T(0.002)DR	0.87634	1	0.874	0.962	0.927	0.932	1.124	1.246	1.195	0.12709
O00255	492	S	Menin OS=Homo sapiens OX=9606 GN=MEN1 PE=1 SV=4	MEN1	1	0.000103107	87.669	3	RES(1)KPEEPPPPK	-0.89115	2	1.054	1.023	1.082	0.841	0.832	1.174	0.901	0.363672
O00257	415	S	E3 SUMO-protein ligase CBX4 OS=Homo sapiens OX=9606 GN=CBX4 PE=1 SV=3	CBX4	0.992634	1.51359e-05	118.9	2	CLS(0.993)ET(0.007)HGER	-0.61644	2	0.831	0.894	0.878	1.202	1.184	1.095	1.337	0.00132562
O00257	467	S	E3 SUMO-protein ligase CBX4 OS=Homo sapiens OX=9606 GN=CBX4 PE=1 SV=3	CBX4	1	8.56679e-15	145.85	3	PADLPPAAALPQPEVILLDS(1)DLDEPIDLR	1.0092	2	0.992	1.042	0.926	0.897	1.042	1.146	1.042	0.660159
O00257	442	S	E3 SUMO-protein ligase CBX4 OS=Homo sapiens OX=9606 GN=CBX4 PE=1 SV=3	CBX4	1	1.09958e-05	107.85	3	S(0.111)IS(0.656)T(0.233)PTCLGGS(1)PAAER	-0.24874	1	0.994	1.042	1.014	1.052	0.971	0.948	0.974	0.474526
O00264	181	S	Membrane-associated progesterone receptor component 1 OS=Homo sapiens OX=9606 GN=PGRMC1 PE=1 SV=3	PGRMC1	0.999999	1.16924e-206	369.39	2	EGEEPTVYS(1)DEEEPKDESAR	-0.5513	13	0.971	1.067	0.929	1.148	0.98	0.94	1.034	0.6906
O00264	57	S	Membrane-associated progesterone receptor component 1 OS=Homo sapiens OX=9606 GN=PGRMC1 PE=1 SV=3	PGRMC1	0.999973	1.73361e-159	337.23	2	GDQPAASGDS(1)DDDEPPPLPR	0.5659	19	0.977	0.983	0.935	1.041	1.08	1.035	1.09	0.0138678
O00267	666	S	Transcription elongation factor SPT5 OS=Homo sapiens OX=9606 GN=SUPT5H PE=1 SV=1	SUPT5H	1	7.71853e-18	160.47	3	DVTNFTVGGFAPMS(1)PR	0.087039	4	1.028	0.949	1.141	0.891	0.779	1.217	0.926	0.553783
O00267	18	S	Transcription elongation factor SPT5 OS=Homo sapiens OX=9606 GN=SUPT5H PE=1 SV=1	SUPT5H	0.916885	1.69088e-50	241.64	2	S(0.917)S(0.083)DGEEAEVDEER	0.57007	1	0.558	0.442	0.518	0.426	3.51	0.881	3.173	0.279532
O00267	19	S	Transcription elongation factor SPT5 OS=Homo sapiens OX=9606 GN=SUPT5H PE=1 SV=1	SUPT5H	0.800347	3.90909e-18	158.92	3	S(0.2)S(0.8)DGEEAEVDEERR	0.25841	1	0.615	0.684	0.63	0.739	2.57	0.998	2.233	0.156847
O00268	109	S	Transcription initiation factor TFIID subunit 4 OS=Homo sapiens OX=9606 GN=TAF4 PE=1 SV=2	TAF4	1	0.00555955	56.081	4	ARPGGGGPQRPGPPS(1)PR	-0.26166	1	0.97	0.941	1.056	1.114	1.204	0.754	1.035	0.919535
O00268	1027	S	Transcription initiation factor TFIID subunit 4 OS=Homo sapiens OX=9606 GN=TAF4 PE=1 SV=2	TAF4	0.99932	6.45187e-08	107.38	4	KVDCPGPGS(0.999)GAEGS(0.001)GPGSVVPGSSGVGTPR	0.19094	1	1.226	1.099	1.082	0.877	0.872	0.831	0.757	0.00296154
O00268	543	S	Transcription initiation factor TFIID subunit 4 OS=Homo sapiens OX=9606 GN=TAF4 PE=1 SV=2	TAF4	1	2.90044e-16	137.67	3	S(1)PGVQPQLVLGGAAQTASLGTATAVQTGTPQR	-0.38442	1	0.966	1.064	0.99	1.05	0.951	1.004	0.995	0.909159
O00273	315	S	DNA fragmentation factor subunit alpha OS=Homo sapiens OX=9606 GN=DFFA PE=1 SV=1	DFFA	1	3.27664e-05	108.97	3	AS(1)PPGDLQNPK	-0.076794	3	0.922	1.11	1.062	1.014	1.066	0.84	0.944	0.548618
O00303	258	S	Eukaryotic translation initiation factor 3 subunit F OS=Homo sapiens OX=9606 GN=EIF3F PE=1 SV=1	EIF3F	0.999999	4.04354e-07	136.21	2	TCFS(1)PNR	-0.38749	3	0.977	1.059	1.097	1.005	1.01	0.861	0.918	0.236517
O00308	211	S	NEDD4-like E3 ubiquitin-protein ligase WWP2 OS=Homo sapiens OX=9606 GN=WWP2 PE=1 SV=2	WWP2	0.999558	0.000123235	87.668	3	TTPATGEQS(1)PGAR	-0.31127	2	0.832	0.957	1.105	1.14	0.973	1.023	1.084	0.419389
O00401	430	S	Neural Wiskott-Aldrich syndrome protein OS=Homo sapiens OX=9606 GN=WASL PE=1 SV=2	WASL	0.959486	0.00728537	60.334	3	KVEQNS(0.015)RPVS(0.959)CS(0.026)GR	-0.24019	1	1.104	1.188	1.122	1.108	0.768	0.678	0.748	0.104398
O00409	391	S	Forkhead box protein N3 OS=Homo sapiens OX=9606 GN=FOXN3 PE=1 SV=1	FOXN3	0.858681	0.015787	43.261	4	S(0.002)HES(0.031)PS(0.859)DT(0.108)EEDDRK	-0.14933	1
O00410	827	S	Importin-5 OS=Homo sapiens OX=9606 GN=IPO5 PE=1 SV=4	IPO5	1	6.59751e-147	327.17	3	RQDEDYDEQVEES(1)LQDEDDNDVYILTK	-1.194	1	1.187	1.038	0.946	0.958	0.957	0.938	0.9	0.200663
O00418	500	S	Eukaryotic elongation factor 2 kinase OS=Homo sapiens OX=9606 GN=EEF2K PE=1 SV=2	EEF2K	1	0.00157463	76.211	2	AS(1)AVALEVQR	0.30442	1	1.015	0.943	1.139	0.861	1.157	0.908	0.945	0.589553
O00418	435	S	Eukaryotic elongation factor 2 kinase OS=Homo sapiens OX=9606 GN=EEF2K PE=1 SV=2	EEF2K	0.976761	1.1422e-09	131.96	4	DHDHLDNHRES(0.977)ENS(0.023)GDSGYPS(1)EK	-0.85864	1	1.04	1.071	1.026	1.075	0.858	0.939	0.916	0.238324
O00418	445	S	Eukaryotic elongation factor 2 kinase OS=Homo sapiens OX=9606 GN=EEF2K PE=1 SV=2	EEF2K	0.999897	1.1422e-09	131.96	4	DHDHLDNHRES(0.977)ENS(0.023)GDSGYPS(1)EK	-0.85864	6	1.015	1.164	1.144	0.948	0.914	0.795	0.8	0.0308868
O00418	462	S	Eukaryotic elongation factor 2 kinase OS=Homo sapiens OX=9606 GN=EEF2K PE=1 SV=2	EEF2K	0.865491	0.000104898	111.52	3	EHGHS(0.865)YS(0.135)NR	-0.28	2	0.906	1.54	1.536	0.579	0.63	0.668	0.471	0.01614
O00418	470	S	Eukaryotic elongation factor 2 kinase OS=Homo sapiens OX=9606 GN=EEF2K PE=1 SV=2	EEF2K	1	9.57588e-41	217.39	2	KYES(1)DEDS(0.935)LGS(0.057)S(0.008)GR	-0.057589	4	1.058	1.056	1.056	1.046	0.869	0.921	0.895	0.104955
O00418	474	S	Eukaryotic elongation factor 2 kinase OS=Homo sapiens OX=9606 GN=EEF2K PE=1 SV=2	EEF2K	0.999973	1.16661e-51	237.39	2	KYESDEDS(1)LGSSGR	0.47214	4	1.026	1.096	1.104	0.955	0.901	0.914	0.859	0.00642823
O00418	18	S	Eukaryotic elongation factor 2 kinase OS=Homo sapiens OX=9606 GN=EEF2K PE=1 SV=2	EEF2K	1	8.75923e-05	102.64	2	LEGVDGGQS(1)PR	-0.26609	3	1.185	1.121	1.132	0.917	0.905	0.719	0.739	0.0188972
O00418	366	S	Eukaryotic elongation factor 2 kinase OS=Homo sapiens OX=9606 GN=EEF2K PE=1 SV=2	EEF2K	0.960671	0.000173669	92.65	3	T(0.002)LS(0.961)GS(0.037)RPPLLR	-0.33562	1
O00418	74	S	Eukaryotic elongation factor 2 kinase OS=Homo sapiens OX=9606 GN=EEF2K PE=1 SV=2	EEF2K	0.897425	0.000628734	73.984	3	Y(0.001)S(0.127)S(0.525)S(0.446)GS(0.897)PANS(0.005)FHFK	0.27055	1
O00423	113	S	Echinoderm microtubule-associated protein-like 1 OS=Homo sapiens OX=9606 GN=EML1 PE=1 SV=3	EML1	0.978547	2.60304e-06	112.44	3	KPTGS(0.001)LPS(0.979)PS(0.02)GVR	0.019133	2	1.16	0.933	0.902	1.081	1.031	0.942	1.02	0.797823
O00429	616	S	Dynamin-1-like protein OS=Homo sapiens OX=9606 GN=DNM1L PE=1 SV=2	DNM1L	1	8.35203e-12	142.88	3	SKPIPIMPAS(1)PQK	0.26887	17	1.298	1.069	1.09	0.91	0.82	0.793	0.73	0.013607
O00443	60	S	Phosphatidylinositol 4-phosphate 3-kinase C2 domain-containing subunit alpha OS=Homo sapiens OX=9606 GN=PIK3C2A PE=1 SV=2	PIK3C2A	0.989762	1.26378e-06	128.1	3	GFELSS(0.005)S(0.99)T(0.005)RK	-0.040224	2	1.215	1.142	1.031	0.874	0.624	1.093	0.765	0.16083
O00443	338	S	Phosphatidylinositol 4-phosphate 3-kinase C2 domain-containing subunit alpha OS=Homo sapiens OX=9606 GN=PIK3C2A PE=1 SV=2	PIK3C2A	0.994614	0.00542658	82.831	2	S(0.005)QS(0.995)LNIR	-0.13285	1	1.025	1.001	0.976	0.866	1.112	1.062	1.013	0.93277
O00443	259	S	Phosphatidylinositol 4-phosphate 3-kinase C2 domain-containing subunit alpha OS=Homo sapiens OX=9606 GN=PIK3C2A PE=1 SV=2	PIK3C2A	1	0.000292648	99.318	3	VSNLQVS(1)PK	-0.25668	5	0.936	0.94	0.861	1.185	1.076	1.073	1.218	0.010481
O00444	401	S	Serine/threonine-protein kinase PLK4 OS=Homo sapiens OX=9606 GN=PLK4 PE=1 SV=3	PLK4	0.999999	0.000126116	96.135	3	CHS(1)AEMLSVSK	0.56255	2	1.141	1.113	1.02	0.932	0.972	0.827	0.834	0.0367072
O00444	421	S	Serine/threonine-protein kinase PLK4 OS=Homo sapiens OX=9606 GN=PLK4 PE=1 SV=3	PLK4	0.866085	8.39951e-10	131.97	4	S(0.018)GGGENEERYS(0.866)PT(0.116)DNNANIFNFFK	-0.92545	1
O00459	263	S	Phosphatidylinositol 3-kinase regulatory subunit beta OS=Homo sapiens OX=9606 GN=PIK3R2 PE=1 SV=2	PIK3R2	0.794847	1.3215e-06	85.998	4	APPPPS(0.205)S(0.795)PPPGGAPDGSEPSPDFPALLVEK	0.81449	2	0.936	0.89	0.856	1.062	1.245	1.097	1.269	0.012587
O00461	538	S	Golgi integral membrane protein 4 OS=Homo sapiens OX=9606 GN=GOLIM4 PE=1 SV=1	GOLIM4	1	0.000157646	105.66	2	EADPES(1)EADR	1.111	1	1.25	1.197	1.321	0.74	0.726	0.69	0.572	9.4153e-05
O00461	583	S	Golgi integral membrane protein 4 OS=Homo sapiens OX=9606 GN=GOLIM4 PE=1 SV=1	GOLIM4	1	0.0217038	43.349	3	EENLPDENEEQKQS(1)NQK	-0.30173	1
O00499	296	S	Myc box-dependent-interacting protein 1 OS=Homo sapiens OX=9606 GN=BIN1 PE=1 SV=1	BIN1	1	4.49158e-25	181.11	3	GNKS(1)PS(1)PPDGS(0.998)PAAT(0.002)PEIR	-1.0494	7	1.04	1.053	1.106	0.921	0.976	0.908	0.877	0.0105163
O00499	298	S	Myc box-dependent-interacting protein 1 OS=Homo sapiens OX=9606 GN=BIN1 PE=1 SV=1	BIN1	1	1.76496e-34	196.05	3	GNKS(1)PS(1)PPDGS(0.998)PAAT(0.002)PEIR	-1.0494	10	0.884	1.027	1.221	0.852	1.047	0.972	0.917	0.501919
O00499	303	S	Myc box-dependent-interacting protein 1 OS=Homo sapiens OX=9606 GN=BIN1 PE=1 SV=1	BIN1	1	1.76496e-34	196.05	2	S(0.048)PS(0.952)PPDGS(1)PAATPEIR	1.1417	11	0.905	1.019	1.219	0.856	1.042	0.961	0.91	0.432548
O00505	56	S	Importin subunit alpha-4 OS=Homo sapiens OX=9606 GN=KPNA3 PE=1 SV=2	KPNA3	1	0.000257275	80.729	3	NVPQEES(1)LEDS(1)DVDADFK	-0.29058	1	1.091	1.06	1.031	0.937	0.922	0.966	0.888	0.00504277
O00505	60	S	Importin subunit alpha-4 OS=Homo sapiens OX=9606 GN=KPNA3 PE=1 SV=2	KPNA3	1	1.36616e-138	326.67	3	NVPQEES(1)LEDS(1)DVDADFK	-0.29058	8	1.078	1.017	1.005	1.065	0.862	0.989	0.941	0.381305
O00512	687	S	B-cell CLL/lymphoma 9 protein OS=Homo sapiens OX=9606 GN=BCL9 PE=1 SV=4	BCL9	0.999988	1.62964e-19	183.23	2	IPVEGPLS(1)PSR	-0.85257	2	1.22	1.151	1.074	0.769	1.002	0.772	0.738	0.0309689
O00512	278	S	B-cell CLL/lymphoma 9 protein OS=Homo sapiens OX=9606 GN=BCL9 PE=1 SV=4	BCL9	1	6.48158e-08	124.66	3	PAAPPRPLDRES(1)PGVENK	1.353	4	1.167	1.045	1.091	0.873	0.99	0.835	0.817	0.0276932
O00512	1035	S	B-cell CLL/lymphoma 9 protein OS=Homo sapiens OX=9606 GN=BCL9 PE=1 SV=4	BCL9	0.952301	1.8114e-16	162.14	2	TVAS(0.048)S(0.952)DDDSPPAR	1.4919	2	0.977	1.202	1.207	0.817	0.88	0.883	0.762	0.022635
O00512	1039	S	B-cell CLL/lymphoma 9 protein OS=Homo sapiens OX=9606 GN=BCL9 PE=1 SV=4	BCL9	0.997055	0.0114836	51.593	2	T(0.04)VAS(0.233)S(0.729)DDDS(0.997)PPAR	1.4026	1
O00515	272	S	Ladinin-1 OS=Homo sapiens OX=9606 GN=LAD1 PE=1 SV=2	LAD1	0.991387	3.22546e-08	125.45	4	ALAS(0.008)EKS(0.991)PTADAK	1.0003	3	1.379	1.299	1.355	0.627	0.601	0.632	0.461	5.18066e-06
O00515	356	S	Ladinin-1 OS=Homo sapiens OX=9606 GN=LAD1 PE=1 SV=2	LAD1	0.99746	1.79633e-81	261.26	2	IPSKEEEADMS(0.002)S(0.997)PT(0.001)QR	0.41805	10	1.282	1.001	0.916	0.884	0.913	1.03	0.884	0.356208
O00515	177	S	Ladinin-1 OS=Homo sapiens OX=9606 GN=LAD1 PE=1 SV=2	LAD1	1	5.92815e-08	135.47	2	GVPEKS(1)PVLEK	0.79652	7	1.311	1.133	1.119	0.803	0.761	0.838	0.674	0.00248633
O00515	121	S	Ladinin-1 OS=Homo sapiens OX=9606 GN=LAD1 PE=1 SV=2	LAD1	1	3.75206e-19	165.58	5	LEAEEGRNS(1)LS(1)PVQATQKPLVSK	-0.61804	3	1.545	1.524	1.422	0.43	0.482	0.433	0.299	1.15033e-05
O00515	123	S	Ladinin-1 OS=Homo sapiens OX=9606 GN=LAD1 PE=1 SV=2	LAD1	1	3.75206e-19	169.08	5	LEAEEGRNS(1)LS(1)PVQATQKPLVSK	-0.61804	8	1.491	1.336	1.26	0.587	0.623	0.6	0.443	0.000100376
O00515	64	S	Ladinin-1 OS=Homo sapiens OX=9606 GN=LAD1 PE=1 SV=2	LAD1	1	1.16441e-11	138.82	4	LPS(1)VEEAEVPKPLPPASK	-0.21481	3	1.111	0.982	0.941	1.014	0.903	1.083	0.989	0.881561
O00515	394	S	Ladinin-1 OS=Homo sapiens OX=9606 GN=LAD1 PE=1 SV=2	LAD1	0.986487	5.93099e-07	144.08	2	S(0.014)AS(0.986)MKLPDNTVK	0.033272	3	1.066	1.057	1.057	0.824	0.943	1.063	0.89	0.17285
O00515	512	S	Ladinin-1 OS=Homo sapiens OX=9606 GN=LAD1 PE=1 SV=2	LAD1	0.923613	1.41977e-08	150.81	2	S(0.01)DS(0.066)S(0.924)LDAEV	0.0098268	2	1.082	1.017	1.005	0.964	0.967	0.986	0.94	0.0617008
O00515	365	S	Ladinin-1 OS=Homo sapiens OX=9606 GN=LAD1 PE=1 SV=2	LAD1	0.913626	0.0223683	55.235	2	TYS(0.003)S(0.083)S(0.914)LK	0.11657	1	1.084	1.148	1.191	0.82	0.843	0.881	0.743	0.00100196
O00559	36	S	Receptor-binding cancer antigen expressed on SiSo cells OS=Homo sapiens OX=9606 GN=EBAG9 PE=1 SV=1	EBAG9	0.999625	2.03688e-72	258.72	4	KLS(1)GDQITLPTTVDYSSVPK	0.66458	6	1.216	0.983	0.995	0.986	0.935	0.905	0.885	0.182461
O00562	621	S	Membrane-associated phosphatidylinositol transfer protein 1 OS=Homo sapiens OX=9606 GN=PITPNM1 PE=1 SV=4	PITPNM1	0.917035	0.0325742	42.958	2	GS(0.917)PEPS(0.083)ALPPQR	0.60743	1
O00562	593	S	Membrane-associated phosphatidylinositol transfer protein 1 OS=Homo sapiens OX=9606 GN=PITPNM1 PE=1 SV=4	PITPNM1	1	5.20144e-11	134.49	3	RGS(1)MNNELLSPEFGPVR	-0.58858	2	1.003	0.976	0.992	0.989	0.993	1.082	1.031	0.378768
O00562	300	S	Membrane-associated phosphatidylinositol transfer protein 1 OS=Homo sapiens OX=9606 GN=PITPNM1 PE=1 SV=4	PITPNM1	0.967485	3.79772e-06	85.448	4	SAASNTGTPDGPEAPPGPDAS(0.967)PDAS(0.032)FGK	1.6761	1	1.131	1.104	1.175	0.886	0.875	0.803	0.752	0.00134187
O00566	242	S	U3 small nucleolar ribonucleoprotein protein MPP10 OS=Homo sapiens OX=9606 GN=MPHOSPH10 PE=1 SV=2	MPHOSPH10	1	3.88884e-147	323.87	3	KDDNDEEEEDIDFFEDIDS(1)DEDEGGLFGSK	-0.072704	3	1.352	1.109	1.301	0.736	0.761	0.677	0.578	0.00145179
O00566	163	S	U3 small nucleolar ribonucleoprotein protein MPP10 OS=Homo sapiens OX=9606 GN=MPHOSPH10 PE=1 SV=2	MPHOSPH10	1	2.10253e-82	271.07	3	S(1)PVFS(1)DEDS(1)DLDFDISK	-0.64551	8	1.22	1.098	1.222	0.83	0.836	0.755	0.684	0.00141176
O00566	167	S	U3 small nucleolar ribonucleoprotein protein MPP10 OS=Homo sapiens OX=9606 GN=MPHOSPH10 PE=1 SV=2	MPHOSPH10	1	7.05752e-134	314	3	S(1)PVFS(1)DEDS(1)DLDFDISK	-0.64551	9	1.23	1.105	1.221	0.839	0.803	0.76	0.675	0.000945934
O00566	171	S	U3 small nucleolar ribonucleoprotein protein MPP10 OS=Homo sapiens OX=9606 GN=MPHOSPH10 PE=1 SV=2	MPHOSPH10	1	7.05752e-134	314	2	SPVFS(1)DEDS(1)DLDFDISK	-0.026377	9	1.24	1.114	1.233	0.84	0.762	0.763	0.659	0.000931159
O00567	519	S	Nucleolar protein 56 OS=Homo sapiens OX=9606 GN=NOP56 PE=1 SV=4	NOP56	1	1.00328e-103	293.88	3	EELMS(1)S(1)DLEETAGSTSIPK	-0.14528	11	0.967	0.842	0.801	1.257	0.991	1.229	1.332	0.0394615
O00567	520	S	Nucleolar protein 56 OS=Homo sapiens OX=9606 GN=NOP56 PE=1 SV=4	NOP56	1	1.71863e-231	387.26	3	EELMS(1)S(1)DLEETAGSTSIPK	-0.14528	21	0.879	0.743	0.682	1.404	1.026	1.393	1.659	0.0169635
O00567	569	S	Nucleolar protein 56 OS=Homo sapiens OX=9606 GN=NOP56 PE=1 SV=4	NOP56	1	5.69842e-41	211.26	4	KFS(1)KEEPVS(1)S(1)GPEEAVGK	0.11172	16	0.974	0.893	0.834	1.151	0.954	1.266	1.248	0.0834065
O00567	570	S	Nucleolar protein 56 OS=Homo sapiens OX=9606 GN=NOP56 PE=1 SV=4	NOP56	1	3.81761e-52	239.86	4	KFS(1)KEEPVS(1)S(1)GPEEAVGK	0.11172	19	0.939	0.861	0.802	1.22	0.993	1.272	1.339	0.0317082
O00567	591	S	Nucleolar protein 56 OS=Homo sapiens OX=9606 GN=NOP56 PE=1 SV=4	NOP56	1	0.00657965	61.344	3	FHKAS(1)QED	-0.43219	1	0.958	0.922	0.913	0.988	0.987	1.29	1.169	0.175992
O00567	563	S	Nucleolar protein 56 OS=Homo sapiens OX=9606 GN=NOP56 PE=1 SV=4	NOP56	1	2.98982e-58	237.32	4	KFS(1)KEEPVS(1)S(1)GPEEAVGK	0.11172	10	1.005	0.915	0.836	1.085	0.93	1.297	1.202	0.181657
O00567	537	S	Nucleolar protein 56 OS=Homo sapiens OX=9606 GN=NOP56 PE=1 SV=4	NOP56	0.973021	3.35814e-34	194.33	3	S(0.973)T(0.027)PKEETVNDPEEAGHR	0.64543	1	1.111	0.879	0.936	1.004	0.795	1.318	1.065	0.786784
O00567	462	S	Nucleolar protein 56 OS=Homo sapiens OX=9606 GN=NOP56 PE=1 SV=4	NOP56	0.913347	3.67579e-07	104.54	5	LAALALAS(0.574)S(0.913)ENS(0.878)S(0.878)S(0.878)T(0.878)PEECEEMSEKPK	2.4428	2	0.632	0.677	0.685	1.44	1.298	1.431	2.091	6.16712e-05
O00567	465	S	Nucleolar protein 56 OS=Homo sapiens OX=9606 GN=NOP56 PE=1 SV=4	NOP56	0.99727	3.67579e-07	104.54	4	LAALALAS(0.165)S(0.844)ENS(0.997)S(0.997)S(0.996)T(1)PEECEEMSEKPK	-1.367	2	0.632	0.677	0.685	1.44	1.298	1.431	2.091	6.16712e-05
O00567	466	S	Nucleolar protein 56 OS=Homo sapiens OX=9606 GN=NOP56 PE=1 SV=4	NOP56	0.997425	2.50411e-07	108.57	4	LAALALAS(0.165)S(0.844)ENS(0.997)S(0.997)S(0.996)T(1)PEECEEMSEKPK	-1.367	4	0.719	0.753	0.767	1.326	1.185	1.38	1.738	0.000370551
O00567	467	S	Nucleolar protein 56 OS=Homo sapiens OX=9606 GN=NOP56 PE=1 SV=4	NOP56	0.996478	3.43222e-21	168.87	4	LAALALAS(0.165)S(0.844)ENS(0.997)S(0.997)S(0.996)T(1)PEECEEMSEKPK	-1.367	7	0.922	0.871	0.873	1.134	1.064	1.213	1.279	0.00434254
O00567	314	S	Nucleolar protein 56 OS=Homo sapiens OX=9606 GN=NOP56 PE=1 SV=4	NOP56	0.997908	1.74938e-29	202.26	2	LIAHAGS(0.998)LT(0.002)NLAK	-0.40954	2	1.139	1.151	0.909	0.802	0.783	1.227	0.879	0.428018
O00567	511	S	Nucleolar protein 56 OS=Homo sapiens OX=9606 GN=NOP56 PE=1 SV=4	NOP56	0.94927	1.42044e-34	192.69	3	S(0.949)FS(0.051)KEELMS(0.062)S(0.938)DLEETAGSTSIPK	-0.83776	1	1.327	0.99	0.97	0.918	0.894	0.915	0.83	0.157659
O00571	594	S	ATP-dependent RNA helicase DDX3X OS=Homo sapiens OX=9606 GN=DDX3X PE=1 SV=3	DDX3X	1	0.0013097	98.257	2	FS(1)GGFGAR	-0.095798	1	1.427	0.929	0.915	0.852	1.011	0.897	0.844	0.384879
O00571	102	S	ATP-dependent RNA helicase DDX3X OS=Homo sapiens OX=9606 GN=DDX3X PE=1 SV=3	DDX3X	0.999913	5.51779e-05	107.62	2	GRS(1)DYDGIGSR	-0.26031	1	1.166	1.089	1.051	0.786	0.715	1.183	0.812	0.214253
O00571	612	S	ATP-dependent RNA helicase DDX3X OS=Homo sapiens OX=9606 GN=DDX3X PE=1 SV=3	DDX3X	0.950306	5.9204e-18	161.31	2	QSSGASS(0.002)S(0.046)S(0.95)FS(0.001)SSR	-0.17586	1	0.936	1.069	1.081	0.71	0.934	1.282	0.948	0.673495
O00587	31	S	Beta-1,3-N-acetylglucosaminyltransferase manic fringe OS=Homo sapiens OX=9606 GN=MFNG PE=1 SV=2	MFNG	0.997191	0.0337979	42.976	2	Y(0.003)HLNLS(0.997)PQR	-2.4549	1	0.958	1.242	1.138	0.898	0.959	0.783	0.791	0.0744423
O00629	60	S	Importin subunit alpha-3 OS=Homo sapiens OX=9606 GN=KPNA4 PE=1 SV=1	KPNA4	1	7.96259e-58	230.61	3	NVPHEDICEDS(1)DIDGDYR	0.35758	7	1.034	0.981	1.035	1.127	0.923	0.923	0.975	0.687739
O00712	328	S	Nuclear factor 1 B-type OS=Homo sapiens OX=9606 GN=NFIB PE=1 SV=2	NFIB	0.958506	2.54062e-06	116.38	3	KPEKPLFS(0.002)S(0.037)AS(0.959)PQDS(0.002)SPR	0.030546	1	1.071	1.072	0.975	1.04	0.982	0.88	0.931	0.277193
O00716	163	S	Transcription factor E2F3 OS=Homo sapiens OX=9606 GN=E2F3 PE=1 SV=1	E2F3	0.999992	0.000728523	122.39	3	AALRS(1)PDSPK	0.35787	1
O00767	173	S	Acyl-CoA desaturase OS=Homo sapiens OX=9606 GN=SCD PE=1 SV=2	SCD	0.999988	0.000820333	65.652	4	FSETHADPHNS(1)RR	-0.49217	1	1.032	1.355	1.159	0.804	0.731	0.863	0.676	0.0137947
O14494	264	S	Phospholipid phosphatase 1 OS=Homo sapiens OX=9606 GN=PLPP1 PE=1 SV=1	PLPP1	0.930387	3.05735e-14	142.81	5	KEEDS(0.93)HT(0.779)T(0.291)LHETPTTGNHYPSNHQP	0.42759	5	0.873	1.082	1.026	0.914	1.053	1.081	1.022	0.78973
O14497	696	S	AT-rich interactive domain-containing protein 1A OS=Homo sapiens OX=9606 GN=ARID1A PE=1 SV=3	ARID1A	0.974229	1.6234e-25	187.07	2	GPS(0.974)PS(0.026)PVGSPASVAQSR	0.91348	4	1.122	0.995	1.071	0.987	0.977	0.86	0.886	0.0968389
O14497	772	S	AT-rich interactive domain-containing protein 1A OS=Homo sapiens OX=9606 GN=ARID1A PE=1 SV=3	ARID1A	0.810942	0.00449545	57.373	3	NPQMPQYS(0.001)S(0.006)PQPGS(0.182)ALS(0.811)PR	1.1833	1
O14497	363	S	AT-rich interactive domain-containing protein 1A OS=Homo sapiens OX=9606 GN=ARID1A PE=1 SV=3	ARID1A	0.99982	6.33847e-45	220.47	3	SHHAPMS(1)PGSSGGGGQPLAR	-0.53325	10	1.041	0.913	0.985	1.036	1.003	1.067	1.057	0.25069
O14497	1751	S	AT-rich interactive domain-containing protein 1A OS=Homo sapiens OX=9606 GN=ARID1A PE=1 SV=3	ARID1A	0.999999	0.00183471	71.513	2	TLLDPGRFS(1)K	-0.18826	2	1.135	0.956	0.948	1.045	0.9	1.051	0.986	0.872411
O14497	382	S	AT-rich interactive domain-containing protein 1A OS=Homo sapiens OX=9606 GN=ARID1A PE=1 SV=3	ARID1A	0.962826	6.20534e-05	95.197	3	T(0.002)PQPS(0.035)S(0.963)PMDQMGK	-0.5754	2	1.224	1.008	1.007	1	0.953	0.822	0.857	0.154403
O14497	1604	S	AT-rich interactive domain-containing protein 1A OS=Homo sapiens OX=9606 GN=ARID1A PE=1 SV=3	ARID1A	0.945895	5.8449e-06	108.37	3	T(0.498)S(0.498)PS(0.058)KS(0.946)PFLHS(0.001)GMK	0.027739	3	1.139	0.836	0.832	0.979	1.32	0.986	1.17	0.330518
O14497	1755	S	AT-rich interactive domain-containing protein 1A OS=Homo sapiens OX=9606 GN=ARID1A PE=1 SV=3	ARID1A	0.998164	1.01327e-182	363.49	2	VS(0.002)S(0.998)PAPMEGGEEEEELLGPK	0.56643	8	0.897	0.831	0.821	1.182	1.099	1.267	1.392	0.00264608
O14523	411	S	Phospholipid transfer protein C2CD2L OS=Homo sapiens OX=9606 GN=C2CD2L PE=1 SV=3	C2CD2L	0.999935	9.00728e-05	84.159	3	ALGPAATMAVELHYEEGS(1)PR	-2.1668	1	0.971	1	1.049	1.018	0.974	1.014	0.995	0.878287
O14523	662	S	Phospholipid transfer protein C2CD2L OS=Homo sapiens OX=9606 GN=C2CD2L PE=1 SV=3	C2CD2L	0.996535	2.82981e-57	232.27	3	EAGLS(0.003)QS(0.997)HDDLS(0.001)NATATPSVR	-0.17831	1	1.077	0.954	0.953	1.348	0.846	0.853	1.021	0.989703
O14523	464	S	Phospholipid transfer protein C2CD2L OS=Homo sapiens OX=9606 GN=C2CD2L PE=1 SV=3	C2CD2L	0.941568	6.97574e-12	136.77	4	LDS(0.942)PS(0.067)RS(0.978)PS(0.014)KVEVTEK	0.66875	2	1.345	1.182	1.18	0.769	0.773	0.697	0.604	0.00078458
O14523	468	S	Phospholipid transfer protein C2CD2L OS=Homo sapiens OX=9606 GN=C2CD2L PE=1 SV=3	C2CD2L	0.977726	6.97574e-12	136.77	4	LDS(0.942)PS(0.067)RS(0.978)PS(0.014)KVEVTEK	0.66875	2	1.345	1.182	1.18	0.769	0.773	0.697	0.604	0.00078458
O14523	426	S	Phospholipid transfer protein C2CD2L OS=Homo sapiens OX=9606 GN=C2CD2L PE=1 SV=3	C2CD2L	0.848676	0.00418286	59.212	3	NLGT(0.001)PT(0.028)S(0.028)S(0.028)T(0.028)PRPS(0.849)IT(0.038)PT(0.002)K	-0.066871	1	0.828	0.839	0.893	1.087	1.338	1.113	1.382	0.0101209
O14545	327	S	TRAF-type zinc finger domain-containing protein 1 OS=Homo sapiens OX=9606 GN=TRAFD1 PE=1 SV=1	TRAFD1	0.975697	5.8823e-17	166.52	2	ALPSLNTGS(0.004)S(0.02)S(0.976)PR	0.011689	4	0.992	1.02	1.017	1.015	0.97	1.012	0.989	0.563513
O14545	415	S	TRAF-type zinc finger domain-containing protein 1 OS=Homo sapiens OX=9606 GN=TRAFD1 PE=1 SV=1	TRAFD1	0.982005	2.38942e-32	195.46	3	LDSQPQET(0.018)S(0.982)PELPR	-0.022027	10	0.986	0.996	1.05	0.994	1.002	0.996	0.987	0.54721
O14578	440	S	Citron Rho-interacting kinase OS=Homo sapiens OX=9606 GN=CIT PE=1 SV=2	CIT	1	4.08503e-09	134.97	3	SESVVSGLDS(1)PAK	-0.34057	2	1.298	1.002	0.991	0.982	0.89	0.846	0.826	0.132999
O14579	13	S	Coatomer subunit epsilon OS=Homo sapiens OX=9606 GN=COPE PE=1 SV=3	COPE	0.940499	3.43222e-06	102.39	3	APPAPGPAS(0.06)GGS(0.94)GEVDELFDVK	1.3221	2	0.934	0.954	0.982	1.019	1.163	0.999	1.108	0.113373
O14579	45	S	Coatomer subunit epsilon OS=Homo sapiens OX=9606 GN=COPE PE=1 SV=3	COPE	0.886506	0.00617022	59.997	2	LS(0.113)S(0.887)PERDVER	0.18015	1	1.122	1.031	1.011	0.917	1.023	0.917	0.903	0.10233
O14617	658	S	AP-3 complex subunit delta-1 OS=Homo sapiens OX=9606 GN=AP3D1 PE=1 SV=1	AP3D1	1	6.92835e-17	165.66	2	HRPS(1)EADEEELAR	1.0639	2	0.929	0.821	0.963	1.08	1.144	1.136	1.238	0.0138846
O14617	829	S	AP-3 complex subunit delta-1 OS=Homo sapiens OX=9606 GN=AP3D1 PE=1 SV=1	AP3D1	1	1.06228e-56	232.59	2	S(1)PEKDVPMVEK	0.77002	13	1.354	1.081	1.051	0.88	0.789	0.826	0.716	0.0188393
O14639	216	S	Actin-binding LIM protein 1 OS=Homo sapiens OX=9606 GN=ABLIM1 PE=1 SV=3	ABLIM1	0.769065	0.000762632	72.883	3	DCLCQLCAQPMS(0.014)S(0.217)S(0.769)PK	-0.6416	1	1.062	1.046	0.941	1.028	1.027	0.927	0.978	0.690348
O14639	706	S	Actin-binding LIM protein 1 OS=Homo sapiens OX=9606 GN=ABLIM1 PE=1 SV=3	ABLIM1	1	4.11743e-07	127.03	3	GVS(1)MPNMLEPK	-0.19673	5	0.985	0.975	1.027	0.878	1.119	1.055	1.022	0.835594
O14639	669	S	Actin-binding LIM protein 1 OS=Homo sapiens OX=9606 GN=ABLIM1 PE=1 SV=3	ABLIM1	0.766159	5.69852e-05	91.603	4	NGLHRPVS(0.766)T(0.234)DFAQYNSYGDVSGGVR	-1.1644	1	0.954	0.974	0.975	1.018	1.085	1.041	1.083	0.0164322
O14639	677	S	Actin-binding LIM protein 1 OS=Homo sapiens OX=9606 GN=ABLIM1 PE=1 SV=3	ABLIM1	1	3.00599e-57	235.79	2	PVSTDFAQYNS(1)YGDVSGGVR	-0.77248	3	0.973	0.983	1.019	0.945	1.047	1.068	1.029	0.541435
O14639	422	S	Actin-binding LIM protein 1 OS=Homo sapiens OX=9606 GN=ABLIM1 PE=1 SV=3	ABLIM1	0.98099	0.00787537	64.224	2	QS(0.981)LGES(0.019)PR	0.52744	1	0.806	1.084	1.178	0.996	1.063	0.88	0.958	0.807953
O14639	587	S	Actin-binding LIM protein 1 OS=Homo sapiens OX=9606 GN=ABLIM1 PE=1 SV=3	ABLIM1	0.95851	6.56182e-52	235.92	4	RS(0.041)S(0.959)GREEDDEELLR	-0.0050435	10	1.046	0.958	1.001	1	0.936	1.092	1.008	0.908731
O14639	473	S	Actin-binding LIM protein 1 OS=Homo sapiens OX=9606 GN=ABLIM1 PE=1 SV=3	ABLIM1	1	0.00387166	79.16	3	S(1)PQHFHR	-0.62225	2	1.107	1.232	1.177	0.858	0.734	0.845	0.693	0.00327352
O14639	452	S	Actin-binding LIM protein 1 OS=Homo sapiens OX=9606 GN=ABLIM1 PE=1 SV=3	ABLIM1	0.939561	1.35794e-77	265.63	2	S(0.022)T(0.038)S(0.94)QGSINSPVYSR	0.26189	4	0.975	1.148	1.196	0.718	0.72	1.215	0.799	0.245877
O14639	455	S	Actin-binding LIM protein 1 OS=Homo sapiens OX=9606 GN=ABLIM1 PE=1 SV=3	ABLIM1	0.955629	0.000109335	90.896	2	S(0.008)T(0.005)S(0.005)QGS(0.956)INS(0.026)PVYSR	2.2907	1	1.161	1.088	1.051	0.918	0.825	0.952	0.817	0.0172759
O14639	655	S	Actin-binding LIM protein 1 OS=Homo sapiens OX=9606 GN=ABLIM1 PE=1 SV=3	ABLIM1	0.983045	0.000481814	99.276	2	T(0.017)AS(0.983)LPGYGR	0.26165	1	1.026	1.027	1.084	0.834	1.069	0.978	0.918	0.295514
O14639	431	S	Actin-binding LIM protein 1 OS=Homo sapiens OX=9606 GN=ABLIM1 PE=1 SV=3	ABLIM1	0.967074	2.50458e-18	165.18	2	T(0.02)LS(0.967)PT(0.013)PSAEGYQDVR	0.66195	4	1.04	1.051	1.141	0.872	1.003	0.892	0.856	0.0404307
O14639	435	S	Actin-binding LIM protein 1 OS=Homo sapiens OX=9606 GN=ABLIM1 PE=1 SV=3	ABLIM1	0.985098	1.11794e-07	129.27	3	T(0.084)LS(0.314)PT(0.617)PS(0.985)AEGYQDVR	0.9406	2	0.943	1.029	1.022	1.048	0.951	1.033	1.013	0.777225
O14640	194	S	Segment polarity protein dishevelled homolog DVL-1 OS=Homo sapiens OX=9606 GN=DVL1 PE=1 SV=2	DVL1	0.996226	3.69128e-30	177.9	3	DVGLPPDSASTALSSELESSSFVDS(0.996)DEDGS(0.003)T(0.001)S(0.001)R	0.1155	4	0.928	0.962	0.996	1.053	0.981	1.122	1.094	0.114064
O14640	625	S	Segment polarity protein dishevelled homolog DVL-1 OS=Homo sapiens OX=9606 GN=DVL1 PE=1 SV=2	DVL1	1	0.000416522	95.498	3	ERPAGQLS(1)R	-0.020692	1	1.328	1.281	1.222	0.832	0.59	0.665	0.545	0.00398328
O14646	1677	S	Chromodomain-helicase-DNA-binding protein 1 OS=Homo sapiens OX=9606 GN=CHD1 PE=1 SV=2	CHD1	0.954995	9.81483e-05	89.502	2	AS(0.002)S(0.009)S(0.034)GPRS(0.955)PLDQR	0.25383	3	0.969	0.919	0.896	1.098	0.957	1.22	1.176	0.0995
O14646	1539	S	Chromodomain-helicase-DNA-binding protein 1 OS=Homo sapiens OX=9606 GN=CHD1 PE=1 SV=2	CHD1	0.999894	1.81385e-05	99.971	3	LKENTNHDDS(1)S(1)RDS(0.984)Y(0.001)S(0.012)S(0.003)DR	0.22394	2	0.598	0.772	0.697	1.147	1.474	1.472	1.98	0.00363519
O14646	1540	S	Chromodomain-helicase-DNA-binding protein 1 OS=Homo sapiens OX=9606 GN=CHD1 PE=1 SV=2	CHD1	0.999801	1.81385e-05	99.971	3	LKENTNHDDS(1)S(1)RDS(0.984)Y(0.001)S(0.012)S(0.003)DR	0.22394	3	0.628	0.713	0.641	1.262	1.433	1.496	2.115	0.000315475
O14646	1543	S	Chromodomain-helicase-DNA-binding protein 1 OS=Homo sapiens OX=9606 GN=CHD1 PE=1 SV=2	CHD1	0.984089	1.81385e-05	99.971	3	LKENTNHDDS(1)S(1)RDS(0.984)Y(0.001)S(0.012)S(0.003)DR	0.22394	2	0.598	0.772	0.697	1.147	1.474	1.472	1.98	0.00363519
O14646	1645	S	Chromodomain-helicase-DNA-binding protein 1 OS=Homo sapiens OX=9606 GN=CHD1 PE=1 SV=2	CHD1	0.967185	0.000701999	70.072	5	LHS(0.007)DHRS(0.967)S(0.76)S(0.263)EYT(0.002)HHK	0.0025794	1	1.725	1.058	1.061	0.74	0.512	0.853	0.548	0.0551454
O14646	1646	S	Chromodomain-helicase-DNA-binding protein 1 OS=Homo sapiens OX=9606 GN=CHD1 PE=1 SV=2	CHD1	0.760349	0.000701999	70.072	5	LHS(0.007)DHRS(0.967)S(0.76)S(0.263)EYT(0.002)HHK	0.0025794	1	1.725	1.058	1.061	0.74	0.512	0.853	0.548	0.0551454
O14646	215	S	Chromodomain-helicase-DNA-binding protein 1 OS=Homo sapiens OX=9606 GN=CHD1 PE=1 SV=2	CHD1	1	8.79477e-120	302.05	3	QIDS(1)S(1)EEDDDEEDYDNDKR	-0.66915	1	0.991	0.879	0.839	1.179	0.907	1.276	1.241	0.143181
O14646	216	S	Chromodomain-helicase-DNA-binding protein 1 OS=Homo sapiens OX=9606 GN=CHD1 PE=1 SV=2	CHD1	1	8.79477e-120	302.05	3	QIDS(1)S(1)EEDDDEEDYDNDKR	-0.66915	1	0.991	0.879	0.839	1.179	0.907	1.276	1.241	0.143181
O14646	1096	S	Chromodomain-helicase-DNA-binding protein 1 OS=Homo sapiens OX=9606 GN=CHD1 PE=1 SV=2	CHD1	0.997905	0.000266104	79.177	3	RY(0.004)S(0.998)GS(0.998)DS(0.999)DS(0.996)IS(0.004)EGK	0.93409	1	0.997	0.931	0.94	1.105	0.932	1.143	1.109	0.208744
O14646	1098	S	Chromodomain-helicase-DNA-binding protein 1 OS=Homo sapiens OX=9606 GN=CHD1 PE=1 SV=2	CHD1	0.9979	0.000266104	79.177	3	RY(0.004)S(0.998)GS(0.998)DS(0.999)DS(0.996)IS(0.004)EGK	0.93409	1	0.997	0.931	0.94	1.105	0.932	1.143	1.109	0.208744
O14646	1100	S	Chromodomain-helicase-DNA-binding protein 1 OS=Homo sapiens OX=9606 GN=CHD1 PE=1 SV=2	CHD1	0.99921	0.000266104	79.177	3	RY(0.004)S(0.998)GS(0.998)DS(0.999)DS(0.996)IS(0.004)EGK	0.93409	1	0.997	0.931	0.94	1.105	0.932	1.143	1.109	0.208744
O14646	1102	S	Chromodomain-helicase-DNA-binding protein 1 OS=Homo sapiens OX=9606 GN=CHD1 PE=1 SV=2	CHD1	0.996431	0.000266104	79.177	3	RY(0.004)S(0.998)GS(0.998)DS(0.999)DS(0.996)IS(0.004)EGK	0.93409	1	0.997	0.931	0.94	1.105	0.932	1.143	1.109	0.208744
O14646	1689	S	Chromodomain-helicase-DNA-binding protein 1 OS=Homo sapiens OX=9606 GN=CHD1 PE=1 SV=2	CHD1	0.841725	3.76201e-12	143.4	4	S(0.008)PYGS(0.15)RS(0.842)PFEHSVEHK	0.10621	1	0.845	0.827	0.901	1.082	1.053	1.377	1.365	0.0268476
O14647	207	S	Chromodomain-helicase-DNA-binding protein 2 OS=Homo sapiens OX=9606 GN=CHD2 PE=1 SV=2	CHD2	1	1.30591e-17	163.15	4	KQDS(1)S(1)DEDDDDDEAPKR	-0.26133	5	0.96	0.992	1.082	1.051	0.834	1.093	0.982	0.804172
O14647	208	S	Chromodomain-helicase-DNA-binding protein 2 OS=Homo sapiens OX=9606 GN=CHD2 PE=1 SV=2	CHD2	1	1.30591e-17	163.15	4	KQDS(1)S(1)DEDDDDDEAPKR	-0.26133	5	0.96	0.992	1.082	1.051	0.834	1.093	0.982	0.804172
O14647	1365	S	Chromodomain-helicase-DNA-binding protein 2 OS=Homo sapiens OX=9606 GN=CHD2 PE=1 SV=2	CHD2	0.81877	3.54355e-14	137.57	4	LKEEHGIELS(0.181)S(0.819)PRHS(1)DNPS(1)EEGEVK	-0.069191	4	1.05	0.935	0.9	1.045	0.937	1.184	1.097	0.331265
O14647	1369	S	Chromodomain-helicase-DNA-binding protein 2 OS=Homo sapiens OX=9606 GN=CHD2 PE=1 SV=2	CHD2	0.999925	3.54355e-14	137.57	4	LKEEHGIELS(0.181)S(0.819)PRHS(1)DNPS(1)EEGEVK	-0.069191	3	0.989	0.976	0.944	1.077	0.934	1.122	1.077	0.28098
O14647	1373	S	Chromodomain-helicase-DNA-binding protein 2 OS=Homo sapiens OX=9606 GN=CHD2 PE=1 SV=2	CHD2	1	3.54355e-14	137.57	4	LKEEHGIELS(0.181)S(0.819)PRHS(1)DNPS(1)EEGEVK	-0.069191	3	0.989	0.976	0.944	1.077	0.934	1.122	1.077	0.28098
O14647	1728	S	Chromodomain-helicase-DNA-binding protein 2 OS=Homo sapiens OX=9606 GN=CHD2 PE=1 SV=2	CHD2	0.999995	0.000728776	72.916	3	S(1)DEFRPQNYHQQDFR	-0.9189	1
O14647	1795	S	Chromodomain-helicase-DNA-binding protein 2 OS=Homo sapiens OX=9606 GN=CHD2 PE=1 SV=2	CHD2	0.988814	0.00520274	56.036	3	S(0.989)PHDS(0.138)KS(0.873)PLDHR	2.1811	1	0.952	0.901	0.982	1.047	0.981	1.187	1.134	0.114873
O14647	1801	S	Chromodomain-helicase-DNA-binding protein 2 OS=Homo sapiens OX=9606 GN=CHD2 PE=1 SV=2	CHD2	0.872699	0.00520274	56.036	3	S(0.989)PHDS(0.138)KS(0.873)PLDHR	2.1811	1	0.952	0.901	0.982	1.047	0.981	1.187	1.134	0.114873
O14681	46	S	Etoposide-induced protein 2.4 homolog OS=Homo sapiens OX=9606 GN=EI24 PE=1 SV=4	EI24	0.95624	2.20357e-08	144.88	3	RAS(0.956)S(0.044)VLAQR	-0.015886	2	0.869	0.997	1.099	0.956	0.997	1.108	1.032	0.69199
O14681	47	S	Etoposide-induced protein 2.4 homolog OS=Homo sapiens OX=9606 GN=EI24 PE=1 SV=4	EI24	0.92426	0.00086208	104.95	2	AS(0.076)S(0.924)VLAQR	-0.22059	1	0.867	1.262	1.298	0.753	0.835	0.937	0.737	0.112415
O14681	326	S	Etoposide-induced protein 2.4 homolog OS=Homo sapiens OX=9606 GN=EI24 PE=1 SV=4	EI24	1	7.93953e-15	150.18	3	FPS(1)PHPS(1)PAK	0.24877	8	1.175	1.192	1.087	0.857	0.86	0.805	0.73	0.000930043
O14681	330	S	Etoposide-induced protein 2.4 homolog OS=Homo sapiens OX=9606 GN=EI24 PE=1 SV=4	EI24	1	7.93953e-15	150.18	4	TVYLQSALS(0.004)S(0.025)S(0.029)T(0.129)S(0.813)AEKFPS(1)PHPS(1)PAK	-0.37581	7	1.175	1.192	1.087	0.857	0.86	0.805	0.73	0.000930043
O14681	56	S	Etoposide-induced protein 2.4 homolog OS=Homo sapiens OX=9606 GN=EI24 PE=1 SV=4	EI24	1	0.00116236	99.855	3	RAQS(1)IER	-0.50506	1	1	0.876	0.975	1.13	1.101	0.975	1.125	0.127422
O14681	320	S	Etoposide-induced protein 2.4 homolog OS=Homo sapiens OX=9606 GN=EI24 PE=1 SV=4	EI24	0.813399	7.93953e-15	150.18	4	TVYLQSALS(0.004)S(0.025)S(0.029)T(0.129)S(0.813)AEKFPS(1)PHPS(1)PAK	-0.37581	2	1.018	1.126	1.082	0.922	0.929	0.921	0.859	0.00687566
O14682	406	S	Ectoderm-neural cortex protein 1 OS=Homo sapiens OX=9606 GN=ENC1 PE=1 SV=2	ENC1	0.99346	2.80401e-20	158.67	4	HCLYVVGGHTAATGCLPAS(0.993)PS(0.006)VSLK	-1.2768	1	0.903	0.869	0.922	1.171	1.077	1.129	1.254	0.00162747
O14683	14	S	Tumor protein p53-inducible protein 11 OS=Homo sapiens OX=9606 GN=TP53I11 PE=1 SV=2	TP53I11	0.999433	6.30654e-05	109.07	3	KHS(0.999)QT(0.001)DLVSR	-0.39246	9	0.899	0.946	0.992	1.092	0.931	1.184	1.13	0.194622
O14686	4738	S	Histone-lysine N-methyltransferase 2D OS=Homo sapiens OX=9606 GN=KMT2D PE=1 SV=2	KMT2D	1	0.00151388	71.513	2	ALS(1)PVIPLIPR	0.57	1
O14686	2274	S	Histone-lysine N-methyltransferase 2D OS=Homo sapiens OX=9606 GN=KMT2D PE=1 SV=2	KMT2D	0.991295	0.00838209	58.339	2	AS(0.001)EPLLS(0.991)PPPFGES(0.008)R	-0.024426	2	0.97	1.01	0.94	1.019	1.02	1.085	1.07	0.0830605
O14686	2361	S	Histone-lysine N-methyltransferase 2D OS=Homo sapiens OX=9606 GN=KMT2D PE=1 SV=2	KMT2D	0.990631	5.03296e-13	105.45	4	ASQVEPQS(0.001)PGLGLRPQEPPPAQALAPS(0.991)PPS(0.009)HPDIFR	-1.1702	1	0.926	0.974	0.977	0.999	1.026	1.143	1.101	0.10082
O14686	1834	S	Histone-lysine N-methyltransferase 2D OS=Homo sapiens OX=9606 GN=KMT2D PE=1 SV=2	KMT2D	1	0.00469992	61.87	2	GDDGPDIADEES(1)R	-0.98076	1	0.875	0.878	0.883	1.101	1.104	1.24	1.307	0.00247614
O14686	1671	S	Histone-lysine N-methyltransferase 2D OS=Homo sapiens OX=9606 GN=KMT2D PE=1 SV=2	KMT2D	1	6.9437e-25	172.2	4	LEGPVS(1)PDVEPGKEETEESK	0.21896	3	1.002	0.915	0.938	1.082	1	1.117	1.12	0.0562886
O14686	609	S	Histone-lysine N-methyltransferase 2D OS=Homo sapiens OX=9606 GN=KMT2D PE=1 SV=2	KMT2D	0.986956	8.90689e-05	72.208	3	LFPPFEES(0.176)PLS(0.987)PPPEES(0.84)PLS(0.995)PPPEAS(0.002)R	0.42167	3	1.062	0.768	1.048	0.885	0.961	1.328	1.103	0.599164
O14686	615	S	Histone-lysine N-methyltransferase 2D OS=Homo sapiens OX=9606 GN=KMT2D PE=1 SV=2	KMT2D	0.85735	9.92232e-05	72.191	4	LFPPFEES(0.273)PLS(0.871)PPPEES(0.857)PLS(0.969)PPPEAS(0.03)R	0.07662	2	1.062	0.768	1.048	0.885	0.961	1.328	1.103	0.599164
O14686	618	S	Histone-lysine N-methyltransferase 2D OS=Homo sapiens OX=9606 GN=KMT2D PE=1 SV=2	KMT2D	0.99452	8.90689e-05	72.208	3	LFPPFEES(0.176)PLS(0.987)PPPEES(0.84)PLS(0.995)PPPEAS(0.002)R	0.42167	3	1.062	0.768	1.048	0.885	0.961	1.328	1.103	0.599164
O14686	654	S	Histone-lysine N-methyltransferase 2D OS=Homo sapiens OX=9606 GN=KMT2D PE=1 SV=2	KMT2D	0.999999	0.00178697	80.17	2	LS(1)PLPVVSR	-0.3052	1	1.042	0.983	1.011	0.966	1.064	0.966	0.987	0.719146
O14686	468	S	Histone-lysine N-methyltransferase 2D OS=Homo sapiens OX=9606 GN=KMT2D PE=1 SV=2	KMT2D	1	5.62067e-13	147.23	3	LS(1)PPPEELPAS(1)PLPEALHLSR	-0.12117	1	0.899	0.955	0.957	1.078	1.014	1.151	1.154	0.0276188
O14686	477	S	Histone-lysine N-methyltransferase 2D OS=Homo sapiens OX=9606 GN=KMT2D PE=1 SV=2	KMT2D	0.999999	5.62067e-13	147.23	3	LS(1)PPPEELPAS(1)PLPEALHLSR	-0.12117	1	0.899	0.955	0.957	1.078	1.014	1.151	1.154	0.0276188
O14686	1606	S	Histone-lysine N-methyltransferase 2D OS=Homo sapiens OX=9606 GN=KMT2D PE=1 SV=2	KMT2D	0.999815	0.00027583	99.844	3	NLTMS(1)PLHK	-0.60554	2	1.384	1.226	1.185	0.856	0.628	0.651	0.563	0.00581234
O14686	1180	S	Histone-lysine N-methyltransferase 2D OS=Homo sapiens OX=9606 GN=KMT2D PE=1 SV=2	KMT2D	0.999997	2.14934e-25	178.54	3	QTAGQGS(1)PCEEQEEPR	-0.019724	4	0.933	0.969	1.024	1.042	1.036	1.032	1.063	0.0855752
O14686	1307	S	Histone-lysine N-methyltransferase 2D OS=Homo sapiens OX=9606 GN=KMT2D PE=1 SV=2	KMT2D	0.911665	0.00692914	76.825	2	S(0.005)S(0.084)S(0.912)FPGR	-0.029671	1	0.893	1.06	1.015	1.036	1.065	0.962	1.032	0.608048
Q99666	21	S	RANBP2-like and GRIP domain-containing protein 5/6 OS=Homo sapiens OX=9606 GN=RGPD5 PE=1 SV=3	RGPD5	0.999626	1.9709e-16	154.81	3	YVASVLGLTPS(1)PR	-0.4274	2	1.305	1.037	1.071	0.944	0.7	0.925	0.753	0.0749613
O14730	125	S	Serine/threonine-protein kinase RIO3 OS=Homo sapiens OX=9606 GN=RIOK3 PE=1 SV=2	RIOK3	0.999898	1.15128e-09	132.16	3	KVHPYEDS(1)DS(1)S(1)EDEVDWQDTR	-0.26625	2	1.074	1.2	1.082	0.983	0.941	0.703	0.783	0.084067
O14730	127	S	Serine/threonine-protein kinase RIO3 OS=Homo sapiens OX=9606 GN=RIOK3 PE=1 SV=2	RIOK3	0.999973	1.15128e-09	132.16	3	KVHPYEDS(1)DS(1)S(1)EDEVDWQDTR	-0.26625	2	1.074	1.2	1.082	0.983	0.941	0.703	0.783	0.084067
O14730	128	S	Serine/threonine-protein kinase RIO3 OS=Homo sapiens OX=9606 GN=RIOK3 PE=1 SV=2	RIOK3	0.999998	1.15128e-09	132.16	3	KVHPYEDS(1)DS(1)S(1)EDEVDWQDTR	-0.26625	2	1.074	1.2	1.082	0.983	0.941	0.703	0.783	0.084067
O14733	61	S	Dual specificity mitogen-activated protein kinase kinase 7 OS=Homo sapiens OX=9606 GN=MAP2K7 PE=1 SV=2	MAP2K7	0.838543	0.00575573	57.045	3	S(0.026)PS(0.026)S(0.026)ES(0.083)S(0.839)PQHPT(0.001)PPAR	0.27869	1	1.025	1.01	0.964	0.965	1.066	1.007	1.013	0.735107
O14737	119	S	Programmed cell death protein 5 OS=Homo sapiens OX=9606 GN=PDCD5 PE=1 SV=3	PDCD5	1	6.38868e-13	160.77	2	VMDS(1)DEDDDY	-0.39329	10	1.235	1.102	0.955	1.006	0.869	0.838	0.824	0.109116
O14745	280	S	Na(+)/H(+) exchange regulatory cofactor NHE-RF1 OS=Homo sapiens OX=9606 GN=SLC9A3R1 PE=1 SV=4	SLC9A3R1	1	3.82208e-82	265.09	3	ENS(1)REALAEAALES(1)PRPALVR	1.5639	9	0.984	1.081	1.023	1.01	1.032	0.889	0.949	0.376931
O14745	269	S	Na(+)/H(+) exchange regulatory cofactor NHE-RF1 OS=Homo sapiens OX=9606 GN=SLC9A3R1 PE=1 SV=4	SLC9A3R1	1	1.8177e-57	235.8	3	ENS(1)REALAEAALES(1)PRPALVR	1.5639	19	0.964	1.069	1.064	0.981	1.034	0.904	0.943	0.312581
O14745	290	S	Na(+)/H(+) exchange regulatory cofactor NHE-RF1 OS=Homo sapiens OX=9606 GN=SLC9A3R1 PE=1 SV=4	SLC9A3R1	0.999217	0	483.58	2	SAS(0.999)S(0.001)DTSEELNSQDSPPK	-0.40143	16	0.815	0.936	0.909	1.113	1.277	1.03	1.286	0.030155
O14745	291	S	Na(+)/H(+) exchange regulatory cofactor NHE-RF1 OS=Homo sapiens OX=9606 GN=SLC9A3R1 PE=1 SV=4	SLC9A3R1	0.975425	4.77223e-12	148.2	3	S(0.13)AS(0.893)S(0.975)DT(0.07)S(0.932)EELNSQDSPPK	0.3021	4	0.856	0.951	0.958	1.028	1.222	1.05	1.193	0.055474
O14745	294	S	Na(+)/H(+) exchange regulatory cofactor NHE-RF1 OS=Homo sapiens OX=9606 GN=SLC9A3R1 PE=1 SV=4	SLC9A3R1	0.984775	4.77223e-12	148.2	3	S(0.067)AS(0.234)S(0.726)DT(0.974)S(0.985)EELNS(0.013)QDSPPK	0.081113	3	0.87	0.909	0.943	1.056	1.232	1.062	1.231	0.0208686
O14757	301	S	Serine/threonine-protein kinase Chk1 OS=Homo sapiens OX=9606 GN=CHEK1 PE=1 SV=2	CHEK1	0.966629	3.30767e-18	163.74	4	HIQSNLDFS(0.967)PVNS(0.033)ASSEENVK	0.17308	2	1.286	1.152	1.034	0.834	0.846	0.829	0.723	0.00711065
O14757	280	S	Serine/threonine-protein kinase Chk1 OS=Homo sapiens OX=9606 GN=CHEK1 PE=1 SV=2	CHEK1	0.847705	2.36721e-12	140.89	2	VT(0.152)S(0.848)GGVSESPSGFSK	0.17602	2	1.226	1.149	0.973	0.974	0.86	0.815	0.791	0.0553058
O14757	286	S	Serine/threonine-protein kinase Chk1 OS=Homo sapiens OX=9606 GN=CHEK1 PE=1 SV=2	CHEK1	0.895366	7.93351e-06	108.75	3	VTSGGVSES(0.895)PS(0.104)GFSK	-1.3026	1
O14776	638	S	Transcription elongation regulator 1 OS=Homo sapiens OX=9606 GN=TCERG1 PE=1 SV=2	TCERG1	1	9.39389e-22	171.5	3	DIDS(1)EKEAAMEAEIK	0.078143	1
O14795	298	S	Protein unc-13 homolog B OS=Homo sapiens OX=9606 GN=UNC13B PE=1 SV=2	UNC13B	0.958527	7.18433e-06	111.66	3	ETDSIHS(0.006)CHS(0.959)S(0.114)HS(0.913)LS(0.008)R	-0.9408	1	0.893	1.031	1.173	0.815	0.992	1.102	0.939	0.616848
O14795	301	S	Protein unc-13 homolog B OS=Homo sapiens OX=9606 GN=UNC13B PE=1 SV=2	UNC13B	0.912828	7.18433e-06	111.66	3	ETDSIHS(0.006)CHS(0.959)S(0.114)HS(0.913)LS(0.008)R	-0.9408	1	0.893	1.031	1.173	0.815	0.992	1.102	0.939	0.616848
O14795	176	S	Protein unc-13 homolog B OS=Homo sapiens OX=9606 GN=UNC13B PE=1 SV=2	UNC13B	0.999933	2.36414e-06	105.9	3	KPLPTAAAQCS(1)FEDPDSAVDDR	-0.47332	1	1.036	1.106	0.996	0.998	0.917	0.959	0.916	0.0888919
O14828	32	S	Secretory carrier-associated membrane protein 3 OS=Homo sapiens OX=9606 GN=SCAMP3 PE=1 SV=3	SCAMP3	1	5.70892e-49	218.71	3	DGGNPFAEPSELDNPFQDPAVIQHRPS(1)R	0.76813	2	0.879	0.978	1.093	0.751	1.087	1.245	1.045	0.880697
O14828	76	S	Secretory carrier-associated membrane protein 3 OS=Homo sapiens OX=9606 GN=SCAMP3 PE=1 SV=3	SCAMP3	0.973467	0.000515709	103.21	3	KLS(0.973)PT(0.027)EPK	-0.11409	2	0.903	1.04	1.005	1.205	0.956	0.919	1.045	0.706483
O14867	388	S	Transcription regulator protein BACH1 OS=Homo sapiens OX=9606 GN=BACH1 PE=1 SV=2	BACH1	0.77569	5.66494e-09	134.33	3	EDSSVASSDRS(0.224)S(0.776)VER	2.3805	2	0.995	0.986	1.069	1.069	0.871	1.028	0.973	0.676436
O14867	445	S	Transcription regulator protein BACH1 OS=Homo sapiens OX=9606 GN=BACH1 PE=1 SV=2	BACH1	0.979378	0.0143392	49.333	2	IS(0.021)ES(0.979)PEPGQR	-0.95687	1	1.043	1.053	1.089	1.019	0.826	0.97	0.884	0.120723
O14874	31	S	[3-methyl-2-oxobutanoate dehydrogenase [lipoamide]] kinase, mitochondrial OS=Homo sapiens OX=9606 GN=BCKDK PE=1 SV=2	BCKDK	0.972023	8.3558e-19	169.15	3	S(0.972)T(0.023)S(0.005)ATDTHHVEMAR	-0.36632	5	0.872	0.769	1.053	1.087	1.092	1.194	1.252	0.0734494
O14896	424	S	Interferon regulatory factor 6 OS=Homo sapiens OX=9606 GN=IRF6 PE=1 SV=1	IRF6	0.922584	0.0091201	59.294	2	LQIS(0.923)T(0.077)PDIK	-0.8964	1
O14908	232	S	PDZ domain-containing protein GIPC1 OS=Homo sapiens OX=9606 GN=GIPC1 PE=1 SV=2	GIPC1	0.999999	6.68961e-12	137.23	3	SAGGRPGS(1)GPQLGTGR	0.33975	2	0.893	0.979	0.992	1.037	1.141	1.009	1.113	0.0992649
O14908	225	S	PDZ domain-containing protein GIPC1 OS=Homo sapiens OX=9606 GN=GIPC1 PE=1 SV=2	GIPC1	0.999996	1.32656e-05	104.57	3	S(1)AGGRPGSGPQLGTGR	0.93854	1	0.945	0.935	0.941	1.199	1.044	0.989	1.146	0.0819354
O14920	672	S	Inhibitor of nuclear factor kappa-B kinase subunit beta OS=Homo sapiens OX=9606 GN=IKBKB PE=1 SV=1	IKBKB	0.936845	1.09167e-06	119.97	2	GPVS(0.014)GS(0.937)PDS(0.049)MNASR	-0.17883	3	1.05	1.071	1.041	1.04	0.902	0.905	0.9	0.0879094
O14924	172	S	Regulator of G-protein signaling 12 OS=Homo sapiens OX=9606 GN=RGS12 PE=1 SV=1	RGS12	0.977584	2.08713e-05	121.68	2	S(0.015)LS(0.978)ES(0.008)AATR	0.15423	1	0.97	1.188	1.094	1.015	0.86	0.86	0.841	0.0990059
O14929	361	S	Histone acetyltransferase type B catalytic subunit OS=Homo sapiens OX=9606 GN=HAT1 PE=1 SV=1	HAT1	0.999988	0.00138981	97.597	3	RLIS(1)PYK	0.078468	3	1.277	1.149	1.098	0.899	0.813	0.733	0.694	0.00770488
O14936	313	S	Peripheral plasma membrane protein CASK OS=Homo sapiens OX=9606 GN=CASK PE=1 SV=3	CASK	0.947621	1.19614e-05	115.34	2	GAVLAAVS(0.948)S(0.052)HK	0.18169	2	1.005	1.023	1.065	0.968	0.901	1.051	0.944	0.281911
O14936	314	S	Peripheral plasma membrane protein CASK OS=Homo sapiens OX=9606 GN=CASK PE=1 SV=3	CASK	0.981998	5.25781e-05	102.9	3	GAVLAAVS(0.018)S(0.982)HK	-0.42177	1	1.117	1.117	1.12	0.832	0.834	0.963	0.784	0.00705138
O14936	582	S	Peripheral plasma membrane protein CASK OS=Homo sapiens OX=9606 GN=CASK PE=1 SV=3	CASK	0.954395	1.92193e-05	102.39	2	TQSS(0.001)S(0.001)CERDS(0.954)PS(0.041)T(0.001)SR	-1.0124	3	0.855	1.183	1.088	1.073	0.943	0.857	0.919	0.534827
O14939	134	S	Phospholipase D2 OS=Homo sapiens OX=9606 GN=PLD2 PE=1 SV=2	PLD2	0.999598	0.0105618	57.477	2	FAVAYS(1)PAR	0.39411	1
P19105	19	S	Myosin regulatory light chain 12A OS=Homo sapiens OX=9606 GN=MYL12A PE=1 SV=2	MYL12A	0.906069	6.86093e-45	206.99	3	AT(0.094)S(0.906)NVFAMFDQSQIQEFK	-0.19211	1	1.351	1.201	1.065	0.652	0.574	1.112	0.646	0.0907398
O14974	299	S	Protein phosphatase 1 regulatory subunit 12A OS=Homo sapiens OX=9606 GN=PPP1R12A PE=1 SV=1	PPP1R12A	0.999996	1.72887e-159	332.25	4	DKKS(1)PLIESTANMDNNQSQK	0.078033	18	0.84	0.935	0.9	1.214	1.103	1.079	1.27	0.00761492
O14974	422	S	Protein phosphatase 1 regulatory subunit 12A OS=Homo sapiens OX=9606 GN=PPP1R12A PE=1 SV=1	PPP1R12A	1	0.00791312	59.155	3	IS(1)PKEEER	-0.50458	4	0.909	1.132	1.189	1.003	0.956	0.798	0.854	0.22096
O14974	445	S	Protein phosphatase 1 regulatory subunit 12A OS=Homo sapiens OX=9606 GN=PPP1R12A PE=1 SV=1	PPP1R12A	0.996455	2.339e-64	245.63	2	KT(0.004)GS(0.996)YGALAEITASK	-0.22369	5	0.732	0.932	0.939	0.896	1.355	1.233	1.338	0.131385
O14974	507	S	Protein phosphatase 1 regulatory subunit 12A OS=Homo sapiens OX=9606 GN=PPP1R12A PE=1 SV=1	PPP1R12A	0.904469	0.000559896	90.388	2	LAS(0.904)T(0.142)S(0.954)DIEEK	0.34077	1	0.944	0.949	0.821	1.347	1.02	0.99	1.237	0.133034
O14974	509	S	Protein phosphatase 1 regulatory subunit 12A OS=Homo sapiens OX=9606 GN=PPP1R12A PE=1 SV=1	PPP1R12A	0.953823	0.000559896	90.388	2	LAS(0.904)T(0.142)S(0.954)DIEEK	0.34077	2	0.91	0.95	0.884	1.192	1.112	1.017	1.21	0.02
O14974	910	S	Protein phosphatase 1 regulatory subunit 12A OS=Homo sapiens OX=9606 GN=PPP1R12A PE=1 SV=1	PPP1R12A	0.876825	1.11721e-09	152.32	2	S(0.032)GS(0.877)YS(0.092)YLEER	0.45056	2	0.903	1.158	1.131	0.843	0.681	1.265	0.874	0.45811
O14974	862	S	Protein phosphatase 1 regulatory subunit 12A OS=Homo sapiens OX=9606 GN=PPP1R12A PE=1 SV=1	PPP1R12A	0.999992	7.28273e-126	303.98	3	STGVSFWTQDS(1)DENEQEQQS(0.877)DT(0.123)EEGSNKK	-0.68677	10	0.795	0.977	0.984	1.14	1.139	1.022	1.198	0.0798622
O14974	871	S	Protein phosphatase 1 regulatory subunit 12A OS=Homo sapiens OX=9606 GN=PPP1R12A PE=1 SV=1	PPP1R12A	0.98916	0	468.33	4	STGVSFWTQDSDENEQEQQS(0.989)DT(0.011)EEGSNKK	-0.92798	14	0.818	0.973	0.94	1.16	1.207	0.968	1.221	0.0830647
O14974	668	S	Protein phosphatase 1 regulatory subunit 12A OS=Homo sapiens OX=9606 GN=PPP1R12A PE=1 SV=1	PPP1R12A	0.999951	0.00167034	103.55	2	S(1)YLTPVR	0.54304	1	1.106	1.133	1.198	0.787	0.751	0.989	0.735	0.0235479
O14976	1168	S	Cyclin-G-associated kinase OS=Homo sapiens OX=9606 GN=GAK PE=1 SV=2	GAK	1	0.00163678	73.881	3	APS(1)FAQKPK	-0.18815	1	1.082	1.235	1.522	0.514	0.566	0.973	0.535	0.0415539
O14976	826	S	Cyclin-G-associated kinase OS=Homo sapiens OX=9606 GN=GAK PE=1 SV=2	GAK	1	4.66465e-50	215.22	3	ESESALMEDRDES(1)EVS(1)DEGGSPISSEGQEPR	-0.80257	3	0.897	0.9	0.915	1.268	1.054	1.034	1.237	0.0330367
O14976	829	S	Cyclin-G-associated kinase OS=Homo sapiens OX=9606 GN=GAK PE=1 SV=2	GAK	0.999999	4.66465e-50	215.22	3	ESESALMEDRDES(1)EVS(1)DEGGSPISSEGQEPR	-0.80257	8	0.976	0.961	0.924	1.141	1.035	1.014	1.115	0.0539634
O14979	241	S	Heterogeneous nuclear ribonucleoprotein D-like OS=Homo sapiens OX=9606 GN=HNRNPDL PE=1 SV=3	HNRNPDL	0.999889	1.89564e-45	212.9	3	VFVGGLS(1)PDTSEEQIK	-0.17526	2	0.785	0.959	0.886	1.101	1.256	1.094	1.312	0.0206546
O14979	300	S	Heterogeneous nuclear ribonucleoprotein D-like OS=Homo sapiens OX=9606 GN=HNRNPDL PE=1 SV=3	HNRNPDL	0.999874	0.0239065	43.419	3	YHQIGS(1)GK	0.24048	1
O14980	1031	S	Exportin-1 OS=Homo sapiens OX=9606 GN=XPO1 PE=1 SV=1	XPO1	0.931257	1.52427e-25	184.5	2	EFAGEDT(0.069)S(0.931)DLFLEER	0.41175	1	1.267	1.143	1.171	0.827	0.734	0.812	0.663	0.00104607
O14981	95	S	TATA-binding protein-associated factor 172 OS=Homo sapiens OX=9606 GN=BTAF1 PE=1 SV=2	BTAF1	0.977612	6.66853e-06	111.88	3	QEPTSESSMEDS(0.978)PT(0.017)T(0.005)ER	-0.52351	1	0.938	0.974	0.923	1.167	1.072	0.981	1.136	0.076135
O14994	573	S	Synapsin-3 OS=Homo sapiens OX=9606 GN=SYN3 PE=1 SV=2	SYN3	0.981624	0.0142998	85.733	2	S(0.982)FAS(0.018)LFSD	-0.010711	1
O15013	198	S	Rho guanine nucleotide exchange factor 10 OS=Homo sapiens OX=9606 GN=ARHGEF10 PE=1 SV=4	ARHGEF10	0.998984	0.0122808	46.63	3	QPNS(0.999)LS(0.997)S(0.995)EEPPT(0.007)S(0.003)EDQVGR	1.6421	1	0.936	0.969	0.869	1.241	1.053	0.995	1.186	0.0860863
O15013	200	S	Rho guanine nucleotide exchange factor 10 OS=Homo sapiens OX=9606 GN=ARHGEF10 PE=1 SV=4	ARHGEF10	0.996627	0.0122808	46.63	3	QPNS(0.999)LS(0.997)S(0.995)EEPPT(0.007)S(0.003)EDQVGR	1.6421	1	0.936	0.969	0.869	1.241	1.053	0.995	1.186	0.0860863
O15013	201	S	Rho guanine nucleotide exchange factor 10 OS=Homo sapiens OX=9606 GN=ARHGEF10 PE=1 SV=4	ARHGEF10	0.994707	0.0122808	46.63	3	QPNS(0.999)LS(0.997)S(0.995)EEPPT(0.007)S(0.003)EDQVGR	1.6421	1	0.936	0.969	0.869	1.241	1.053	0.995	1.186	0.0860863
O15013	379	S	Rho guanine nucleotide exchange factor 10 OS=Homo sapiens OX=9606 GN=ARHGEF10 PE=1 SV=4	ARHGEF10	1	6.49549e-09	136.83	2	S(1)LIAQDHR	-0.41051	5	1.248	1.145	1.088	1.047	0.478	0.954	0.712	0.191331
O15014	1055	S	Zinc finger protein 609 OS=Homo sapiens OX=9606 GN=ZNF609 PE=1 SV=2	ZNF609	0.944544	0.000291078	105.65	2	APS(0.945)LT(0.055)DLVK	0.074955	1	1.276	1.287	1.184	0.688	0.674	0.823	0.583	0.00139143
O15014	560	S	Zinc finger protein 609 OS=Homo sapiens OX=9606 GN=ZNF609 PE=1 SV=2	ZNF609	0.997183	0.0180249	58.916	2	GS(0.003)LS(0.997)PAR	0.30597	1	0.92	1.167	1.166	0.777	1.091	0.871	0.842	0.238983
O15014	576	S	Zinc finger protein 609 OS=Homo sapiens OX=9606 GN=ZNF609 PE=1 SV=2	ZNF609	0.999953	2.27129e-28	190.82	3	LVEPHS(1)PS(0.988)PS(0.011)SK	0.99395	9	1.144	1.084	1.094	0.854	0.917	0.901	0.804	0.00130023
O15014	578	S	Zinc finger protein 609 OS=Homo sapiens OX=9606 GN=ZNF609 PE=1 SV=2	ZNF609	0.988262	8.03076e-08	127.25	3	LVEPHS(1)PS(0.988)PS(0.011)SK	0.99395	3	1.215	1.222	1.181	0.777	0.806	0.749	0.645	4.93822e-05
O15014	491	S	Zinc finger protein 609 OS=Homo sapiens OX=9606 GN=ZNF609 PE=1 SV=2	ZNF609	1	3.68445e-06	115.01	4	NCPS(1)PVLIDCPHPNCNK	-0.78659	2	1.066	1.058	1.04	0.887	1.027	0.937	0.901	0.0709807
O15014	446	S	Zinc finger protein 609 OS=Homo sapiens OX=9606 GN=ZNF609 PE=1 SV=2	ZNF609	0.999302	0.0090101	52.192	3	NKPLS(0.999)DMELNS(0.958)S(0.734)S(0.273)EDS(0.035)K	1.2093	1
O15014	452	S	Zinc finger protein 609 OS=Homo sapiens OX=9606 GN=ZNF609 PE=1 SV=2	ZNF609	0.958485	8.94664e-26	184.35	3	NKPLS(0.999)DMELNS(0.958)S(0.734)S(0.273)EDS(0.035)K	1.2093	2
O15014	413	S	Zinc finger protein 609 OS=Homo sapiens OX=9606 GN=ZNF609 PE=1 SV=2	ZNF609	0.99906	2.01723e-09	129.72	4	RGS(0.999)QNS(0.001)SEHRPPASSTSEDVK	-0.49313	2	1.031	1.178	1.184	0.803	1.072	0.712	0.762	0.093336
O15014	467	S	Zinc finger protein 609 OS=Homo sapiens OX=9606 GN=ZNF609 PE=1 SV=2	ZNF609	0.980882	3.94963e-18	155.16	2	T(0.004)NS(0.981)MGS(0.015)ATGPLPGTK	-1.0063	6	1.122	1.044	1.016	0.875	0.989	0.97	0.891	0.0731277
O15014	842	S	Zinc finger protein 609 OS=Homo sapiens OX=9606 GN=ZNF609 PE=1 SV=2	ZNF609	0.793713	7.90065e-06	104.09	3	T(0.184)NS(0.794)PAY(0.228)S(0.8)DIS(0.994)DAGEDGEGK	-0.10323	1	1.295	1.049	1.115	0.902	0.772	0.844	0.728	0.0149598
O15014	846	S	Zinc finger protein 609 OS=Homo sapiens OX=9606 GN=ZNF609 PE=1 SV=2	ZNF609	0.800406	7.90065e-06	104.09	3	T(0.184)NS(0.794)PAY(0.228)S(0.8)DIS(0.994)DAGEDGEGK	-0.10323	1	1.295	1.049	1.115	0.902	0.772	0.844	0.728	0.0149598
O15014	849	S	Zinc finger protein 609 OS=Homo sapiens OX=9606 GN=ZNF609 PE=1 SV=2	ZNF609	0.994217	7.90065e-06	104.09	3	T(0.184)NS(0.794)PAY(0.228)S(0.8)DIS(0.994)DAGEDGEGK	-0.10323	1	1.295	1.049	1.115	0.902	0.772	0.844	0.728	0.0149598
O15015	930	S	Zinc finger protein 646 OS=Homo sapiens OX=9606 GN=ZNF646 PE=1 SV=2	ZNF646	0.999999	3.60824e-34	193.36	3	S(1)PPLQLSEAELLNQLQR	-0.21043	2	1.02	0.916	0.9	0.986	1.09	1.152	1.138	0.0981825
O15021	2107	S	Microtubule-associated serine/threonine-protein kinase 4 OS=Homo sapiens OX=9606 GN=MAST4 PE=1 SV=4	MAST4	0.864733	0.0244013	43.861	2	LS(0.083)S(0.865)FPS(0.052)LQKDGAK	-3.6911	1	1.424	1.529	1.092	0.634	0.645	0.578	0.459	0.00204686
O15021	1779	S	Microtubule-associated serine/threonine-protein kinase 4 OS=Homo sapiens OX=9606 GN=MAST4 PE=1 SV=4	MAST4	0.998477	0.0148155	46.106	3	VDS(0.001)GT(0.001)EKPGLVAPES(0.998)PVR	0.17627	1
O15027	2083	S	Protein transport protein Sec16A OS=Homo sapiens OX=9606 GN=SEC16A PE=1 SV=4	SEC16A	0.999563	7.72866e-12	139.45	3	ADSGPTQPPLSLS(1)PAPETK	-0.61455	3	1.068	1.065	1.165	0.881	0.854	0.954	0.815	0.00986463
O15027	1069	S	Protein transport protein Sec16A OS=Homo sapiens OX=9606 GN=SEC16A PE=1 SV=4	SEC16A	1	1.78061e-17	158.35	3	AQQELVPPQQQAS(1)PPQLPK	0.091372	7	1.084	1.097	1.075	0.908	0.911	0.922	0.842	2.12789e-05
O15027	1305	S	Protein transport protein Sec16A OS=Homo sapiens OX=9606 GN=SEC16A PE=1 SV=4	SEC16A	1	0.000680383	71.601	4	REHS(1)AFGDRPEK	-0.3224	2	0.952	1.035	0.982	0.881	1.102	1.086	1.034	0.726558
O15027	1327	S	Protein transport protein Sec16A OS=Homo sapiens OX=9606 GN=SEC16A PE=1 SV=4	SEC16A	0.988449	1.14875e-57	231.4	4	FT(0.012)GS(0.988)FDDDPDPHRDPYGEEVDR	-0.29078	7	0.96	1.003	1.009	1.07	0.979	1.01	1.029	0.402834
O15027	589	S	Protein transport protein Sec16A OS=Homo sapiens OX=9606 GN=SEC16A PE=1 SV=4	SEC16A	0.870779	9.9482e-05	65.872	4	GS(0.088)VS(0.871)QPS(0.937)T(0.937)PS(0.938)PPKPT(0.106)GIFQT(0.076)S(0.042)ANS(0.004)S(0.002)FEPVK	2.6527	2	1.07	1.138	1.096	0.909	0.843	0.929	0.811	0.00370195
O15027	592	S	Protein transport protein Sec16A OS=Homo sapiens OX=9606 GN=SEC16A PE=1 SV=4	SEC16A	0.9366	1.36437e-05	80.667	4	GS(0.088)VS(0.871)QPS(0.937)T(0.937)PS(0.938)PPKPT(0.106)GIFQT(0.076)S(0.042)ANS(0.004)S(0.002)FEPVK	2.6527	3	1.084	1.114	1.085	0.909	0.889	0.911	0.825	8.53875e-05
O15027	595	S	Protein transport protein Sec16A OS=Homo sapiens OX=9606 GN=SEC16A PE=1 SV=4	SEC16A	0.93771	9.9482e-05	65.872	4	GS(0.088)VS(0.871)QPS(0.937)T(0.937)PS(0.938)PPKPT(0.106)GIFQT(0.076)S(0.042)ANS(0.004)S(0.002)FEPVK	2.6527	3	1.084	1.114	1.085	0.909	0.889	0.911	0.825	8.53875e-05
O15027	1964	S	Protein transport protein Sec16A OS=Homo sapiens OX=9606 GN=SEC16A PE=1 SV=4	SEC16A	1	7.38268e-12	145.49	2	LLPSAPQTLPDGPLAS(1)PAR	0.20348	2	1.086	0.969	0.987	0.964	0.994	1.033	0.983	0.712831
O15027	1939	S	Protein transport protein Sec16A OS=Homo sapiens OX=9606 GN=SEC16A PE=1 SV=4	SEC16A	0.96276	1.15186e-11	128.99	4	PGLSQPGALGIANPLLAVPAPS(0.963)PEHS(0.026)S(0.008)PS(0.003)VR	0.089536	1	1.034	0.99	1.124	0.905	0.98	0.977	0.909	0.106047
O15027	569	S	Protein transport protein Sec16A OS=Homo sapiens OX=9606 GN=SEC16A PE=1 SV=4	SEC16A	0.99532	3.19022e-210	372.84	2	QIDS(0.005)S(0.995)PVGGETDETTVSQNYR	-1.1268	2	1.105	1.152	1.167	0.813	0.887	0.85	0.745	0.000604001
O15027	1369	S	Protein transport protein Sec16A OS=Homo sapiens OX=9606 GN=SEC16A PE=1 SV=4	SEC16A	0.795214	9.67553e-26	183.24	2	S(0.18)S(0.795)LS(0.024)S(0.001)HSHQSQIYR	0.58711	2	0.825	1.003	1.019	0.622	1.5	1.097	1.131	0.820361
O15027	1371	S	Protein transport protein Sec16A OS=Homo sapiens OX=9606 GN=SEC16A PE=1 SV=4	SEC16A	0.860684	9.67553e-26	183.24	3	RS(0.437)S(0.563)LS(0.861)S(0.139)HSHQSQIYR	-0.43214	1	0.77	0.966	1.08	0.529	1.802	0.934	1.159	0.930229
O15027	1398	S	Protein transport protein Sec16A OS=Homo sapiens OX=9606 GN=SEC16A PE=1 SV=4	SEC16A	0.998779	1.12323e-06	97.55	4	SHNVAAGSYEAPLPPGS(0.999)FHGDFAYGT(0.001)YR	-0.98817	1	1.016	1.029	0.955	0.96	1.057	1.022	1.013	0.745826
O15027	1356	S	Protein transport protein Sec16A OS=Homo sapiens OX=9606 GN=SEC16A PE=1 SV=4	SEC16A	0.999858	0.000416177	84.859	2	S(1)LHS(0.988)AHS(0.012)LAS(0.001)R	-0.97703	5	1.08	0.965	0.952	0.897	1.085	1.067	1.017	0.844839
O15027	1359	S	Protein transport protein Sec16A OS=Homo sapiens OX=9606 GN=SEC16A PE=1 SV=4	SEC16A	0.988025	0.000416177	84.859	2	S(1)LHS(0.988)AHS(0.012)LAS(0.001)R	-0.97703	3	1.081	0.964	0.952	0.896	1.086	1.066	1.017	0.849458
O15027	1350	S	Protein transport protein Sec16A OS=Homo sapiens OX=9606 GN=SEC16A PE=1 SV=4	SEC16A	0.99663	0.000483734	93.345	3	SVHS(0.997)EHS(0.003)AR	0.27765	2	1.029	1.103	1.067	0.755	1.001	1.052	0.878	0.253364
O15027	1353	S	Protein transport protein Sec16A OS=Homo sapiens OX=9606 GN=SEC16A PE=1 SV=4	SEC16A	0.992261	0.0129566	45.137	4	S(0.079)VHS(0.923)EHS(0.992)ARS(0.966)LHS(0.037)AHS(0.002)LAS(0.001)R	0.15294	1	0.929	1.001	0.967	0.968	1.031	1.149	1.087	0.21129
O15033	337	S	Apoptosis-resistant E3 ubiquitin protein ligase 1 OS=Homo sapiens OX=9606 GN=AREL1 PE=1 SV=3	AREL1	0.999004	2.85632e-34	193.4	4	RPS(0.749)T(0.251)AVDEEDEDS(0.999)PS(0.001)ECHTPEK	1.5941	2	0.953	0.9	0.965	1.166	1.03	1.041	1.149	0.0381409
O15042	67	S	U2 snRNP-associated SURP motif-containing protein OS=Homo sapiens OX=9606 GN=U2SURP PE=1 SV=2	U2SURP	0.999835	6.62732e-05	89.468	3	ESLCDS(1)PHQNLSR	-2.0533	1	1.074	0.957	0.816	0.959	1.228	1.04	1.133	0.30699
O15042	485	S	U2 snRNP-associated SURP motif-containing protein OS=Homo sapiens OX=9606 GN=U2SURP PE=1 SV=2	U2SURP	0.997525	1.15786e-21	182.91	3	LYSILQGDS(0.998)PT(0.002)K	-0.52975	2	1.103	0.902	0.826	1.147	0.97	1.118	1.143	0.240059
O15047	508	S	Histone-lysine N-methyltransferase SETD1A OS=Homo sapiens OX=9606 GN=SETD1A PE=1 SV=3	SETD1A	0.999581	3.15956e-71	246.63	3	FSFLAS(1)DT(1)EEEEENSSMVLGAR	-0.2523	3	0.985	0.968	0.931	1.148	0.964	1.05	1.096	0.166305
O15047	1277	S	Histone-lysine N-methyltransferase SETD1A OS=Homo sapiens OX=9606 GN=SETD1A PE=1 SV=3	SETD1A	1	1.96836e-09	127.2	3	GLPALPAVEDS(1)EAT(1)ET(1)S(1)DEAERPR	-1.316	1	0.913	1.011	0.984	1.002	0.974	1.153	1.076	0.3027
O15047	1283	S	Histone-lysine N-methyltransferase SETD1A OS=Homo sapiens OX=9606 GN=SETD1A PE=1 SV=3	SETD1A	1	1.96836e-09	127.2	3	GLPALPAVEDS(1)EAT(1)ET(1)S(1)DEAERPR	-1.316	1	0.913	1.011	0.984	1.002	0.974	1.153	1.076	0.3027
O15047	1125	S	Histone-lysine N-methyltransferase SETD1A OS=Homo sapiens OX=9606 GN=SETD1A PE=1 SV=3	SETD1A	0.9952	1.68449e-07	105.9	4	PAGPT(0.001)EES(0.995)PPS(0.003)APLRPPEPPAGPPAPAPR	-0.39636	2	0.905	0.939	1.179	1.003	1.006	0.983	0.99	0.969672
O15047	1153	S	Histone-lysine N-methyltransferase SETD1A OS=Homo sapiens OX=9606 GN=SETD1A PE=1 SV=3	SETD1A	0.876604	4.80481e-08	124.73	4	PDERPS(0.123)S(0.877)PIPLLPPPK	-0.1866	7	0.977	0.953	0.949	1.067	1.03	1.075	1.102	0.00376764
O15047	450	S	Histone-lysine N-methyltransferase SETD1A OS=Homo sapiens OX=9606 GN=SETD1A PE=1 SV=3	SETD1A	1	7.16847e-53	210.67	4	PTDQDYRPPASEAPPPEPPEPGGGGGGGGPS(1)PEREEVR	-0.64273	3	0.931	0.975	0.918	1.097	1.059	1.075	1.144	0.00295125
O15047	468	S	Histone-lysine N-methyltransferase SETD1A OS=Homo sapiens OX=9606 GN=SETD1A PE=1 SV=3	SETD1A	0.996814	8.99907e-15	151.37	4	T(0.474)S(0.538)PRPAS(0.988)PARS(0.997)GS(0.99)PAPET(0.007)T(0.006)NESVPFAQHSSLDSR	1.159	2	0.865	1.003	1.006	1.032	1.085	1.051	1.102	0.12761
O15047	470	S	Histone-lysine N-methyltransferase SETD1A OS=Homo sapiens OX=9606 GN=SETD1A PE=1 SV=3	SETD1A	0.989837	1.29472e-13	134.57	4	T(0.474)S(0.538)PRPAS(0.988)PARS(0.997)GS(0.99)PAPET(0.007)T(0.006)NESVPFAQHSSLDSR	1.159	1	0.851	0.931	1.015	1.006	1.12	1.133	1.165	0.0720441
O15047	464	S	Histone-lysine N-methyltransferase SETD1A OS=Homo sapiens OX=9606 GN=SETD1A PE=1 SV=3	SETD1A	0.987991	1.29472e-13	134.57	4	T(0.474)S(0.538)PRPAS(0.988)PARS(0.997)GS(0.99)PAPET(0.007)T(0.006)NESVPFAQHSSLDSR	1.159	1	0.851	0.931	1.015	1.006	1.12	1.133	1.165	0.0720441
O15047	1103	S	Histone-lysine N-methyltransferase SETD1A OS=Homo sapiens OX=9606 GN=SETD1A PE=1 SV=3	SETD1A	0.997691	5.57504e-25	183.99	2	VAGS(0.998)PVT(0.002)PLPEQEASPAR	0.28022	5	0.971	0.94	0.946	1.104	1.061	1.031	1.119	0.00727091
O15047	1114	S	Histone-lysine N-methyltransferase SETD1A OS=Homo sapiens OX=9606 GN=SETD1A PE=1 SV=3	SETD1A	0.999605	0.00701483	54.092	3	VAGS(0.972)PVT(0.029)PLPEQEAS(1)PAR	1.0804	2	1.147	0.939	1.042	0.994	0.849	1.047	0.924	0.403963
O15049	176	S	NEDD4-binding protein 3 OS=Homo sapiens OX=9606 GN=N4BP3 PE=1 SV=3	N4BP3	0.999999	6.29447e-07	83.491	4	AQLLHALS(1)LDEGGPEPEPSLSDSSSGGSFGR	-0.49452	1	1.071	1.045	0.965	0.991	0.911	1.04	0.955	0.402302
O15055	977	S	Period circadian protein homolog 2 OS=Homo sapiens OX=9606 GN=PER2 PE=1 SV=2	PER2	0.999981	0.00101065	89.189	2	AS(1)PPLFQSR	0.53905	1	1.037	1.035	1.046	1	0.96	0.938	0.929	0.0179755
O15063	723	S	Uncharacterized protein KIAA0355 OS=Homo sapiens OX=9606 GN=KIAA0355 PE=1 SV=2	KIAA0355	1	3.26893e-20	161.95	3	APQAGAHTPLTPQPGLAPQQQS(1)PK	0.91498	2	0.998	0.97	0.966	1.237	0.942	0.925	1.058	0.642871
O15068	965	S	Guanine nucleotide exchange factor DBS OS=Homo sapiens OX=9606 GN=MCF2L PE=1 SV=2	MCF2L	0.948385	6.69474e-05	89.652	3	ALEQS(0.052)QS(0.948)LPLPAPT(0.01)S(0.055)T(0.137)S(0.675)PS(0.123)R	-0.03619	1	1.153	1.115	1.046	0.835	0.92	0.927	0.809	0.00864379
O15068	589	S	Guanine nucleotide exchange factor DBS OS=Homo sapiens OX=9606 GN=MCF2L PE=1 SV=2	MCF2L	0.999899	1.86641e-05	98.942	3	RGS(1)ENSSSEGGALR	-0.30072	2	1.063	0.997	1.121	0.945	0.939	0.94	0.888	0.0255124
O15075	294	S	Serine/threonine-protein kinase DCLK1 OS=Homo sapiens OX=9606 GN=DCLK1 PE=1 SV=2	DCLK1	0.970086	0.0303126	50.897	3	S(0.97)T(0.56)T(0.47)KSPGPSRR	3.8044	1	1.082	1.363	1.36	0.674	0.825	0.606	0.553	0.00740776
O15085	1155	S	Rho guanine nucleotide exchange factor 11 OS=Homo sapiens OX=9606 GN=ARHGEF11 PE=1 SV=1	ARHGEF11	1	4.42745e-51	211.36	3	HQVLLEDPEQEGS(1)AEEEELGVLPCPSTSLDGENR	-1.9761	2	1.041	1.032	0.979	0.957	1.071	0.953	0.977	0.595283
O15085	589	S	Rho guanine nucleotide exchange factor 11 OS=Homo sapiens OX=9606 GN=ARHGEF11 PE=1 SV=1	ARHGEF11	0.917076	4.01701e-34	196.78	2	LS(0.917)T(0.083)GS(1)FPEDLLESDSSR	0.79282	2	0.971	0.897	0.918	1.017	1.113	1.151	1.178	0.0205734
O15085	592	S	Rho guanine nucleotide exchange factor 11 OS=Homo sapiens OX=9606 GN=ARHGEF11 PE=1 SV=1	ARHGEF11	0.99999	4.01701e-34	196.78	2	LS(0.917)T(0.083)GS(1)FPEDLLESDSSR	0.79282	2	0.971	0.897	0.918	1.017	1.113	1.151	1.178	0.0205734
O15085	251	S	Rho guanine nucleotide exchange factor 11 OS=Homo sapiens OX=9606 GN=ARHGEF11 PE=1 SV=1	ARHGEF11	0.998292	5.52009e-12	139.22	3	NSVLSDPGLDS(0.998)PRT(0.607)S(0.395)PVIMAR	2.6546	2	1.03	1.098	1.084	0.901	0.964	0.924	0.868	0.00703712
O15085	271	S	Rho guanine nucleotide exchange factor 11 OS=Homo sapiens OX=9606 GN=ARHGEF11 PE=1 SV=1	ARHGEF11	0.999456	5.38253e-13	146.03	3	RQGS(0.999)DAAVPS(0.001)TGDQGVDQSPK	1.7046	2	0.945	0.958	0.965	1.032	1.127	1.024	1.11	0.0300485
O15085	663	S	Rho guanine nucleotide exchange factor 11 OS=Homo sapiens OX=9606 GN=ARHGEF11 PE=1 SV=1	ARHGEF11	1	2.18734e-07	123.59	3	S(1)LENPT(1)PPFTPK	0.12378	2	1.012	0.989	1.005	0.941	1.026	1.061	1.007	0.875621
O15085	1413	S	Rho guanine nucleotide exchange factor 11 OS=Homo sapiens OX=9606 GN=ARHGEF11 PE=1 SV=1	ARHGEF11	0.999826	0.000575878	109.83	2	S(1)PPSLALR	-0.11319	1	1.207	1.166	1.094	0.88	0.814	0.812	0.723	0.00114751
O15085	635	S	Rho guanine nucleotide exchange factor 11 OS=Homo sapiens OX=9606 GN=ARHGEF11 PE=1 SV=1	ARHGEF11	0.988046	6.89084e-06	112.94	2	S(0.012)RS(0.988)DVDMDAAAEATR	-0.041122	3	1.038	1.001	1.033	0.997	0.985	0.968	0.96	0.0468174
O15111	576	S	Inhibitor of nuclear factor kappa-B kinase subunit alpha OS=Homo sapiens OX=9606 GN=CHUK PE=1 SV=2	CHUK	0.998476	9.04416e-35	198.54	3	HRPS(0.998)DHS(0.002)YSDSTEMVK	0.15481	1	0.957	0.987	0.864	1.078	1.025	1.148	1.158	0.0471866
O15119	438	S	T-box transcription factor TBX3 OS=Homo sapiens OX=9606 GN=TBX3 PE=1 SV=4	TBX3	0.996748	0.000370354	88.706	2	HS(0.997)PAT(0.003)ISSSTR	-0.20522	2	1.032	1.011	0.881	1.123	1.052	0.952	1.069	0.38546
O15119	432	S	T-box transcription factor TBX3 OS=Homo sapiens OX=9606 GN=TBX3 PE=1 SV=4	TBX3	0.989089	0.00990618	50.58	3	LDKAS(0.989)PDS(0.032)RHS(0.822)PAT(0.115)IS(0.018)S(0.008)S(0.008)T(0.008)R	0.2272	1	1.171	1.109	0.911	1.02	0.961	0.849	0.887	0.277949
O15126	112	S	Secretory carrier-associated membrane protein 1 OS=Homo sapiens OX=9606 GN=SCAMP1 PE=1 SV=2	SCAMP1	1	0.000273703	94.781	3	EMQNLS(1)QHGR	-3.3175	2	0.95	1.149	1.127	0.85	0.963	0.955	0.858	0.105904
O15127	320	S	Secretory carrier-associated membrane protein 2 OS=Homo sapiens OX=9606 GN=SCAMP2 PE=1 SV=2	SCAMP2	0.932076	4.17276e-22	181.07	2	AAS(0.068)S(0.932)AAQGAFQGN	-0.71869	1	1.085	1.127	1.069	0.912	0.886	0.914	0.827	0.00052015
O15143	310	S	Actin-related protein 2/3 complex subunit 1B OS=Homo sapiens OX=9606 GN=ARPC1B PE=1 SV=3	ARPC1B	0.952272	6.10436e-06	104.01	3	AS(0.952)S(0.034)EGGT(0.014)AAGAGLDSLHK	-2.3461	2	0.985	1.037	1.01	0.905	1.041	1.051	0.988	0.800029
O15144	192	S	Actin-related protein 2/3 complex subunit 2 OS=Homo sapiens OX=9606 GN=ARPC2 PE=1 SV=1	ARPC2	0.996049	3.58092e-18	157.91	3	RAS(0.996)HT(0.004)APQVLFSHR	-2.8974	3	1.038	0.94	1.01	1.066	0.924	1.055	1.019	0.762735
O15155	50	S	BET1 homolog OS=Homo sapiens OX=9606 GN=BET1 PE=1 SV=1	BET1	0.997549	1.22009e-19	181.91	3	S(0.002)LS(0.998)IEIGHEVK	0.44208	1	0.673	1.474	1.191	0.497	1.109	1.022	0.787	0.515055
O15164	654	S	Transcription intermediary factor 1-alpha OS=Homo sapiens OX=9606 GN=TRIM24 PE=1 SV=3	TRIM24	0.999999	0.000927274	71.894	3	KDTNIDHGQPRPPS(1)NR	-0.40168	6	0.954	1.068	1.026	0.949	1.114	0.915	0.977	0.726381
O15164	1025	S	Transcription intermediary factor 1-alpha OS=Homo sapiens OX=9606 GN=TRIM24 PE=1 SV=3	TRIM24	1	1.67555e-45	222.63	3	NESEDNKFS(1)DDS(1)DDDFVQPR	-1.2438	4	0.929	0.942	0.936	1.11	0.989	1.148	1.157	0.0338913
O15164	1028	S	Transcription intermediary factor 1-alpha OS=Homo sapiens OX=9606 GN=TRIM24 PE=1 SV=3	TRIM24	1	1.67555e-45	222.63	3	NESEDNKFS(1)DDS(1)DDDFVQPR	-1.2438	4	0.929	0.942	0.936	1.11	0.989	1.148	1.157	0.0338913
O15164	744	S	Transcription intermediary factor 1-alpha OS=Homo sapiens OX=9606 GN=TRIM24 PE=1 SV=3	TRIM24	0.999981	2.69314e-34	190.31	3	QES(1)DEESRPQNANYPR	0.064137	3	0.976	0.996	1.06	0.935	1.046	1.014	0.988	0.774533
O15164	811	S	Transcription intermediary factor 1-alpha OS=Homo sapiens OX=9606 GN=TRIM24 PE=1 SV=3	TRIM24	0.999997	0.000616562	89.193	3	S(1)PLHVGETR	-0.80201	5	1.035	0.989	0.915	1.078	0.949	1.075	1.055	0.388105
O15169	486	S	Axin-1 OS=Homo sapiens OX=9606 GN=AXIN1 PE=1 SV=2	AXIN1	1	0.00150081	65.278	4	VLRT(1)PGRQS(1)PGPGHR	0.39486	2	1.038	1.111	1.071	0.977	0.726	1.069	0.861	0.241984
O15169	493	S	Axin-1 OS=Homo sapiens OX=9606 GN=AXIN1 PE=1 SV=2	AXIN1	0.996976	0.00150081	65.278	4	QS(1)PGPGHRS(0.997)PDS(0.003)GHVAK	-0.2339	1
O15169	75	S	Axin-1 OS=Homo sapiens OX=9606 GN=AXIN1 PE=1 SV=2	AXIN1	0.931595	0.000292178	81.97	3	SDLDLGYEPEGS(0.932)AS(0.088)PT(0.98)PPY(0.001)LK	-0.17686	1
O15173	90	S	Membrane-associated progesterone receptor component 2 OS=Homo sapiens OX=9606 GN=PGRMC2 PE=1 SV=1	PGRMC2	0.999789	7.8596e-34	196.37	3	GLGAGAGAGEES(1)PATSLPR	0.55101	2	1.067	1.034	1.126	0.958	0.937	0.878	0.859	0.013693
O15173	208	S	Membrane-associated progesterone receptor component 2 OS=Homo sapiens OX=9606 GN=PGRMC2 PE=1 SV=1	PGRMC2	1	1.84129e-25	178.51	3	LLKPGEEPS(1)EYT(1)DEEDTK	-1.799	4	1.017	1.005	0.992	0.986	1.024	1.008	1.001	0.928197
O15194	28	S	CTD small phosphatase-like protein OS=Homo sapiens OX=9606 GN=CTDSPL PE=1 SV=2	CTDSPL	0.981841	0.0347755	43.03	2	AS(0.982)QCNVS(0.018)LK	1.7427	1	0.924	1.037	1.031	0.967	1.164	0.909	1.016	0.895072
O15194	33	S	CTD small phosphatase-like protein OS=Homo sapiens OX=9606 GN=CTDSPL PE=1 SV=2	CTDSPL	1	1.24283e-05	117.2	3	ASQCNVS(1)LKK	0.47127	2	0.967	1.139	1.119	0.976	0.883	0.907	0.858	0.0643426
O15194	268	S	CTD small phosphatase-like protein OS=Homo sapiens OX=9606 GN=CTDSPL PE=1 SV=2	CTDSPL	0.991475	0.0123216	52.191	2	EDDVY(0.009)S(0.991)MLHR	0.40247	1
O15226	428	S	NF-kappa-B-repressing factor OS=Homo sapiens OX=9606 GN=NKRF PE=1 SV=2	NKRF	0.88758	0.000866467	72.615	3	SSQCHT(0.067)GS(0.888)S(0.045)PR	-0.080982	1
O15226	429	S	NF-kappa-B-repressing factor OS=Homo sapiens OX=9606 GN=NKRF PE=1 SV=2	NKRF	0.993096	4.63308e-05	110.35	2	SSQCHTGS(0.007)S(0.993)PR	-0.34567	1	1.232	1.366	1.084	0.755	0.74	0.766	0.614	0.00202764
O15231	64	S	Zinc finger protein 185 OS=Homo sapiens OX=9606 GN=ZNF185 PE=1 SV=3	ZNF185	0.945367	1.7454e-17	157.7	4	AT(0.044)S(0.945)FS(0.01)SAGEVPKPRPPSTR	0.89541	4	1.41	1.009	1.126	0.765	0.893	0.776	0.687	0.0286743
O15231	453	S	Zinc finger protein 185 OS=Homo sapiens OX=9606 GN=ZNF185 PE=1 SV=3	ZNF185	0.984555	7.40892e-06	113.8	2	QS(0.011)S(0.985)PS(0.004)GSEQLVR	-0.20703	1	0.922	0.965	0.962	1.083	1.177	0.945	1.125	0.157789
O15231	465	S	Zinc finger protein 185 OS=Homo sapiens OX=9606 GN=ZNF185 PE=1 SV=3	ZNF185	0.995254	2.61027e-25	174.4	3	RES(0.995)CGS(0.158)S(0.846)VLTDFEGK	0.063949	2	0.844	1.006	0.989	1.021	1.154	1.037	1.131	0.139302
O15231	469	S	Zinc finger protein 185 OS=Homo sapiens OX=9606 GN=ZNF185 PE=1 SV=3	ZNF185	0.846333	1.01752e-11	148.57	3	RES(0.995)CGS(0.158)S(0.846)VLTDFEGK	0.063949	1
O15234	363	S	Protein CASC3 OS=Homo sapiens OX=9606 GN=CASC3 PE=1 SV=2	CASC3	1	1.64153e-27	185.44	2	DPS(1)PEADAPVLGSPEK	-0.13469	8	0.924	1	0.922	1.06	1.101	1.049	1.128	0.0166296
O15234	35	S	Protein CASC3 OS=Homo sapiens OX=9606 GN=CASC3 PE=1 SV=2	CASC3	0.987305	2.85077e-34	202.76	2	GGGS(0.987)CS(0.013)GSAGGGGSGSLPSQR	-0.53269	2	0.933	1.124	1.04	1.027	0.955	0.932	0.941	0.391842
O15234	45	S	Protein CASC3 OS=Homo sapiens OX=9606 GN=CASC3 PE=1 SV=2	CASC3	0.834444	3.05621e-71	246.27	2	GGGSCSGSAGGGGS(0.834)GS(0.166)LPSQR	-1.0564	2	1.007	1.108	1.147	0.9	0.994	0.837	0.837	0.0475585
O15234	148	S	Protein CASC3 OS=Homo sapiens OX=9606 GN=CASC3 PE=1 SV=2	CASC3	0.999999	1.25304e-71	248.82	3	QS(1)GDGQESTEPVENK	-0.39187	4	0.858	1.202	1.14	0.92	0.987	0.884	0.872	0.310021
O15234	117	S	Protein CASC3 OS=Homo sapiens OX=9606 GN=CASC3 PE=1 SV=2	CASC3	1	6.38553e-12	138.09	4	VELKS(1)EANDAVNS(0.876)S(0.11)T(0.015)K	0.74185	5	1.054	1.084	0.972	1.002	1.013	0.896	0.936	0.262188
O15234	125	S	Protein CASC3 OS=Homo sapiens OX=9606 GN=CASC3 PE=1 SV=2	CASC3	0.968886	6.38553e-12	138.09	3	VELKS(1)EANDAVNS(0.969)S(0.03)T(0.001)K	0.30617	2	1.052	1.089	0.984	0.976	1.03	0.89	0.927	0.212708
O15234	265	S	Protein CASC3 OS=Homo sapiens OX=9606 GN=CASC3 PE=1 SV=2	CASC3	0.991439	0.0103685	65.404	2	Y(0.009)GS(0.991)PPQR	-0.029095	5	0.881	1.133	1.223	0.833	1.123	0.799	0.851	0.32532
O15240	420	S	Neurosecretory protein VGF OS=Homo sapiens OX=9606 GN=VGF PE=1 SV=2	VGF	0.963399	1.18885e-21	169.05	4	QNALLFAEEEDGEAGAEDKRS(0.963)QEET(0.037)PGHR	0.01197	2	1.029	1.029	0.96	0.982	1.082	0.957	1.001	0.998052
O15258	6	S	Protein RER1 OS=Homo sapiens OX=9606 GN=RER1 PE=1 SV=1	RER1	0.999142	1.09782e-11	139.34	3	SEGDS(0.999)VGESVHGK	-0.62653	1	1.168	1.639	1.392	0.546	0.549	0.557	0.393	0.000707416
O15258	95	S	Protein RER1 OS=Homo sapiens OX=9606 GN=RER1 PE=1 SV=1	RER1	0.999999	1.29627e-119	307.9	2	VDPSLMEDS(1)DDGPSLPTK	-0.82292	4	1.078	0.996	0.947	1.017	0.977	1.02	0.998	0.97977
O15264	350	S	Mitogen-activated protein kinase 13 OS=Homo sapiens OX=9606 GN=MAPK13 PE=1 SV=1	MAPK13	1	0.0126489	51.727	2	EIVNFS(1)PIAR	3.4055	1	1.186	1.082	1.032	0.903	0.944	0.854	0.818	0.0163537
O15294	725	S	UDP-N-acetylglucosamine--peptide N-acetylglucosaminyltransferase 110 kDa subunit OS=Homo sapiens OX=9606 GN=OGT PE=1 SV=3	OGT	0.999979	0.0157967	48.288	2	AVIDFKS(1)NGHIYDNR	-4.4152	1	0.937	1.078	1.109	1.011	0.85	1.015	0.921	0.347016
O15297	40	S	Protein phosphatase 1D OS=Homo sapiens OX=9606 GN=PPM1D PE=1 SV=1	PPM1D	0.999936	1.1764e-34	195.01	3	YMEDVTQIVVEPEPTAEEKPS(1)PR	1.9393	7	0.997	1.001	1.023	0.977	1.022	1.009	0.996	0.790675
O15318	157	S	DNA-directed RNA polymerase III subunit RPC7 OS=Homo sapiens OX=9606 GN=POLR3G PE=1 SV=2	POLR3G	1	1.32003e-63	242.18	3	RGDGEKS(1)DEENEEK	0.16809	4	1.1	1.261	1.182	0.867	0.866	0.678	0.68	0.012704
O15344	511	S	E3 ubiquitin-protein ligase Midline-1 OS=Homo sapiens OX=9606 GN=MID1 PE=1 SV=1	MID1	0.834799	1.13987e-05	80.335	3	VSHDNLT(0.007)VERDES(0.835)S(0.15)S(0.008)K	0.34092	1
O15355	325	S	Protein phosphatase 1G OS=Homo sapiens OX=9606 GN=PPM1G PE=1 SV=1	PPM1G	0.932231	1.71256e-11	139.38	2	EEPGS(0.932)DS(0.056)GT(0.008)T(0.004)AVVALIR	0.8915	1	0.972	1.054	1.021	1.011	1.009	0.956	0.977	0.477602
O15355	527	S	Protein phosphatase 1G OS=Homo sapiens OX=9606 GN=PPM1G PE=1 SV=1	PPM1G	0.91016	1.16464e-17	157.66	3	LEEVLS(0.91)T(0.09)EGAEENGNSDK	-1.0418	3	1.031	1.045	1.083	0.996	0.915	0.937	0.902	0.0235531
O15355	537	S	Protein phosphatase 1G OS=Homo sapiens OX=9606 GN=PPM1G PE=1 SV=1	PPM1G	1	7.83338e-45	217.26	4	KLEEVLSTEGAEENGNS(1)DKK	-0.033726	2	1.694	1.477	1.229	0.53	0.55	0.386	0.333	0.00163985
O15355	183	S	Protein phosphatase 1G OS=Homo sapiens OX=9606 GN=PPM1G PE=1 SV=1	PPM1G	1	1.06036e-14	151.01	3	SGGGTGEEPGS(1)QGLNGEAGPEDSTR	1.1686	3	0.957	1.014	0.992	1.103	0.848	1.114	1.034	0.785961
O15357	241	S	Phosphatidylinositol 3,4,5-trisphosphate 5-phosphatase 2 OS=Homo sapiens OX=9606 GN=INPPL1 PE=1 SV=2	INPPL1	0.941434	0.000700622	77.726	2	VFDQQS(0.057)S(0.941)PMVT(0.002)R	-0.48464	1	0.962	0.979	0.978	1.014	1.047	1.063	1.07	0.0107643
O15372	183	S	Eukaryotic translation initiation factor 3 subunit H OS=Homo sapiens OX=9606 GN=EIF3H PE=1 SV=1	EIF3H	1	0.000498027	85.006	4	EKDFS(1)PEALKK	0.32883	3	1.099	0.98	1.03	0.997	0.912	1.003	0.937	0.222412
O15379	424	S	Histone deacetylase 3 OS=Homo sapiens OX=9606 GN=HDAC3 PE=1 SV=2	HDAC3	1	1.20277e-30	188.7	3	GPEENYSRPEAPNEFYDGDHDNDKES(1)DVEI	0.015867	3	1.07	0.96	0.988	1.192	0.775	1.038	0.996	0.892193
O15397	902	S	Importin-8 OS=Homo sapiens OX=9606 GN=IPO8 PE=1 SV=2	IPO8	0.984923	3.24633e-06	58.325	3	ADMEENEEIS(0.985)S(0.985)DEEET(0.028)NVT(0.002)AQAMQSNNGR	-1.3561	1
O15397	903	S	Importin-8 OS=Homo sapiens OX=9606 GN=IPO8 PE=1 SV=2	IPO8	0.984923	3.24633e-06	58.325	3	ADMEENEEIS(0.985)S(0.985)DEEET(0.028)NVT(0.002)AQAMQSNNGR	-1.3561	1
O15400	129	S	Syntaxin-7 OS=Homo sapiens OX=9606 GN=STX7 PE=1 SV=4	STX7	0.992767	2.09422e-05	115.09	2	VS(0.993)GS(0.007)FPEDSSK	0.39428	2	0.873	1.027	1.005	0.951	1.071	1.113	1.079	0.332837
O15403	237	S	Monocarboxylate transporter 7 OS=Homo sapiens OX=9606 GN=SLC16A6 PE=1 SV=2	SLC16A6	0.974477	4.30276e-05	102.75	3	T(0.179)RT(0.5)S(0.34)IDS(0.974)IDS(0.006)GVELTTSPK	-1.7934	1	0.569	0.728	0.699	1.038	1.522	1.615	2.092	0.0101296
O15417	999	S	Trinucleotide repeat-containing gene 18 protein OS=Homo sapiens OX=9606 GN=TNRC18 PE=1 SV=3	TNRC18	1	0.000534173	110.54	2	AS(1)PVAALK	0.26371	1	1.026	0.978	0.844	1.044	1.084	1.086	1.129	0.107973
O15417	991	S	Trinucleotide repeat-containing gene 18 protein OS=Homo sapiens OX=9606 GN=TNRC18 PE=1 SV=3	TNRC18	0.991867	0.00360943	67.214	2	AVS(0.992)PPPS(0.008)PR	-0.60531	1	0.956	1.095	1.053	0.957	0.999	0.954	0.938	0.215844
O15417	1579	S	Trinucleotide repeat-containing gene 18 protein OS=Homo sapiens OX=9606 GN=TNRC18 PE=1 SV=3	TNRC18	1	0.000401534	67.11	3	HKGS(1)EEEHDALIGMGK	3.5599	1
O15417	1127	S	Trinucleotide repeat-containing gene 18 protein OS=Homo sapiens OX=9606 GN=TNRC18 PE=1 SV=3	TNRC18	1	3.79772e-08	127.3	4	LALS(1)PEDKPIRLS(0.995)PS(0.005)K	0.073708	2	1.156	1.041	1.002	0.872	1.029	0.922	0.882	0.124429
O15417	1136	S	Trinucleotide repeat-containing gene 18 protein OS=Homo sapiens OX=9606 GN=TNRC18 PE=1 SV=3	TNRC18	0.994915	3.79772e-08	127.3	4	LALS(1)PEDKPIRLS(0.995)PS(0.005)K	0.073708	2	1.156	1.041	1.002	0.872	1.029	0.922	0.882	0.124429
O15417	2471	S	Trinucleotide repeat-containing gene 18 protein OS=Homo sapiens OX=9606 GN=TNRC18 PE=1 SV=3	TNRC18	0.802355	0.000262504	95.273	3	LDHEGVT(0.198)S(0.802)PK	0.24214	1	1.261	1.162	1.162	0.772	0.819	0.786	0.663	0.000223113
O15417	1033	S	Trinucleotide repeat-containing gene 18 protein OS=Homo sapiens OX=9606 GN=TNRC18 PE=1 SV=3	TNRC18	0.924135	3.56107e-08	83.568	4	LEDVSKPPAYAYPATPSS(0.001)HPT(0.076)S(0.924)PPPAS(0.972)PPPT(0.021)PGIT(0.006)R	2.7852	1
O15417	1038	S	Trinucleotide repeat-containing gene 18 protein OS=Homo sapiens OX=9606 GN=TNRC18 PE=1 SV=3	TNRC18	0.980958	3.56107e-08	83.568	5	LEDVS(0.001)KPPAY(0.001)AY(0.003)PAT(0.114)PS(0.258)S(0.279)HPT(0.182)S(0.169)PPPAS(0.981)PPPT(0.008)PGIT(0.004)R	1.0203	2	1.059	0.967	0.99	0.901	1.203	0.924	1.004	0.968382
O15417	1359	S	Trinucleotide repeat-containing gene 18 protein OS=Homo sapiens OX=9606 GN=TNRC18 PE=1 SV=3	TNRC18	1	6.16023e-06	111.01	3	PLPS(1)PGAAGAQALEK	-0.42134	1	1.005	0.895	0.899	0.979	1.196	1.099	1.17	0.089206
O15417	1540	S	Trinucleotide repeat-containing gene 18 protein OS=Homo sapiens OX=9606 GN=TNRC18 PE=1 SV=3	TNRC18	0.967397	0.000158633	93.716	3	THAPS(0.033)ALS(0.967)PPR	0.59791	1	1.05	1.028	0.975	0.885	1.021	1.073	0.976	0.6811
O15427	436	S	Monocarboxylate transporter 4 OS=Homo sapiens OX=9606 GN=SLC16A3 PE=1 SV=1	SLC16A3	1	4.93261e-08	119.68	2	LHKPPADS(1)GVDLR	1.9521	11	1.184	1.051	0.981	1.05	0.881	0.865	0.869	0.163758
O15440	558	S	Multidrug resistance-associated protein 5 OS=Homo sapiens OX=9606 GN=ABCC5 PE=1 SV=2	ABCC5	0.999789	5.5114e-25	178.11	4	GHLLLDSDERPS(1)PEEEEGK	-1.1092	2	0.933	0.927	0.994	1.075	1.022	1.098	1.119	0.0214581
O15440	505	S	Multidrug resistance-associated protein 5 OS=Homo sapiens OX=9606 GN=ABCC5 PE=1 SV=2	ABCC5	0.963946	2.92302e-08	131.79	3	NATLAWDSSHS(0.036)S(0.964)IQNS(1)PK	-1.3971	2	0.97	1.011	0.985	1.032	1.029	1.009	1.035	0.0691038
O15440	509	S	Multidrug resistance-associated protein 5 OS=Homo sapiens OX=9606 GN=ABCC5 PE=1 SV=2	ABCC5	0.999966	2.92302e-08	131.79	4	NATLAWDS(0.001)S(0.004)HS(0.122)S(0.872)IQNS(1)PK	-1.0291	3	0.97	1.011	0.985	1.032	1.029	1.009	1.035	0.0691038
O15446	128	S	DNA-directed RNA polymerase I subunit RPA34 OS=Homo sapiens OX=9606 GN=CD3EAP PE=1 SV=1	CD3EAP	0.906838	1.952e-22	163.18	4	ILEGPQQS(0.013)LS(0.08)GS(0.907)PLQPIPASPPPQIPPGLR	-0.64878	5	1.153	1.101	1.064	0.876	0.944	0.859	0.807	0.00441934
O15446	136	S	DNA-directed RNA polymerase I subunit RPA34 OS=Homo sapiens OX=9606 GN=CD3EAP PE=1 SV=1	CD3EAP	1	1.952e-22	163.18	3	ILEGPQQS(0.012)LS(0.21)GS(0.778)PLQPIPAS(1)PPPQIPPGLRPR	-2.2548	6	1.147	1.098	1.057	0.871	0.955	0.871	0.817	0.00635225
O15446	490	S	DNA-directed RNA polymerase I subunit RPA34 OS=Homo sapiens OX=9606 GN=CD3EAP PE=1 SV=1	CD3EAP	0.977583	1.2246e-07	115	4	MPETVPQEEMPGPPLNS(0.022)ES(0.978)GEEAPT(0.001)GR	-0.02535	2	1.077	0.993	1.035	0.94	0.956	1.02	0.939	0.139806
O15446	285	S	DNA-directed RNA polymerase I subunit RPA34 OS=Homo sapiens OX=9606 GN=CD3EAP PE=1 SV=1	CD3EAP	0.997793	2.78086e-17	157.38	2	QEQINTEPLEDT(0.001)VLS(0.998)PT(0.002)K	0.25199	2	1.935	1.197	1.258	0.52	0.521	0.453	0.34	0.00269287
O15479	105	S	Melanoma-associated antigen B2 OS=Homo sapiens OX=9606 GN=MAGEB2 PE=1 SV=3	MAGEB2	0.966625	0.0159796	50.648	2	S(0.967)PS(0.033)EDPLTR	-1.1692	1	1.23	1.114	1.108	0.852	0.832	0.843	0.732	0.000854142
O15516	427	S	Circadian locomoter output cycles protein kaput OS=Homo sapiens OX=9606 GN=CLOCK PE=1 SV=1	CLOCK	0.993397	5.52226e-05	95.538	3	FDHS(0.993)PT(0.007)PSASSR	0.099408	2	0.988	0.935	0.918	1.018	1.106	1.095	1.133	0.0218519
Q6A1A2	214	S	Putative 3-phosphoinositide-dependent protein kinase 2 OS=Homo sapiens OX=9606 GN=PDPK2P PE=5 SV=1	PDPK2P	0.998593	7.34846e-45	218	3	ANS(0.999)FVGT(0.001)AQYVSPELLTEK	-0.82036	2	1.05	0.963	0.972	1.05	0.981	1.023	1.023	0.530034
O15534	714	S	Period circadian protein homolog 1 OS=Homo sapiens OX=9606 GN=PER1 PE=1 SV=2	PER1	0.997762	2.81965e-07	98.657	4	AES(0.998)VVS(0.791)VT(0.236)S(0.975)QCS(0.954)FS(0.117)S(0.749)T(0.181)IVHVGDK	-1.2659	2	0.923	1.039	1.087	0.967	0.762	1.229	0.97	0.764633
O15534	717	S	Period circadian protein homolog 1 OS=Homo sapiens OX=9606 GN=PER1 PE=1 SV=2	PER1	0.8626	2.81965e-07	98.657	3	AES(0.996)VVS(0.863)VT(0.304)S(0.832)QCS(0.919)FS(0.147)S(0.749)T(0.19)IVHVGDK	3.0429	2	0.923	1.039	1.087	0.967	0.762	1.229	0.97	0.764633
O15534	720	S	Period circadian protein homolog 1 OS=Homo sapiens OX=9606 GN=PER1 PE=1 SV=2	PER1	0.975355	2.81965e-07	98.657	4	AES(0.998)VVS(0.791)VT(0.236)S(0.975)QCS(0.954)FS(0.117)S(0.749)T(0.181)IVHVGDK	-1.2659	2	0.923	1.039	1.087	0.967	0.762	1.229	0.97	0.764633
O15534	723	S	Period circadian protein homolog 1 OS=Homo sapiens OX=9606 GN=PER1 PE=1 SV=2	PER1	0.953578	2.81965e-07	98.657	4	AES(0.998)VVS(0.791)VT(0.236)S(0.975)QCS(0.954)FS(0.117)S(0.749)T(0.181)IVHVGDK	-1.2659	2	0.923	1.039	1.087	0.967	0.762	1.229	0.97	0.764633
O15534	592	S	Period circadian protein homolog 1 OS=Homo sapiens OX=9606 GN=PER1 PE=1 SV=2	PER1	0.974364	0.0195096	40.602	4	ALPCQS(0.974)PDPELEAGS(0.026)APVQAPLALVPEEAER	-0.35278	1	1.022	0.946	0.998	0.977	1.076	1.024	1.037	0.368616
O15534	830	S	Period circadian protein homolog 1 OS=Homo sapiens OX=9606 GN=PER1 PE=1 SV=2	PER1	1	0.000151113	82.925	3	GCHHGPAPPS(1)RR	0.58304	2	1.007	1.055	1.218	0.909	0.674	1.112	0.822	0.243119
O15541	84	S	E3 ubiquitin-protein ligase RNF113A OS=Homo sapiens OX=9606 GN=RNF113A PE=1 SV=1	RNF113A	1	7.45872e-22	171.29	3	AAYGDLS(1)S(1)EEEEENEPESLGVVYK	-0.1966	5	1.046	1.018	1.033	0.92	1.063	0.944	0.945	0.265749
O15541	85	S	E3 ubiquitin-protein ligase RNF113A OS=Homo sapiens OX=9606 GN=RNF113A PE=1 SV=1	RNF113A	1	7.45872e-22	171.29	3	AAYGDLS(1)S(1)EEEEENEPESLGVVYK	-0.1966	5	1.046	1.018	1.033	0.92	1.063	0.944	0.945	0.265749
O15541	253	S	E3 ubiquitin-protein ligase RNF113A OS=Homo sapiens OX=9606 GN=RNF113A PE=1 SV=1	RNF113A	0.999998	1.38972e-05	98.391	4	YGVYEDENYEVGS(1)DDEEIPFK	0.016958	2	1.008	1.122	1.133	0.917	0.901	0.908	0.835	0.00915804
O15550	1061	S	Lysine-specific demethylase 6A OS=Homo sapiens OX=9606 GN=KDM6A PE=1 SV=2	KDM6A	0.977811	3.65883e-05	96.317	4	S(0.017)HHKDHS(0.978)DS(0.005)ESTSSDNSGR	0.2566	3	0.569	1.038	1.084	0.954	1.179	1.226	1.248	0.313689
O43149	2444	S	Zinc finger ZZ-type and EF-hand domain-containing protein 1 OS=Homo sapiens OX=9606 GN=ZZEF1 PE=1 SV=6	ZZEF1	0.974844	4.88742e-16	152.66	4	GDREEEVERPVS(0.025)S(0.975)PGDPEQK	0.66756	6	1.026	0.976	0.905	1.092	1.04	1.01	1.081	0.141775
O43149	1537	S	Zinc finger ZZ-type and EF-hand domain-containing protein 1 OS=Homo sapiens OX=9606 GN=ZZEF1 PE=1 SV=6	ZZEF1	1	0.0144008	64.066	2	LLS(1)FRS(1)MEEAR	-0.8942	1	0.815	1.05	0.832	1.18	1.023	1.167	1.25	0.0713249
O43149	1540	S	Zinc finger ZZ-type and EF-hand domain-containing protein 1 OS=Homo sapiens OX=9606 GN=ZZEF1 PE=1 SV=6	ZZEF1	1	0.0144008	64.066	2	LLS(1)FRS(1)MEEAR	-0.8942	1	0.815	1.05	0.832	1.18	1.023	1.167	1.25	0.0713249
O43149	1518	S	Zinc finger ZZ-type and EF-hand domain-containing protein 1 OS=Homo sapiens OX=9606 GN=ZZEF1 PE=1 SV=6	ZZEF1	0.870709	1.57007e-14	143.97	3	LPSSSGLPAADVSPATAEEPLS(0.871)PS(0.083)T(0.033)PT(0.013)R	0.44088	1	0.856	0.974	0.907	1.003	1.164	1.166	1.218	0.0347283
O43150	701	S	Arf-GAP with SH3 domain, ANK repeat and PH domain-containing protein 2 OS=Homo sapiens OX=9606 GN=ASAP2 PE=1 SV=3	ASAP2	1	3.5414e-97	282.5	2	LLHEDLDES(1)DDDMDEK	-0.12257	3	0.98	0.851	0.849	1.15	1.066	1.184	1.269	0.0135854
O43156	828	S	TELO2-interacting protein 1 homolog OS=Homo sapiens OX=9606 GN=TTI1 PE=1 SV=3	TTI1	1	4.4049e-88	273.43	4	EKDVADGNVS(1)DFDNEEEEQSVPPK	-0.55445	6	1.055	1.045	1.039	0.999	0.882	0.991	0.915	0.0891881
O43156	459	S	TELO2-interacting protein 1 homolog OS=Homo sapiens OX=9606 GN=TTI1 PE=1 SV=3	TTI1	0.999767	0.00591796	52.172	3	RWNSDDLNAS(1)PK	-2.4698	1
O43159	62	S	Ribosomal RNA-processing protein 8 OS=Homo sapiens OX=9606 GN=RRP8 PE=1 SV=2	RRP8	1	5.99608e-125	303	4	ALEAASLSQHPPSLCIS(1)DS(1)EEEEEER	0.24643	2	0.946	0.956	0.951	1.063	0.963	1.169	1.12	0.120939
O43159	64	S	Ribosomal RNA-processing protein 8 OS=Homo sapiens OX=9606 GN=RRP8 PE=1 SV=2	RRP8	1	5.99608e-125	303	3	ALEAASLSQHPPSLCIS(1)DS(1)EEEEEER	-0.0072589	2	0.946	0.956	0.951	1.063	0.963	1.169	1.12	0.120939
O43159	104	S	Ribosomal RNA-processing protein 8 OS=Homo sapiens OX=9606 GN=RRP8 PE=1 SV=2	RRP8	1	7.10856e-25	181.54	2	QGPPCS(1)DS(1)EEEVER	0.2578	3	0.899	0.864	0.887	1.196	1.047	1.183	1.293	0.00447383
O43159	106	S	Ribosomal RNA-processing protein 8 OS=Homo sapiens OX=9606 GN=RRP8 PE=1 SV=2	RRP8	1	7.10856e-25	181.54	2	QGPPCS(1)DS(1)EEEVER	0.2578	3	0.899	0.864	0.887	1.196	1.047	1.183	1.293	0.00447383
O43159	176	S	Ribosomal RNA-processing protein 8 OS=Homo sapiens OX=9606 GN=RRP8 PE=1 SV=2	RRP8	0.821689	1.22133e-06	117.37	4	QSPGS(0.005)T(0.173)S(0.822)PKPPHTLSR	-0.32706	2	1.074	0.879	0.969	1.122	0.985	1.017	1.069	0.381494
O43159	223	S	Ribosomal RNA-processing protein 8 OS=Homo sapiens OX=9606 GN=RRP8 PE=1 SV=2	RRP8	0.999362	0.000904935	104.22	2	T(0.001)EVS(0.999)PVPR	0.10073	1	1.399	1.131	1.154	0.795	0.718	0.755	0.616	0.00286719
O43164	323	S	E3 ubiquitin-protein ligase Praja-2 OS=Homo sapiens OX=9606 GN=PJA2 PE=1 SV=4	PJA2	0.953419	0.0276958	45.423	2	LIS(0.953)S(0.027)S(0.018)QVDQET(0.001)GFNR	0.13599	1	1.015	1.12	1.037	0.981	0.916	0.935	0.893	0.0353902
O43164	253	S	E3 ubiquitin-protein ligase Praja-2 OS=Homo sapiens OX=9606 GN=PJA2 PE=1 SV=4	PJA2	0.999996	2.59017e-17	158.35	3	SSAGDTEFVHQNS(1)QEIQR	-0.13689	1	0.878	1.127	1.108	1.008	0.906	0.975	0.928	0.467512
O43166	1708	S	Signal-induced proliferation-associated 1-like protein 1 OS=Homo sapiens OX=9606 GN=SIPA1L1 PE=1 SV=4	SIPA1L1	0.999713	1.00615e-30	186.89	4	ASFFAASDENHRPLS(1)AAS(0.961)NS(0.039)DQLEDQALAQMK	-0.7897	1	0.994	1.03	1.049	0.989	0.965	0.991	0.958	0.0778884
O43166	1711	S	Signal-induced proliferation-associated 1-like protein 1 OS=Homo sapiens OX=9606 GN=SIPA1L1 PE=1 SV=4	SIPA1L1	0.9612	1.00615e-30	186.89	4	ASFFAASDENHRPLS(1)AAS(0.961)NS(0.039)DQLEDQALAQMK	-0.7897	1	0.994	1.03	1.049	0.989	0.965	0.991	0.958	0.0778884
O43166	1565	S	Signal-induced proliferation-associated 1-like protein 1 OS=Homo sapiens OX=9606 GN=SIPA1L1 PE=1 SV=4	SIPA1L1	0.813693	8.22998e-05	92.681	3	FHALS(0.186)S(0.814)PQSPFPSTPTSR	0.015122	1	1.025	1.03	0.945	0.995	0.959	1.079	1.011	0.825726
O43166	1508	S	Signal-induced proliferation-associated 1-like protein 1 OS=Homo sapiens OX=9606 GN=SIPA1L1 PE=1 SV=4	SIPA1L1	0.999999	9.52573e-06	112.34	2	HQS(1)DGNEIAHTR	-1.9677	1	1.073	1.377	1.396	0.557	0.756	0.741	0.534	0.00851261
O43166	1433	S	Signal-induced proliferation-associated 1-like protein 1 OS=Homo sapiens OX=9606 GN=SIPA1L1 PE=1 SV=4	SIPA1L1	0.995152	1.31934e-07	120.21	3	HS(0.005)AS(0.995)PVVFTSAR	-0.1284	1	1.021	1.001	1.002	0.958	1.036	1.011	0.994	0.791178
O43166	1393	S	Signal-induced proliferation-associated 1-like protein 1 OS=Homo sapiens OX=9606 GN=SIPA1L1 PE=1 SV=4	SIPA1L1	0.993673	9.16289e-05	83.251	3	KT(0.272)ES(0.677)S(0.057)LS(0.994)LDIHSK	-0.26451	1	0.999	0.95	0.952	1.162	0.936	1.044	1.083	0.30338
O43166	1549	S	Signal-induced proliferation-associated 1-like protein 1 OS=Homo sapiens OX=9606 GN=SIPA1L1 PE=1 SV=4	SIPA1L1	0.988738	4.91384e-08	126.18	3	LIDLES(0.989)PT(0.011)PESQK	0.47231	2	0.991	0.985	0.945	1.05	1.015	1.058	1.069	0.0270835
O43166	1734	S	Signal-induced proliferation-associated 1-like protein 1 OS=Homo sapiens OX=9606 GN=SIPA1L1 PE=1 SV=4	SIPA1L1	0.932153	2.8413e-05	99.407	3	PYS(0.093)S(0.498)S(0.408)KDS(0.035)S(0.932)PT(0.034)LASK	0.058817	1	1.08	1.08	1.031	0.946	0.891	0.979	0.882	0.0164615
O43166	1270	S	Signal-induced proliferation-associated 1-like protein 1 OS=Homo sapiens OX=9606 GN=SIPA1L1 PE=1 SV=4	SIPA1L1	1	0.00222125	63.546	2	QDPVVHLS(1)PNK	-0.85583	2	1.021	1.087	1.082	0.914	0.956	0.943	0.882	0.00651853
O43166	1632	S	Signal-induced proliferation-associated 1-like protein 1 OS=Homo sapiens OX=9606 GN=SIPA1L1 PE=1 SV=4	SIPA1L1	0.99056	4.6873e-09	152	3	RPS(0.991)YT(0.009)LGMK	-0.36593	3	1.043	0.987	0.991	0.947	0.946	1.118	0.997	0.921242
O43166	1181	S	Signal-induced proliferation-associated 1-like protein 1 OS=Homo sapiens OX=9606 GN=SIPA1L1 PE=1 SV=4	SIPA1L1	0.999999	0.00103805	90.104	3	RS(1)PASIDR	0.34494	2	0.935	1.009	1.002	1.132	1.045	0.91	1.048	0.560096
O43166	288	S	Signal-induced proliferation-associated 1-like protein 1 OS=Homo sapiens OX=9606 GN=SIPA1L1 PE=1 SV=4	SIPA1L1	0.975978	1.53233e-05	101.62	3	S(0.002)KS(0.976)ET(0.022)GDSSIFR	-0.42184	3	0.864	0.997	0.956	0.935	1.216	1.092	1.151	0.192086
O43166	1645	S	Signal-induced proliferation-associated 1-like protein 1 OS=Homo sapiens OX=9606 GN=SIPA1L1 PE=1 SV=4	SIPA1L1	0.943251	0.0242705	41.356	3	S(0.061)LHGEFS(0.943)AS(0.963)DS(0.122)S(0.837)LT(0.071)DIQET(0.002)R	-1.6271	1
O43166	1647	S	Signal-induced proliferation-associated 1-like protein 1 OS=Homo sapiens OX=9606 GN=SIPA1L1 PE=1 SV=4	SIPA1L1	0.963069	0.0242705	41.356	3	S(0.061)LHGEFS(0.943)AS(0.963)DS(0.122)S(0.837)LT(0.071)DIQET(0.002)R	-1.6271	1
O43166	1650	S	Signal-induced proliferation-associated 1-like protein 1 OS=Homo sapiens OX=9606 GN=SIPA1L1 PE=1 SV=4	SIPA1L1	0.837152	0.0242705	41.356	3	S(0.061)LHGEFS(0.943)AS(0.963)DS(0.122)S(0.837)LT(0.071)DIQET(0.002)R	-1.6271	1
O43166	1443	S	Signal-induced proliferation-associated 1-like protein 1 OS=Homo sapiens OX=9606 GN=SIPA1L1 PE=1 SV=4	SIPA1L1	0.79516	1.06944e-60	226.26	3	S(0.205)S(0.795)PKEELHPAAPSQLAPSFSSSSSSSSGPR	-0.027926	3	0.954	1.087	1.064	1.146	1.183	0.584	0.938	0.660632
O43166	1585	S	Signal-induced proliferation-associated 1-like protein 1 OS=Homo sapiens OX=9606 GN=SIPA1L1 PE=1 SV=4	SIPA1L1	0.957874	1.33918e-21	177.38	2	T(0.021)LS(0.958)DES(0.022)IYNSQR	0.87865	2	0.947	0.946	1.003	1.08	0.946	1.118	1.086	0.215796
O43167	134	S	Zinc finger and BTB domain-containing protein 24 OS=Homo sapiens OX=9606 GN=ZBTB24 PE=1 SV=2	ZBTB24	0.802901	2.57379e-21	161.38	5	AYTDFQNNHS(0.132)S(0.803)PKPT(0.032)T(0.032)LNTAGAPVVVISNK	-0.16684	1	1.356	1.153	1.036	0.807	0.831	0.792	0.685	0.00947593
O43169	108	S	Cytochrome b5 type B OS=Homo sapiens OX=9606 GN=CYB5B PE=1 SV=3	CYB5B	0.941677	9.91823e-10	131.81	5	QYYIGDIHPS(0.003)DLKPES(0.942)GS(0.054)KDPS(0.001)K	1.5711	2	0.954	1.077	0.928	0.902	1.095	1.084	1.041	0.645772
O43194	396	S	G-protein coupled receptor 39 OS=Homo sapiens OX=9606 GN=GPR39 PE=1 SV=1	GPR39	1	0.00343669	93.143	2	PLLFAS(1)R	-1.2112	2	1.5	1.28	1.264	0.551	0.532	0.773	0.459	0.00383017
O43194	380	S	G-protein coupled receptor 39 OS=Homo sapiens OX=9606 GN=GPR39 PE=1 SV=1	GPR39	0.935365	1.22935e-05	115.83	2	VHAHS(0.935)T(0.05)T(0.014)DSAR	-0.4061	1	0.96	1.381	1.351	0.543	0.62	1.056	0.601	0.0834108
O43194	384	S	G-protein coupled receptor 39 OS=Homo sapiens OX=9606 GN=GPR39 PE=1 SV=1	GPR39	0.90846	9.88813e-10	138.21	3	VHAHST(0.01)T(0.081)DS(0.908)AR	1.5481	1	0.831	1.215	1.282	0.674	0.8	1.158	0.791	0.311711
O43236	325	S	Septin-4 OS=Homo sapiens OX=9606 GN=SEPTIN4 PE=1 SV=1	SEPTIN4	1	8.48583e-14	148.66	4	IYQFPDCDS(1)DEDEDFKLQDQALK	-0.039257	2
O43237	194	S	Cytoplasmic dynein 1 light intermediate chain 2 OS=Homo sapiens OX=9606 GN=DYNC1LI2 PE=1 SV=1	DYNC1LI2	1	7.4098e-34	195.42	3	DFQDYMEPEEGCQGS(1)PQR	-0.091931	4	1.031	1.064	1.09	0.914	0.997	0.911	0.886	0.0224557
O43237	407	S	Cytoplasmic dynein 1 light intermediate chain 2 OS=Homo sapiens OX=9606 GN=DYNC1LI2 PE=1 SV=1	DYNC1LI2	0.87691	2.49093e-25	181.63	2	GGPASVPS(0.033)S(0.064)S(0.877)PGT(0.026)SVK	-1.2959	2	1.217	1.158	0.999	0.955	0.856	0.806	0.776	0.0306962
O43242	507	S	26S proteasome non-ATPase regulatory subunit 3 OS=Homo sapiens OX=9606 GN=PSMD3 PE=1 SV=2	PSMD3	1	0.035519	44.598	2	DLES(1)AEER	0.30485	1
O43290	321	S	U4/U6.U5 tri-snRNP-associated protein 1 OS=Homo sapiens OX=9606 GN=SART1 PE=1 SV=1	SART1	0.999996	0.000353186	72.073	4	KPDYLPYAEDES(1)VDDLAQQKPR	1.0047	1	0.948	0.951	0.959	1.024	1.025	1.144	1.117	0.0413897
O43290	448	S	U4/U6.U5 tri-snRNP-associated protein 1 OS=Homo sapiens OX=9606 GN=SART1 PE=1 SV=1	SART1	1	3.82293e-58	240.19	3	VS(1)EVEEEKEPVPQPLPSDDTR	1.7509	8	1.036	0.911	0.931	1.088	1.042	1.047	1.104	0.0755316
O43290	591	S	U4/U6.U5 tri-snRNP-associated protein 1 OS=Homo sapiens OX=9606 GN=SART1 PE=1 SV=1	SART1	1	1.90406e-05	96.394	3	S(1)ANGGS(1)ES(1)DGEENIGWSTVNLDEEK	2.2618	2	0.892	0.923	0.851	1.19	1.136	1.088	1.281	0.00211631
O43290	596	S	U4/U6.U5 tri-snRNP-associated protein 1 OS=Homo sapiens OX=9606 GN=SART1 PE=1 SV=1	SART1	1	1.90406e-05	96.394	3	S(1)ANGGS(1)ES(1)DGEENIGWSTVNLDEEK	2.2618	2	0.892	0.923	0.851	1.19	1.136	1.088	1.281	0.00211631
O43290	598	S	U4/U6.U5 tri-snRNP-associated protein 1 OS=Homo sapiens OX=9606 GN=SART1 PE=1 SV=1	SART1	0.999999	1.90406e-05	96.394	3	S(1)ANGGS(1)ES(1)DGEENIGWSTVNLDEEK	2.2618	3	0.892	0.923	0.851	1.19	1.136	1.088	1.281	0.00211631
O43290	474	S	U4/U6.U5 tri-snRNP-associated protein 1 OS=Homo sapiens OX=9606 GN=SART1 PE=1 SV=1	SART1	1	1.00725e-39	193.45	3	VENMDIS(1)DEEEGGAPPPGS(1)PQVLEEDEAELELQK	1.0172	15	0.94	0.882	0.917	1.104	1.101	1.125	1.216	0.00058104
O43290	486	S	U4/U6.U5 tri-snRNP-associated protein 1 OS=Homo sapiens OX=9606 GN=SART1 PE=1 SV=1	SART1	1	1.00725e-39	193.45	3	VENMDIS(1)DEEEGGAPPPGS(1)PQVLEEDEAELELQK	1.0172	15	0.94	0.882	0.917	1.104	1.101	1.125	1.216	0.00058104
O43290	348	S	U4/U6.U5 tri-snRNP-associated protein 1 OS=Homo sapiens OX=9606 GN=SART1 PE=1 SV=1	SART1	1	6.17721e-09	132.64	3	YDEELEGERPHS(1)FR	0.97787	1	0.942	0.974	0.979	0.906	1.094	1.152	1.089	0.340555
O43293	312	S	Death-associated protein kinase 3 OS=Homo sapiens OX=9606 GN=DAPK3 PE=1 SV=1	DAPK3	0.842008	0.00011536	89.859	3	S(0.026)HS(0.132)S(0.842)LPPNNSYADFER	0.56291	2	0.986	1.011	0.99	1.039	1.024	0.985	1.02	0.321638
O43294	137	S	Transforming growth factor beta-1-induced transcript 1 protein OS=Homo sapiens OX=9606 GN=TGFB1I1 PE=1 SV=2	TGFB1I1	0.999828	2.7798e-09	135.18	5	KRPS(1)LPSSPSPGLPK	0.55514	9	1.006	1.055	1.006	0.976	1.027	0.955	0.964	0.24513
O43294	141	S	Transforming growth factor beta-1-induced transcript 1 protein OS=Homo sapiens OX=9606 GN=TGFB1I1 PE=1 SV=2	TGFB1I1	0.809141	2.66382e-08	127.01	4	KRPS(0.963)LPS(0.23)S(0.809)PS(0.997)PGLPK	0.19835	5	1.03	1.046	0.999	0.998	0.996	0.955	0.959	0.100953
O43294	143	S	Transforming growth factor beta-1-induced transcript 1 protein OS=Homo sapiens OX=9606 GN=TGFB1I1 PE=1 SV=2	TGFB1I1	0.997445	0.00012601	84.327	4	KRPS(0.963)LPS(0.23)S(0.809)PS(0.997)PGLPK	0.19835	1	1.067	1.03	1.037	0.961	0.981	0.941	0.92	0.00667313
O43303	170	S	Centriolar coiled-coil protein of 110 kDa OS=Homo sapiens OX=9606 GN=CCP110 PE=1 SV=3	CCP110	0.998967	0.00121331	85.323	2	DS(0.001)EGFNS(0.999)PK	0.61112	1	0.987	1.096	1.049	1.078	0.99	0.811	0.919	0.370818
O43303	366	S	Centriolar coiled-coil protein of 110 kDa OS=Homo sapiens OX=9606 GN=CCP110 PE=1 SV=3	CCP110	0.998207	0.000353102	87.99	2	LPS(0.998)PEPS(0.024)MS(0.978)PK	-0.47665	1	0.994	1.006	1.006	1.007	1.029	0.99	1.007	0.612032
O43303	372	S	Centriolar coiled-coil protein of 110 kDa OS=Homo sapiens OX=9606 GN=CCP110 PE=1 SV=3	CCP110	0.99975	6.74253e-10	143.21	3	LPSPEPSMS(1)PK	-0.0081323	5	1.016	0.96	0.965	1.045	1.045	1.012	1.055	0.0635864
O43303	400	S	Centriolar coiled-coil protein of 110 kDa OS=Homo sapiens OX=9606 GN=CCP110 PE=1 SV=3	CCP110	1	1.68526e-18	167.55	3	TSSACHILINNPINACELS(1)PK	-0.82426	1	0.879	1.031	1.002	0.937	1.061	1.129	1.074	0.391424
O43310	299	S	CBP80/20-dependent translation initiation factor OS=Homo sapiens OX=9606 GN=CTIF PE=1 SV=1	CTIF	0.999141	5.4936e-29	176.22	4	LEDTAGDTGHSS(0.001)LEAPRS(0.999)PDTLAPVASER	0.56716	2	1.004	0.946	0.951	1.028	1.063	1.059	1.086	0.0191882
O43310	18	S	CBP80/20-dependent translation initiation factor OS=Homo sapiens OX=9606 GN=CTIF PE=1 SV=1	CTIF	1	0.000292437	105.58	2	S(1)QEIEELER	0.051656	2	1.172	0.998	0.926	1.026	0.906	1.002	0.948	0.560272
O43314	38	S	Inositol hexakisphosphate and diphosphoinositol-pentakisphosphate kinase 2 OS=Homo sapiens OX=9606 GN=PPIP5K2 PE=1 SV=3	PPIP5K2	1	3.21818e-120	301.77	5	HFFHHADEDDEEEDDS(1)PPER	0.73835	11	1.006	0.998	0.979	1.064	1	0.989	1.023	0.399496
O43314	1180	S	Inositol hexakisphosphate and diphosphoinositol-pentakisphosphate kinase 2 OS=Homo sapiens OX=9606 GN=PPIP5K2 PE=1 SV=3	PPIP5K2	0.989104	1.1725e-06	118.52	4	KVS(0.989)LNT(0.011)YTPAK	0.028046	3	1.027	1.015	1.036	0.969	0.943	1.028	0.955	0.150164
O43314	492	S	Inositol hexakisphosphate and diphosphoinositol-pentakisphosphate kinase 2 OS=Homo sapiens OX=9606 GN=PPIP5K2 PE=1 SV=3	PPIP5K2	0.866873	2.28003e-05	96.793	5	VQLTYLPHGCPKT(0.317)S(0.867)S(0.816)EEEDSRR	-0.43925	5	1.11	0.977	1.003	1.002	0.963	0.97	0.95	0.28673
O43314	493	S	Inositol hexakisphosphate and diphosphoinositol-pentakisphosphate kinase 2 OS=Homo sapiens OX=9606 GN=PPIP5K2 PE=1 SV=3	PPIP5K2	0.854145	2.28003e-05	96.793	3	VQLTYLPHGCPKT(0.573)S(0.573)S(0.854)EEEDSR	-0.21402	4	1.127	0.963	1.011	1.006	0.955	0.963	0.943	0.312225
O43318	389	S	Mitogen-activated protein kinase kinase kinase 7 OS=Homo sapiens OX=9606 GN=MAP3K7 PE=1 SV=1	MAP3K7	0.999999	9.80755e-28	205.8	2	MS(1)ADMSEIEAR	-1.8434	5	0.87	0.901	0.952	1.019	1.121	1.205	1.228	0.0208624
O43318	439	S	Mitogen-activated protein kinase kinase kinase 7 OS=Homo sapiens OX=9606 GN=MAP3K7 PE=1 SV=1	MAP3K7	0.999954	4.16035e-87	266.18	2	S(1)IQDLTVTGTEPGQVSSR	-0.22034	2	1.105	0.941	0.97	1.026	0.976	1.02	1.002	0.939184
O43353	357	S	Receptor-interacting serine/threonine-protein kinase 2 OS=Homo sapiens OX=9606 GN=RIPK2 PE=1 SV=2	RIPK2	0.859684	2.67814e-110	290.01	4	MELSLNIPVNHGPQEESCGSSQLHENS(0.14)GS(0.86)PETSR	-0.70241	2	0.972	0.987	0.998	1.008	0.986	1.083	1.041	0.254222
O43353	176	S	Receptor-interacting serine/threonine-protein kinase 2 OS=Homo sapiens OX=9606 GN=RIPK2 PE=1 SV=2	RIPK2	0.952624	0.00799546	64.103	2	MMS(0.009)LS(0.953)QS(0.038)R	-0.92613	1	0.97	0.977	1.024	1.028	1.03	1.006	1.031	0.170165
O43365	263	S	Homeobox protein Hox-A3 OS=Homo sapiens OX=9606 GN=HOXA3 PE=1 SV=1	HOXA3	0.992006	8.01648e-08	119.75	2	GMLTSSGGQS(0.992)PS(0.008)R	-0.079082	1	1.079	1.057	1.077	0.966	0.819	1.002	0.867	0.0793713
O43379	1070	S	WD repeat-containing protein 62 OS=Homo sapiens OX=9606 GN=WDR62 PE=1 SV=4	WDR62	0.993592	2.89658e-11	142.35	2	HHFET(0.001)LT(0.005)ES(0.994)PCR	-0.71658	2	1.067	1.103	1.032	0.92	0.939	0.944	0.875	0.00306248
O43379	1348	S	WD repeat-containing protein 62 OS=Homo sapiens OX=9606 GN=WDR62 PE=1 SV=4	WDR62	1	7.37533e-10	132.9	4	PSLPAPES(1)PGLPAHPSNPQLPEAR	1.3743	2	1.067	1.015	0.994	0.998	0.946	1.004	0.958	0.208049
O43379	1228	S	WD repeat-containing protein 62 OS=Homo sapiens OX=9606 GN=WDR62 PE=1 SV=4	WDR62	0.997714	2.51366e-57	233.56	2	S(0.002)IS(0.998)LGDSEGPIVATLAQPLR	1.8114	4	1.065	1.128	0.97	0.877	1.024	0.954	0.903	0.177709
O43379	49	S	WD repeat-containing protein 62 OS=Homo sapiens OX=9606 GN=WDR62 PE=1 SV=4	WDR62	0.846818	5.92114e-06	106.75	2	TRLS(0.847)T(0.146)AS(0.006)EETVQNR	1.0381	2	1.138	1.13	1.051	1.131	0.628	0.901	0.801	0.223523
O43395	619	S	U4/U6 small nuclear ribonucleoprotein Prp3 OS=Homo sapiens OX=9606 GN=PRPF3 PE=1 SV=2	PRPF3	1	3.96139e-45	207.99	4	WDEQTSNTKGDDDEES(1)DEEAVKK	0.33372	10	0.987	0.965	0.928	1.131	0.914	1.12	1.099	0.278007
O43396	113	S	Thioredoxin-like protein 1 OS=Homo sapiens OX=9606 GN=TXNL1 PE=1 SV=3	TXNL1	1	6.367e-18	167.35	3	QHLENDPGS(1)NEDTDIPK	0.037338	2	0.908	0.975	0.992	1.024	1.201	0.951	1.105	0.266403
O43399	19	S	Tumor protein D54 OS=Homo sapiens OX=9606 GN=TPD52L2 PE=1 SV=2	TPD52L2	0.835627	4.42784e-10	107.07	2	GLLS(0.836)DS(0.163)MT(0.002)DVPVDTGVAAR	3.2559	1
O43399	21	S	Tumor protein D54 OS=Homo sapiens OX=9606 GN=TPD52L2 PE=1 SV=2	TPD52L2	0.969147	1.03694e-32	201.12	3	GLLS(0.018)DS(0.969)MT(0.012)DVPVDTGVAAR	-0.074166	4	1.252	1.115	0.964	0.9	0.951	0.823	0.803	0.0672855
O43399	166	S	Tumor protein D54 OS=Homo sapiens OX=9606 GN=TPD52L2 PE=1 SV=2	TPD52L2	0.999987	8.15069e-07	122.96	2	NSATFKS(1)FEDR	0.73086	8	1.109	1.187	0.98	0.969	0.865	0.887	0.831	0.0492552
O43399	96	S	Tumor protein D54 OS=Homo sapiens OX=9606 GN=TPD52L2 PE=1 SV=2	TPD52L2	0.999979	3.69107e-08	123.83	3	S(1)WHDVQVSSAYVK	0.64578	2	1.012	1.032	0.893	0.96	1.24	0.919	1.062	0.635516
O43402	103	S	ER membrane protein complex subunit 8 OS=Homo sapiens OX=9606 GN=EMC8 PE=1 SV=1	EMC8	1	0.000637612	73.498	3	VKDAS(1)PNQVAEK	-1.2901	1	0.769	1.01	1.092	1.041	1.083	1.037	1.101	0.374762
O43422	141	S	52 kDa repressor of the inhibitor of the protein kinase OS=Homo sapiens OX=9606 GN=THAP12 PE=1 SV=2	THAP12	0.999999	6.0402e-15	143.18	3	ETNNSNAQNPS(1)EEEGEGQDEDILPLTLEEK	0.20461	2	1.056	0.886	1.025	1.12	0.844	1.101	1.033	0.810454
O43426	1565	S	Synaptojanin-1 OS=Homo sapiens OX=9606 GN=SYNJ1 PE=1 SV=2	SYNJ1	0.998872	2.92286e-35	207.12	2	AS(0.999)PT(0.001)LDFTER	-0.43689	2	0.854	0.895	0.874	1.258	1.041	1.153	1.316	0.00850612
O43426	1457	S	Synaptojanin-1 OS=Homo sapiens OX=9606 GN=SYNJ1 PE=1 SV=2	SYNJ1	0.899362	0.0242443	46.378	2	AS(0.022)S(0.078)S(0.899)LDGFK	0.92997	1	0.799	0.999	1.002	0.953	1.14	1.161	1.162	0.195874
O43426	1049	S	Synaptojanin-1 OS=Homo sapiens OX=9606 GN=SYNJ1 PE=1 SV=2	SYNJ1	0.799941	1.35167e-06	113.87	3	T(0.2)S(0.8)PCQS(0.593)PT(0.406)ISEGPVPSLPIRPSR	0.48676	1	0.905	0.986	0.951	1.134	1.035	1.038	1.128	0.0363742
O43432	1409	S	Eukaryotic translation initiation factor 4 gamma 3 OS=Homo sapiens OX=9606 GN=EIF4G3 PE=1 SV=2	EIF4G3	0.999835	8.31522e-115	302.31	2	LDFIESDS(1)PCSSEALSK	0.15548	4	1.045	0.928	0.863	1.127	1.052	1.049	1.138	0.0944733
O43432	240	S	Eukaryotic translation initiation factor 4 gamma 3 OS=Homo sapiens OX=9606 GN=EIF4G3 PE=1 SV=2	EIF4G3	1	0.0185461	58.474	2	LVLS(1)GEK	-0.4903	1	1.129	1.044	0.967	0.979	0.989	0.917	0.919	0.17523
O43432	495	S	Eukaryotic translation initiation factor 4 gamma 3 OS=Homo sapiens OX=9606 GN=EIF4G3 PE=1 SV=2	EIF4G3	1	2.38145e-08	122.1	2	RS(1)PVPAQIAITVPK	-0.34552	4	1.093	0.981	0.946	1.026	0.99	1.002	0.999	0.981042
O43439	551	S	Protein CBFA2T2 OS=Homo sapiens OX=9606 GN=CBFA2T2 PE=1 SV=1	CBFA2T2	1	0.000569146	76.329	3	LCGQNLHGQS(1)PHGQGR	0.58855	1	1.051	1.046	1.006	1.103	1.007	0.808	0.94	0.497488
O43474	254	S	Krueppel-like factor 4 OS=Homo sapiens OX=9606 GN=KLF4 PE=1 SV=3	KLF4	0.969289	8.0734e-07	115.99	3	GS(0.969)PDGS(0.031)HPVVVAPYNGGPPR	-0.15745	1	1.06	1.083	1.113	0.852	1.001	0.891	0.843	0.0258233
O43488	20	S	Aflatoxin B1 aldehyde reductase member 2 OS=Homo sapiens OX=9606 GN=AKR7A2 PE=1 SV=3	AKR7A2	1	0.0259644	41.323	3	AAVHCALRS(1)PPPEAR	0.63836	1	1.06	1.032	1.077	0.861	1.133	0.856	0.899	0.286291
O43491	798	S	Band 4.1-like protein 2 OS=Homo sapiens OX=9606 GN=EPB41L2 PE=1 SV=1	EPB41L2	0.976622	5.17111e-06	81.721	4	EEAVPEAS(0.977)PVT(0.023)QAGASVITVETVIQENVGAQK	-0.32563	1	1.078	1.115	0.936	0.943	0.964	0.986	0.925	0.241314
O43491	715	S	Band 4.1-like protein 2 OS=Homo sapiens OX=9606 GN=EPB41L2 PE=1 SV=1	EPB41L2	1	0.00239725	64.588	2	EIS(1)PGS(1)GPGEIR	0.2243	1	0.981	0.939	0.942	1.123	1.025	1.041	1.114	0.0269813
O43491	718	S	Band 4.1-like protein 2 OS=Homo sapiens OX=9606 GN=EPB41L2 PE=1 SV=1	EPB41L2	1	2.37319e-21	176.42	2	EIS(1)PGS(1)GPGEIR	0.2243	4	1.038	0.944	0.934	1.079	1.061	0.996	1.075	0.15195
O43491	39	S	Band 4.1-like protein 2 OS=Homo sapiens OX=9606 GN=EPB41L2 PE=1 SV=1	EPB41L2	0.998323	8.52248e-115	302.06	3	EVAENQQNQS(0.002)S(0.998)DPEEEK	0.65808	6	0.792	0.96	1.007	1.129	1.109	1.057	1.194	0.0743081
O43491	58	S	Band 4.1-like protein 2 OS=Homo sapiens OX=9606 GN=EPB41L2 PE=1 SV=1	EPB41L2	0.994601	1.84013e-34	206.37	2	GSQPPPAAESQS(0.005)S(0.995)LR	0.67339	19	0.994	0.989	1.031	0.922	1.101	0.996	1.002	0.988449
O43491	828	S	Band 4.1-like protein 2 OS=Homo sapiens OX=9606 GN=EPB41L2 PE=1 SV=1	EPB41L2	1	0.000706273	68.41	3	IPGEKS(1)VHEGALK	-2.1678	1
O43491	683	S	Band 4.1-like protein 2 OS=Homo sapiens OX=9606 GN=EPB41L2 PE=1 SV=1	EPB41L2	0.994962	2.95723e-45	219.27	3	ITPLSLQTQGS(0.005)S(0.995)HETLNIVEEK	-2.3957	1	0.968	0.982	1.032	1.043	0.949	1.052	1.021	0.631002
O43491	499	S	Band 4.1-like protein 2 OS=Homo sapiens OX=9606 GN=EPB41L2 PE=1 SV=1	EPB41L2	1	0.00187028	72.62	2	LVS(1)PEQPPK	0.75915	2	1.306	1.07	1.01	0.908	0.89	0.814	0.771	0.039902
O43491	87	S	Band 4.1-like protein 2 OS=Homo sapiens OX=9606 GN=EPB41L2 PE=1 SV=1	EPB41L2	0.986092	2.66204e-09	150.05	4	QKS(0.986)YT(0.014)LVVAK	0.028342	7	1.002	1.11	1.042	0.899	0.894	1.059	0.904	0.178011
O43491	550	S	Band 4.1-like protein 2 OS=Homo sapiens OX=9606 GN=EPB41L2 PE=1 SV=1	EPB41L2	1	3.68606e-12	144.74	3	S(1)LDGAPIGVMDQSLMK	1.6224	1	0.866	0.97	1.103	0.876	1.084	1.134	1.053	0.660842
O43493	71	S	Trans-Golgi network integral membrane protein 2 OS=Homo sapiens OX=9606 GN=TGOLN2 PE=1 SV=4	TGOLN2	0.757047	7.60102e-41	208.4	3	DS(0.003)PS(0.057)KS(0.183)S(0.757)AEAQTPEDTPNK	0.36532	3	0.999	1.116	1.08	0.95	0.932	0.923	0.878	0.0189649
O43493	298	S	Trans-Golgi network integral membrane protein 2 OS=Homo sapiens OX=9606 GN=TGOLN2 PE=1 SV=4	TGOLN2	0.968105	1.10774e-57	226.23	2	T(0.002)ES(0.968)GEET(0.03)DLISPPQEEVK	0.83303	3	1.097	1.067	1.002	0.927	0.979	0.946	0.901	0.0289442
O43502	369	S	DNA repair protein RAD51 homolog 3 OS=Homo sapiens OX=9606 GN=RAD51C PE=1 SV=1	RAD51C	1	0.00781138	63.473	2	S(1)RDPEEEL	-0.27751	1	1.042	0.974	0.996	1.004	0.954	1.061	1.002	0.963617
O43504	26	S	Ragulator complex protein LAMTOR5 OS=Homo sapiens OX=9606 GN=LAMTOR5 PE=1 SV=1	LAMTOR5	0.914752	0.00436497	56.452	3	NPSIVGVLCT(0.085)DS(0.915)QGLNLGCR	-0.69568	1
O43513	194	S	Mediator of RNA polymerase II transcription subunit 7 OS=Homo sapiens OX=9606 GN=MED7 PE=1 SV=1	MED7	1	8.90126e-34	192.57	3	TEPMDADDS(1)NNCTGQNEHQR	-0.86919	2	0.9	1.031	0.95	0.889	1.247	1.039	1.102	0.445511
O43521	87	S	Bcl-2-like protein 11 OS=Homo sapiens OX=9606 GN=BCL2L11 PE=1 SV=1	BCL2L11	0.771645	0.0378037	50.452	2	RS(0.228)S(0.772)LLSR	-1.7926	1	1.035	1.19	1.159	0.85	0.84	0.896	0.764	0.00476904
O43524	284	S	Forkhead box protein O3 OS=Homo sapiens OX=9606 GN=FOXO3 PE=1 SV=1	FOXO3	0.987264	2.61185e-08	128.98	3	AALQTAPES(0.002)ADDS(0.987)PS(0.011)QLSK	3.5347	1	1.006	1.051	1.033	0.906	1.09	0.938	0.95	0.398461
O43572	187	S	A-kinase anchor protein 10, mitochondrial OS=Homo sapiens OX=9606 GN=AKAP10 PE=1 SV=2	AKAP10	0.998761	0.000116632	86.772	3	QSSLAEPVS(0.999)PS(0.001)K	0.69622	2	1.057	0.944	0.906	1.146	0.966	1.031	1.081	0.315923
O43583	73	S	Density-regulated protein OS=Homo sapiens OX=9606 GN=DENR PE=1 SV=2	DENR	0.999999	3.54355e-146	322.43	3	LTVENS(1)PKQEAGISEGQGTAGEEEEK	0.14921	8	1.523	1.278	1.191	0.782	0.462	0.669	0.479	0.0119408
O43598	169	S	2'-deoxynucleoside 5'-phosphate N-hydrolase 1 OS=Homo sapiens OX=9606 GN=DNPH1 PE=1 SV=1	DNPH1	0.99978	1.79583e-24	172.69	2	YFEADPPGQVAAS(1)PDPTT	-0.40888	3	0.998	1.006	0.99	0.997	1.165	0.885	1.018	0.895005
O43603	333	S	Galanin receptor type 2 OS=Homo sapiens OX=9606 GN=GALR2 PE=1 SV=1	GALR2	0.759501	0.0012845	79.235	2	GT(0.001)HS(0.239)GS(0.76)VLER	-1.725	1	0.472	0.583	0.664	1.306	1.383	1.79	2.606	0.00231878
O43610	274	S	Protein sprouty homolog 3 OS=Homo sapiens OX=9606 GN=SPRY3 PE=1 SV=2	SPRY3	0.870009	0.00247209	62.077	3	KIS(0.87)S(0.109)GS(0.021)APFPK	0.47077	1	0.927	0.884	1.023	0.927	1.291	1.01	1.139	0.32253
O43615	180	S	Mitochondrial import inner membrane translocase subunit TIM44 OS=Homo sapiens OX=9606 GN=TIMM44 PE=1 SV=2	TIMM44	0.999976	0.000828802	84.58	2	ALS(1)QGVESVK	0.26195	1	1.028	1.105	1.047	0.907	0.74	1.171	0.886	0.362719
O43639	90	S	Cytoplasmic protein NCK2 OS=Homo sapiens OX=9606 GN=NCK2 PE=1 SV=2	NCK2	0.99196	1.37653e-124	307.49	2	DAS(0.992)PT(0.008)PSTDAEYPANGSGADR	-0.15323	7	0.852	0.963	0.959	0.933	1.453	0.915	1.19	0.386526
O43657	121	S	Tetraspanin-6 OS=Homo sapiens OX=9606 GN=TSPAN6 PE=1 SV=1	TSPAN6	1	0.00950318	49.448	2	NS(1)FKNNY(1)EK	-3.7126	1	1.028	0.999	0.952	0.955	0.9	1.202	1.026	0.84981
O43660	391	S	Pleiotropic regulator 1 OS=Homo sapiens OX=9606 GN=PLRG1 PE=1 SV=1	PLRG1	0.913943	0.00922888	48.405	3	HYTFAS(0.085)GS(0.914)PDNIK	-0.7813	1	1.004	1.041	1.053	0.907	0.966	1.045	0.942	0.230563
O43665	10	S	Regulator of G-protein signaling 10 OS=Homo sapiens OX=9606 GN=RGS10 PE=1 SV=3	RGS10	0.999612	0.0110146	58.955	3	AVSRLS(1)R	0.48191	1	1.389	1.398	1.442	0.515	0.483	0.631	0.385	0.000295059
O43665	16	S	Regulator of G-protein signaling 10 OS=Homo sapiens OX=9606 GN=RGS10 PE=1 SV=3	RGS10	0.999899	2.35439e-05	95.445	4	RPPS(1)DIHDSDGSSSSSHQSLK	-1.007	1	0.757	1.245	1.105	0.742	1.037	1.113	0.931	0.755213
O43683	655	S	Mitotic checkpoint serine/threonine-protein kinase BUB1 OS=Homo sapiens OX=9606 GN=BUB1 PE=1 SV=1	BUB1	1	8.75084e-05	106.42	4	DGKFS(1)PIQEKS(1)PK	0.02704	3	1.374	1.232	1.13	0.806	0.728	0.673	0.591	0.00240018
O43683	661	S	Mitotic checkpoint serine/threonine-protein kinase BUB1 OS=Homo sapiens OX=9606 GN=BUB1 PE=1 SV=1	BUB1	1	8.75084e-05	85.518	4	DGKFS(1)PIQEKS(1)PK	0.02704	1	1.481	1.323	1.182	0.714	0.658	0.555	0.483	0.00180154
O43683	593	S	Mitotic checkpoint serine/threonine-protein kinase BUB1 OS=Homo sapiens OX=9606 GN=BUB1 PE=1 SV=1	BUB1	0.999213	0.0325792	47.706	2	T(0.001)LAPS(0.999)PK	-1.0874	1
O43683	459	S	Mitotic checkpoint serine/threonine-protein kinase BUB1 OS=Homo sapiens OX=9606 GN=BUB1 PE=1 SV=1	BUB1	0.75308	0.00563254	56.569	3	VQPS(0.753)PT(0.247)VHTK	-0.54784	1
O43684	211	S	Mitotic checkpoint protein BUB3 OS=Homo sapiens OX=9606 GN=BUB3 PE=1 SV=1	BUB3	1	5.86228e-06	106.82	3	VAVEYLDPS(1)PEVQK	0.64338	2	0.915	0.934	0.946	1.036	1.146	1.085	1.169	0.00722118
O43688	266	S	Phospholipid phosphatase 2 OS=Homo sapiens OX=9606 GN=PLPP2 PE=1 SV=1	PLPP2	0.978038	9.96177e-105	279.4	5	KPS(0.978)LS(0.025)LT(0.997)LTLGEADHNHYGYPHSSS	-0.34413	3	1.073	1.09	1.039	0.942	0.954	0.91	0.876	0.00270446
O43719	579	S	HIV Tat-specific factor 1 OS=Homo sapiens OX=9606 GN=HTATSF1 PE=1 SV=1	HTATSF1	1	5.45473e-45	210.5	3	DLDEEGS(1)EKELHENVLDK	0.38239	3	1.056	1.036	0.962	1.1	0.915	0.956	0.973	0.657022
O43719	624	S	HIV Tat-specific factor 1 OS=Homo sapiens OX=9606 GN=HTATSF1 PE=1 SV=1	HTATSF1	1	1.39735e-270	402.7	5	VLDEEGS(1)EREFDEDS(1)DEKEEEEDTYEK	-0.62433	14	0.916	0.981	0.971	1.128	1.045	1.005	1.108	0.0637157
O43719	597	S	HIV Tat-specific factor 1 OS=Homo sapiens OX=9606 GN=HTATSF1 PE=1 SV=1	HTATSF1	1	6.78359e-248	391.54	4	ELHENVLDKELEENDS(1)ENS(1)EFEDDGS(1)EK	-0.17237	5	0.916	1.024	1.041	1.099	0.917	1.026	1.02	0.787799
O43719	600	S	HIV Tat-specific factor 1 OS=Homo sapiens OX=9606 GN=HTATSF1 PE=1 SV=1	HTATSF1	1	6.78359e-248	391.54	4	ELHENVLDKELEENDS(1)ENS(1)EFEDDGS(1)EK	-0.17237	5	0.916	1.024	1.041	1.099	0.917	1.026	1.02	0.787799
O43719	607	S	HIV Tat-specific factor 1 OS=Homo sapiens OX=9606 GN=HTATSF1 PE=1 SV=1	HTATSF1	1	6.78359e-248	391.54	4	ELHENVLDKELEENDS(1)ENS(1)EFEDDGS(1)EK	-0.17237	3	0.94	1.035	1.031	1.159	0.821	1.03	1.001	0.945386
O43719	521	S	HIV Tat-specific factor 1 OS=Homo sapiens OX=9606 GN=HTATSF1 PE=1 SV=1	HTATSF1	1	0.0118332	47.806	3	NDCEENGLAKES(1)EDDLNK	2.3288	1
O43719	529	S	HIV Tat-specific factor 1 OS=Homo sapiens OX=9606 GN=HTATSF1 PE=1 SV=1	HTATSF1	0.998559	0.000184997	70.704	3	ESEDDLNKES(0.999)EEEVGPT(0.001)K	1.9243	1
O43719	544	S	HIV Tat-specific factor 1 OS=Homo sapiens OX=9606 GN=HTATSF1 PE=1 SV=1	HTATSF1	1	6.40274e-45	208.12	3	ESEEDDS(1)EKESDEDCSEK	0.8734	2	0.765	1.13	1.167	0.776	1.366	0.817	0.966	0.832841
O43719	548	S	HIV Tat-specific factor 1 OS=Homo sapiens OX=9606 GN=HTATSF1 PE=1 SV=1	HTATSF1	1	6.99016e-13	153.12	3	ESEEDDS(1)EKES(1)DEDCSEK	-0.58829	1	0.656	1.088	1.19	0.782	1.446	0.87	1.056	0.862463
O43719	494	S	HIV Tat-specific factor 1 OS=Homo sapiens OX=9606 GN=HTATSF1 PE=1 SV=1	HTATSF1	1	3.96501e-34	192.11	5	ESEEGNPVRGS(1)EEDS(1)PKK	0.43819	8	0.961	1.036	1.057	1.029	0.996	0.941	0.971	0.497396
O43719	498	S	HIV Tat-specific factor 1 OS=Homo sapiens OX=9606 GN=HTATSF1 PE=1 SV=1	HTATSF1	1	1.09252e-11	141.48	4	ESEEGNPVRGS(1)EEDS(1)PKK	-0.75139	6	1.004	1.09	1.113	0.993	0.901	0.895	0.87	0.0384546
O43719	452	S	HIV Tat-specific factor 1 OS=Homo sapiens OX=9606 GN=HTATSF1 PE=1 SV=1	HTATSF1	1	1.55011e-92	262.71	4	TEDGGEFEEGASENNAKES(1)S(1)PEKEAEEGCPEK	-2.4023	8	0.916	1.039	1.036	1.014	1.037	0.986	1.015	0.722878
O43719	453	S	HIV Tat-specific factor 1 OS=Homo sapiens OX=9606 GN=HTATSF1 PE=1 SV=1	HTATSF1	1	2.34861e-107	294.49	4	TEDGGEFEEGASENNAKES(1)S(1)PEKEAEEGCPEK	-2.4023	18	0.943	0.986	1.006	1.01	1.111	0.986	1.059	0.245394
O43719	403	S	HIV Tat-specific factor 1 OS=Homo sapiens OX=9606 GN=HTATSF1 PE=1 SV=1	HTATSF1	0.999856	2.10373e-05	116.24	3	HFS(1)EHPS(0.004)T(0.498)S(0.498)K	-0.35973	4	0.86	1.285	1.08	0.612	1.073	1.086	0.859	0.482684
O43719	407	S	HIV Tat-specific factor 1 OS=Homo sapiens OX=9606 GN=HTATSF1 PE=1 SV=1	HTATSF1	0.759764	0.0188276	41.48	4	HFS(0.002)EHPS(0.76)T(0.204)S(0.035)K	-0.15079	1	0.97	1.165	1.143	0.776	0.892	1.039	0.826	0.129305
O43719	721	S	HIV Tat-specific factor 1 OS=Homo sapiens OX=9606 GN=HTATSF1 PE=1 SV=1	HTATSF1	1	2.89548e-126	309.02	2	LFDEEEDS(1)S(1)EKLFDDS(1)DER	-0.33371	10	0.908	1.007	1.021	1.147	0.936	1.01	1.053	0.514724
O43719	713	S	HIV Tat-specific factor 1 OS=Homo sapiens OX=9606 GN=HTATSF1 PE=1 SV=1	HTATSF1	1	5.55035e-187	360.31	5	LFEDDDS(1)NEKLFDEEEDS(1)S(1)EKLFDDSDER	0.064573	17	0.863	0.961	0.983	1.196	0.962	1.079	1.153	0.133469
O43719	714	S	HIV Tat-specific factor 1 OS=Homo sapiens OX=9606 GN=HTATSF1 PE=1 SV=1	HTATSF1	1	3.64161e-159	337.33	5	LFEDDDS(1)NEKLFDEEEDS(1)S(1)EKLFDDSDER	0.064573	10	0.871	0.945	0.956	1.176	1.039	1.069	1.185	0.0237496
O43719	702	S	HIV Tat-specific factor 1 OS=Homo sapiens OX=9606 GN=HTATSF1 PE=1 SV=1	HTATSF1	1	5.55035e-187	360.31	4	LFEDDDS(1)NEKLFDEEEDS(0.994)S(0.006)EKLFDDS(1)DER	-1.5322	20	0.815	0.901	0.937	1.175	1.126	1.118	1.289	0.00452611
O43719	676	S	HIV Tat-specific factor 1 OS=Homo sapiens OX=9606 GN=HTATSF1 PE=1 SV=1	HTATSF1	1	1.58097e-168	331.23	5	LFEES(1)DDKEDEDADGKEVEDADEK	0.34768	15	0.98	0.995	1.011	1.188	0.828	1.021	1.017	0.955798
O43719	387	S	HIV Tat-specific factor 1 OS=Homo sapiens OX=9606 GN=HTATSF1 PE=1 SV=1	HTATSF1	0.997501	4.108e-12	157.99	2	RSDS(0.998)VS(0.002)ASER	-1.269	5	0.872	1.258	1.198	0.663	0.833	1.144	0.793	0.279843
O43719	445	S	HIV Tat-specific factor 1 OS=Homo sapiens OX=9606 GN=HTATSF1 PE=1 SV=1	HTATSF1	1	4.89401e-25	183.01	2	TEDGGEFEEGAS(1)ENNAK	0.47134	1	1.21	1.141	0.99	0.875	0.902	0.88	0.795	0.0200729
O43719	642	S	HIV Tat-specific factor 1 OS=Homo sapiens OX=9606 GN=HTATSF1 PE=1 SV=1	HTATSF1	1	5.54087e-159	338.56	4	VFDDES(1)DEKEDEEYADEK	0.4794	10	1	0.994	0.998	1.141	0.915	0.98	1.015	0.882246
O43719	616	S	HIV Tat-specific factor 1 OS=Homo sapiens OX=9606 GN=HTATSF1 PE=1 SV=1	HTATSF1	1	1.39735e-270	402.7	3	VLDEEGS(1)EREFDEDS(1)DEKEEEEDTYEK	-0.034473	12	0.926	0.996	0.99	1.176	0.936	1.01	1.072	0.407946
O43741	183	S	5'-AMP-activated protein kinase subunit beta-2 OS=Homo sapiens OX=9606 GN=PRKAB2 PE=1 SV=1	PRKAB2	0.868386	1.97124e-12	151.64	2	DLS(0.077)S(0.868)S(0.055)PPGPYGQEMYAFR	-0.84501	1	0.968	0.944	0.929	1.008	1.181	1.034	1.134	0.0704128
O43741	39	S	5'-AMP-activated protein kinase subunit beta-2 OS=Homo sapiens OX=9606 GN=PRKAB2 PE=1 SV=1	PRKAB2	0.842015	1.03784e-24	173.56	3	IMVGS(0.842)T(0.158)DDPSVFSLPDSK	0.67315	1	0.963	0.918	0.937	1.139	1.112	0.991	1.15	0.0373343
O43765	77	S	Small glutamine-rich tetratricopeptide repeat-containing protein alpha OS=Homo sapiens OX=9606 GN=SGTA PE=1 SV=1	SGTA	1	1.63455e-28	188.88	2	EMPQDLRS(1)PAR	1.9326	30	1.003	1.023	0.969	1.003	1.061	0.979	1.016	0.615031
O43765	84	S	Small glutamine-rich tetratricopeptide repeat-containing protein alpha OS=Homo sapiens OX=9606 GN=SGTA PE=1 SV=1	SGTA	0.865316	4.38142e-07	125.31	2	S(0.999)PART(0.12)PPS(0.865)EEDS(0.016)AEAER	-0.098784	2	1.058	0.994	1.063	0.905	1.11	0.895	0.934	0.377638
O43765	305	S	Small glutamine-rich tetratricopeptide repeat-containing protein alpha OS=Homo sapiens OX=9606 GN=SGTA PE=1 SV=1	SGTA	0.954717	5.57726e-11	136.34	3	S(0.62)QIRS(0.694)RT(0.694)PS(0.955)AS(0.036)NDDQQE	0.71963	3	0.701	1.04	1.095	1.179	1.054	0.962	1.127	0.427728
O43765	307	S	Small glutamine-rich tetratricopeptide repeat-containing protein alpha OS=Homo sapiens OX=9606 GN=SGTA PE=1 SV=1	SGTA	0.993199	5.57726e-11	136.34	2	S(0.001)QIRS(0.151)RT(0.912)PS(0.942)AS(0.993)NDDQQE	-0.051304	1	0.701	1.04	1.095	1.179	1.054	0.962	1.127	0.427728
H7BZ55	581	S	Putative ciliary rootlet coiled-coil protein 2 OS=Homo sapiens OX=9606 GN=CROCC2 PE=5 SV=4	CROCC2	1	0.00804032	66.617	2	EAEDS(1)LRR	0.1898	1	0.961	0.997	0.941	1.199	1.05	0.897	1.085	0.429854
O43815	245	S	Striatin OS=Homo sapiens OX=9606 GN=STRN PE=1 SV=4	STRN	1	2.05019e-164	338.28	3	FLESAAADFS(1)DEDEDDDVDGR	-0.70118	6	0.925	1.03	0.963	1.24	0.859	1.013	1.066	0.650905
O43818	50	S	U3 small nucleolar RNA-interacting protein 2 OS=Homo sapiens OX=9606 GN=RRP9 PE=1 SV=1	RRP9	1	1.41953e-34	201.95	2	MNEEIS(1)S(1)DS(1)ESESLAPR	-0.41909	10	0.955	0.831	0.853	1.192	1.067	1.185	1.305	0.00878041
O43818	51	S	U3 small nucleolar RNA-interacting protein 2 OS=Homo sapiens OX=9606 GN=RRP9 PE=1 SV=1	RRP9	0.999999	1.41953e-34	201.95	2	MNEEIS(1)S(1)DS(1)ESESLAPR	-0.41909	11	0.959	0.837	0.863	1.182	1.063	1.177	1.287	0.00935678
O43818	53	S	U3 small nucleolar RNA-interacting protein 2 OS=Homo sapiens OX=9606 GN=RRP9 PE=1 SV=1	RRP9	0.999529	1.41953e-34	201.95	2	MNEEIS(1)S(1)DS(1)ESESLAPR	-0.41909	7	0.951	0.827	0.842	1.209	1.037	1.22	1.323	0.0152507
O43822	177	S	Cilia- and flagella-associated protein 410 OS=Homo sapiens OX=9606 GN=CFAP410 PE=1 SV=1	CFAP410	0.999997	0.000148602	92.428	2	DPLDS(1)EEEATSGAQDER	1.232	2
O43823	644	S	A-kinase anchor protein 8 OS=Homo sapiens OX=9606 GN=AKAP8 PE=1 SV=1	AKAP8	0.999937	0.000261035	74.561	3	ARS(1)EAAEAGNGAETMAAEAESAQTR	0.93761	1
O43823	112	S	A-kinase anchor protein 8 OS=Homo sapiens OX=9606 GN=AKAP8 PE=1 SV=1	AKAP8	1	0.000104807	89.936	2	GGS(1)GGGGEGIQDR	1.3997	1	0.931	1.162	1.07	0.83	1.086	0.928	0.899	0.345336
O43823	339	S	A-kinase anchor protein 8 OS=Homo sapiens OX=9606 GN=AKAP8 PE=1 SV=1	AKAP8	1	8.2613e-25	172.34	3	S(1)GDEEFKGEDELCDSGR	0.80896	4	0.814	0.967	0.898	1.072	1.21	1.114	1.268	0.0177724
O43823	685	S	A-kinase anchor protein 8 OS=Homo sapiens OX=9606 GN=AKAP8 PE=1 SV=1	AKAP8	0.972624	0.000180736	70.028	3	VAPAPAAADAEVEQT(0.027)DAES(0.973)KDAVPTE	0.2246	1
O43823	323	S	A-kinase anchor protein 8 OS=Homo sapiens OX=9606 GN=AKAP8 PE=1 SV=1	AKAP8	1	1.12908e-69	265.89	2	VDS(1)EGDFS(1)ENDDAAGDFR	-0.11624	1
O43823	328	S	A-kinase anchor protein 8 OS=Homo sapiens OX=9606 GN=AKAP8 PE=1 SV=1	AKAP8	1	1.12908e-69	265.89	2	VDS(1)EGDFS(1)ENDDAAGDFR	-0.11624	6	0.902	0.973	0.954	1.06	1.165	1.003	1.141	0.0569708
O43847	94	S	Nardilysin OS=Homo sapiens OX=9606 GN=NRDC PE=1 SV=3	NRDC	1	1.8457e-29	199.05	3	RGS(1)LS(1)NAGDPEIVK	2.2093	4	0.843	0.954	0.945	1.061	1.109	1.151	1.211	0.0140393
O43847	96	S	Nardilysin OS=Homo sapiens OX=9606 GN=NRDC PE=1 SV=3	NRDC	1	0.00597052	53.355	3	RGS(1)LS(1)NAGDPEIVK	2.2093	1
O43847	86	S	Nardilysin OS=Homo sapiens OX=9606 GN=NRDC PE=1 SV=3	NRDC	1	9.80931e-05	87.447	2	LGADES(1)EEEGRR	0.58841	3	1.279	1.095	1.061	0.921	0.836	0.79	0.741	0.0151797
O43852	44	S	Calumenin OS=Homo sapiens OX=9606 GN=CALU PE=1 SV=2	CALU	1	1.67763e-87	264.23	3	VHNDAQS(1)FDYDHDAFLGAEEAK	-0.33765	3	1.098	1.247	1.029	0.958	0.67	0.973	0.771	0.11358
O43896	494	S	Kinesin-like protein KIF1C OS=Homo sapiens OX=9606 GN=KIF1C PE=1 SV=3	KIF1C	0.999987	9.83941e-06	112.12	2	EDGGTVGVFS(1)PK	1.0042	1	1.517	1.286	1.213	0.646	0.653	0.599	0.473	0.000497623
O43896	674	S	Kinesin-like protein KIF1C OS=Homo sapiens OX=9606 GN=KIF1C PE=1 SV=3	KIF1C	0.997413	8.62432e-19	171	3	LY(0.004)ADS(0.997)DS(0.987)GDDS(0.012)DKR	0.30227	3	0.968	0.927	0.932	1.111	1.05	1.068	1.142	0.0035253
O43896	676	S	Kinesin-like protein KIF1C OS=Homo sapiens OX=9606 GN=KIF1C PE=1 SV=3	KIF1C	0.995427	2.90756e-17	154.31	2	LYADS(0.997)DS(0.995)GDDS(0.008)DKR	-1.0516	2
O43896	1033	S	Kinesin-like protein KIF1C OS=Homo sapiens OX=9606 GN=KIF1C PE=1 SV=3	KIF1C	1	0.000236388	100.04	2	RNS(1)LDGGGR	1.4843	3	0.829	1.179	0.973	1.038	0.997	1.007	1.02	0.780897
O43900	437	S	Prickle planar cell polarity protein 3 OS=Homo sapiens OX=9606 GN=PRICKLE3 PE=1 SV=2	PRICKLE3	1	5.25731e-25	179.74	3	HS(1)MPELGLR	-0.12931	8	0.978	0.972	1.007	0.967	1.02	1.093	1.042	0.345745
O43900	491	S	Prickle planar cell polarity protein 3 OS=Homo sapiens OX=9606 GN=PRICKLE3 PE=1 SV=2	PRICKLE3	0.869328	2.45997e-05	119.05	3	RT(0.131)LS(0.869)APPAQR	-0.35569	3	0.857	0.964	1.065	1.002	1.05	1.1	1.092	0.252158
O43933	1211	S	Peroxisome biogenesis factor 1 OS=Homo sapiens OX=9606 GN=PEX1 PE=1 SV=1	PEX1	0.987413	2.89425e-56	234.37	2	S(0.004)QS(0.987)GEDES(0.009)MNQPGPIK	0.021252	2	0.987	0.904	0.954	1.128	0.99	1.09	1.128	0.0630561
O43933	1181	S	Peroxisome biogenesis factor 1 OS=Homo sapiens OX=9606 GN=PEX1 PE=1 SV=1	PEX1	0.998866	8.15562e-13	149.44	2	T(0.001)AS(0.999)QEGCQELTQEQR	-0.072259	2	1.051	0.956	1.015	1.121	0.936	0.949	0.995	0.907267
O43934	204	S	UNC93-like protein MFSD11 OS=Homo sapiens OX=9606 GN=MFSD11 PE=1 SV=2	MFSD11	0.83216	1.00554e-91	275.59	4	KPDSENVLGEDES(0.832)S(0.168)DDQDMEVNESAQNNLTK	0.45094	1	0.778	0.914	0.818	1.191	1.123	1.269	1.427	0.00382599
O60216	153	S	Double-strand-break repair protein rad21 homolog OS=Homo sapiens OX=9606 GN=RAD21 PE=1 SV=2	RAD21	1	8.29331e-165	341.08	2	EEVGNIS(1)ILQENDFGDFGMDDR	0.83683	3	1.307	1.365	1.482	0.544	0.622	0.548	0.413	0.000100123
O60216	545	S	Double-strand-break repair protein rad21 homolog OS=Homo sapiens OX=9606 GN=RAD21 PE=1 SV=2	RAD21	1	5.00568e-193	348.83	3	EKEKEDDEEEEDEDAS(1)GGDQDQEER	0.12111	4	0.901	0.77	0.825	1.208	1.159	1.242	1.446	0.00173286
O60231	103	S	Pre-mRNA-splicing factor ATP-dependent RNA helicase DHX16 OS=Homo sapiens OX=9606 GN=DHX16 PE=1 SV=2	DHX16	1	6.8634e-52	229.62	3	LLEDS(1)EES(1)S(1)EETVSR	-0.382	7	0.97	0.924	0.939	1.092	1.05	1.081	1.138	0.00222241
O60231	106	S	Pre-mRNA-splicing factor ATP-dependent RNA helicase DHX16 OS=Homo sapiens OX=9606 GN=DHX16 PE=1 SV=2	DHX16	0.999979	5.54426e-33	196.83	3	LLEDS(1)EES(1)S(1)EETVSR	-0.382	4	1.028	0.887	0.9	1.184	0.9	1.16	1.152	0.243551
O60231	107	S	Pre-mRNA-splicing factor ATP-dependent RNA helicase DHX16 OS=Homo sapiens OX=9606 GN=DHX16 PE=1 SV=2	DHX16	0.999709	2.76165e-18	161.22	3	LLEDS(1)EES(1)S(1)EETVSR	-0.382	2	1.088	0.903	0.911	1.185	0.904	1.059	1.085	0.470502
O60231	160	S	Pre-mRNA-splicing factor ATP-dependent RNA helicase DHX16 OS=Homo sapiens OX=9606 GN=DHX16 PE=1 SV=2	DHX16	0.999993	8.75034e-33	199.97	3	QQTEKPES(1)EDEWER	-0.1684	1	1.038	0.983	0.598	1.635	1.045	0.797	1.328	0.382914
O60232	78	S	Protein ZNRD2 OS=Homo sapiens OX=9606 GN=ZNRD2 PE=1 SV=1	ZNRD2	1	2.85834e-21	161.21	4	IYCVACQELDS(1)DVDKDNPALNAQAALSQAR	0.2036	1	1.046	1.009	1.012	1.058	0.935	0.961	0.963	0.378134
O60238	168	S	BCL2/adenovirus E1B 19 kDa protein-interacting protein 3-like OS=Homo sapiens OX=9606 GN=BNIP3L PE=1 SV=1	BNIP3L	0.952989	0.00191508	101.25	2	SVS(0.047)LS(0.953)MR	-0.17366	1	1.186	0.971	1	0.789	1.042	1.043	0.91	0.429132
O60239	372	S	SH3 domain-binding protein 5 OS=Homo sapiens OX=9606 GN=SH3BP5 PE=1 SV=2	SH3BP5	0.978148	5.14996e-06	87.208	2	S(0.022)ECS(0.978)GAS(1)S(1)PECEVER	0.2024	1
O60239	375	S	SH3 domain-binding protein 5 OS=Homo sapiens OX=9606 GN=SH3BP5 PE=1 SV=2	SH3BP5	0.999961	5.14996e-06	87.208	2	S(0.022)ECS(0.978)GAS(1)S(1)PECEVER	0.2024	2
O60239	376	S	SH3 domain-binding protein 5 OS=Homo sapiens OX=9606 GN=SH3BP5 PE=1 SV=2	SH3BP5	0.999997	5.14996e-06	87.208	2	S(0.022)ECS(0.978)GAS(1)S(1)PECEVER	0.2024	2
O60239	421	S	SH3 domain-binding protein 5 OS=Homo sapiens OX=9606 GN=SH3BP5 PE=1 SV=2	SH3BP5	0.765769	6.96464e-42	219.21	2	SQSST(0.233)S(0.766)PEGQALENR	2.5183	1	1.136	1.372	1.331	0.629	0.773	0.668	0.539	0.00187323
O60244	617	S	Mediator of RNA polymerase II transcription subunit 14 OS=Homo sapiens OX=9606 GN=MED14 PE=1 SV=2	MED14	1	3.07206e-21	176.94	3	KLS(1)DDPCPVESK	0.48708	3	0.982	0.83	0.832	1.253	0.981	1.204	1.3	0.0505299
O60244	1128	S	Mediator of RNA polymerase II transcription subunit 14 OS=Homo sapiens OX=9606 GN=MED14 PE=1 SV=2	MED14	0.999773	0.000291249	70.008	4	MPGMS(1)PANPS(0.015)LHS(0.984)PVPDAS(0.506)HS(0.494)PR	0.92119	2	1.053	0.891	0.964	1.04	0.963	1.137	1.08	0.322303
O60244	1136	S	Mediator of RNA polymerase II transcription subunit 14 OS=Homo sapiens OX=9606 GN=MED14 PE=1 SV=2	MED14	0.984433	0.000291249	70.008	4	MPGMS(1)PANPS(0.015)LHS(0.984)PVPDAS(0.506)HS(0.494)PR	0.92119	2	1.053	0.891	0.964	1.04	0.963	1.137	1.08	0.322303
O60244	1144	S	Mediator of RNA polymerase II transcription subunit 14 OS=Homo sapiens OX=9606 GN=MED14 PE=1 SV=2	MED14	0.820677	1.0275e-18	156.95	4	MPGMSPANPSLHSPVPDAS(0.179)HS(0.821)PR	0.18979	5	0.967	0.943	1.102	0.866	1.134	1.02	1.003	0.991321
O60244	977	S	Mediator of RNA polymerase II transcription subunit 14 OS=Homo sapiens OX=9606 GN=MED14 PE=1 SV=2	MED14	1	2.88193e-13	126.57	5	S(1)VNEDDNPPS(1)PIGGDMMDSLISQLQPPPQQQPFPK	-0.42794	1	0.947	0.764	0.738	1.18	0.951	1.528	1.494	0.0692501
O60244	986	S	Mediator of RNA polymerase II transcription subunit 14 OS=Homo sapiens OX=9606 GN=MED14 PE=1 SV=2	MED14	1	1.65237e-17	148.45	5	S(1)VNEDDNPPS(1)PIGGDMMDSLISQLQPPPQQQPFPK	-0.42794	3	1.068	0.853	0.778	1.173	0.895	1.311	1.252	0.207583
O60256	227	S	Phosphoribosyl pyrophosphate synthase-associated protein 2 OS=Homo sapiens OX=9606 GN=PRPSAP2 PE=1 SV=1	PRPSAP2	1	8.99794e-39	201.66	2	HS(1)PPMVR	0.32098	21	0.975	0.972	0.951	1.057	1.03	1.064	1.087	0.00270138
O60264	66	S	SWI/SNF-related matrix-associated actin-dependent regulator of chromatin subfamily A member 5 OS=Homo sapiens OX=9606 GN=SMARCA5 PE=1 SV=1	SMARCA5	1	1.17087e-51	215.28	4	GGPEGVAAQAVASAASAGPADAEMEEIFDDAS(1)PGK	0.21239	3	1.05	0.915	0.955	0.974	0.981	1.174	1.072	0.412982
O60264	137	S	SWI/SNF-related matrix-associated actin-dependent regulator of chromatin subfamily A member 5 OS=Homo sapiens OX=9606 GN=SMARCA5 PE=1 SV=1	SMARCA5	1	4.72858e-06	119.79	2	QNLLS(1)VGDYR	-0.025593	1	1.072	1.209	1.044	0.908	0.633	1.108	0.797	0.213452
O60264	116	S	SWI/SNF-related matrix-associated actin-dependent regulator of chromatin subfamily A member 5 OS=Homo sapiens OX=9606 GN=SMARCA5 PE=1 SV=1	SMARCA5	0.962504	4.08288e-13	146.37	3	T(0.006)PT(0.031)S(0.963)PLK	0.53098	4	1.01	1.123	1.026	1.002	0.833	1.008	0.9	0.201317
O60266	525	S	Adenylate cyclase type 3 OS=Homo sapiens OX=9606 GN=ADCY3 PE=1 SV=3	ADCY3	0.979381	0.000134519	107.65	2	S(0.002)S(0.019)S(0.979)PALIETK	2.0886	1	1.091	1.18	1.136	0.892	0.818	0.855	0.753	0.00108962
O60271	265	S	C-Jun-amino-terminal kinase-interacting protein 4 OS=Homo sapiens OX=9606 GN=SPAG9 PE=1 SV=4	SPAG9	1	1.31294e-05	106.12	3	AVEQEDELS(1)DVS(1)QGGSK	0.35268	1	1.212	1.153	1.19	0.769	0.829	0.807	0.677	0.000120388
O60271	268	S	C-Jun-amino-terminal kinase-interacting protein 4 OS=Homo sapiens OX=9606 GN=SPAG9 PE=1 SV=4	SPAG9	0.999984	1.31294e-05	106.12	3	AVEQEDELS(1)DVS(1)QGGSK	0.35268	1	1.212	1.153	1.19	0.769	0.829	0.807	0.677	0.000120388
O60271	1238	S	C-Jun-amino-terminal kinase-interacting protein 4 OS=Homo sapiens OX=9606 GN=SPAG9 PE=1 SV=4	SPAG9	0.99815	6.77932e-05	86.543	3	FFVAVPGQVIS(0.998)PQS(0.001)SSSGTDLTGDK	-1.7624	1
O60271	332	S	C-Jun-amino-terminal kinase-interacting protein 4 OS=Homo sapiens OX=9606 GN=SPAG9 PE=1 SV=4	SPAG9	0.955204	8.38112e-05	91.457	3	NVS(0.008)T(0.037)GS(0.955)AENEEK	0.06749	1	0.995	1.189	1.047	0.947	0.939	0.879	0.856	0.0571341
O60271	594	S	C-Jun-amino-terminal kinase-interacting protein 4 OS=Homo sapiens OX=9606 GN=SPAG9 PE=1 SV=4	SPAG9	0.859181	1.12024e-13	162.69	2	S(0.12)S(0.859)T(0.021)LSQLPGDK	0.20429	3	1.141	1.281	1.13	0.918	0.67	0.809	0.675	0.0161277
O60271	730	S	C-Jun-amino-terminal kinase-interacting protein 4 OS=Homo sapiens OX=9606 GN=SPAG9 PE=1 SV=4	SPAG9	0.950285	5.07241e-33	194.56	3	S(0.001)AS(0.95)QS(0.259)S(0.79)LDKLDQELK	1.9711	3	0.99	0.923	0.909	1.161	1	1.074	1.146	0.0550961
O60271	732	S	C-Jun-amino-terminal kinase-interacting protein 4 OS=Homo sapiens OX=9606 GN=SPAG9 PE=1 SV=4	SPAG9	0.995102	6.24124e-78	268.43	2	SAS(0.005)QS(0.995)S(1)LDKLDQELK	-0.32654	4	1.002	0.945	0.913	1.141	1.012	1.041	1.117	0.0721815
O60271	733	S	C-Jun-amino-terminal kinase-interacting protein 4 OS=Homo sapiens OX=9606 GN=SPAG9 PE=1 SV=4	SPAG9	0.999638	1.29046e-112	311.27	2	SAS(0.005)QS(0.995)S(1)LDKLDQELK	-0.32654	9	0.988	0.944	0.929	1.091	1.073	1.03	1.116	0.0118724
O60271	588	S	C-Jun-amino-terminal kinase-interacting protein 4 OS=Homo sapiens OX=9606 GN=SPAG9 PE=1 SV=4	SPAG9	0.997894	1.3844e-05	100.04	3	YNAPTSHVT(0.002)PS(0.998)VK	0.43718	1	1.053	1.172	1.244	0.796	0.712	0.976	0.716	0.0311207
O60281	2049	S	Zinc finger protein 292 OS=Homo sapiens OX=9606 GN=ZNF292 PE=1 SV=3	ZNF292	0.99836	1.20024e-90	263.81	4	KS(0.998)PDKT(0.002)ESSLQVITVTSEQCNTNALTNTQTK	-0.075338	1	1.175	0.918	1.009	0.997	0.932	0.996	0.943	0.512585
O60281	654	S	Zinc finger protein 292 OS=Homo sapiens OX=9606 GN=ZNF292 PE=1 SV=3	ZNF292	1	1.71916e-105	281.11	3	NSLYSTDFIVFNDNDGS(1)DDENDDKDK	0.81515	2	1.005	0.957	0.923	1.02	1.046	1.1	1.097	0.048581
O60287	1844	S	Nucleolar pre-ribosomal-associated protein 1 OS=Homo sapiens OX=9606 GN=URB1 PE=1 SV=4	URB1	1	0.0254191	47.603	2	S(1)AY(1)EIIR	4.2165	1
O60291	460	S	E3 ubiquitin-protein ligase MGRN1 OS=Homo sapiens OX=9606 GN=MGRN1 PE=1 SV=2	MGRN1	0.943456	2.78191e-06	115.2	3	S(0.003)PS(0.054)S(0.943)PIHEEDEEK	-0.10687	2	0.823	1.037	1.019	0.927	1.056	1.176	1.097	0.408107
O60291	106	S	E3 ubiquitin-protein ligase MGRN1 OS=Homo sapiens OX=9606 GN=MGRN1 PE=1 SV=2	MGRN1	0.992835	4.61064e-06	113.51	4	YKDDADS(0.993)PT(0.007)EDGDKPR	0.084997	2	0.915	0.903	0.972	1.192	1.071	1.005	1.171	0.0461868
O60292	142	S	Signal-induced proliferation-associated 1-like protein 3 OS=Homo sapiens OX=9606 GN=SIPA1L3 PE=1 SV=3	SIPA1L3	1	0.0102454	60.019	3	AFHRLS(1)R	0.30637	1	1.001	1.06	1.265	0.819	0.872	0.958	0.796	0.0553679
O60292	317	S	Signal-induced proliferation-associated 1-like protein 3 OS=Homo sapiens OX=9606 GN=SIPA1L3 PE=1 SV=3	SIPA1L3	0.999961	6.54742e-06	108.49	3	SSKPEGEAGRS(1)PGEADEGR	0.36257	1	1.222	1.234	1.301	0.701	0.74	0.729	0.578	2.66493e-05
O60292	172	S	Signal-induced proliferation-associated 1-like protein 3 OS=Homo sapiens OX=9606 GN=SIPA1L3 PE=1 SV=3	SIPA1L3	0.990254	4.31507e-88	275.55	2	SS(0.009)S(0.99)EITLSECDAEDAGEPR	-1.0692	1	1.129	1.072	1	0.979	0.889	0.941	0.878	0.0442309
O60292	1544	S	Signal-induced proliferation-associated 1-like protein 3 OS=Homo sapiens OX=9606 GN=SIPA1L3 PE=1 SV=3	SIPA1L3	0.944846	0.0121028	52.862	2	T(0.055)LS(0.945)DES(0.995)LCS(0.005)GR	0.39604	1
O60292	1547	S	Signal-induced proliferation-associated 1-like protein 3 OS=Homo sapiens OX=9606 GN=SIPA1L3 PE=1 SV=3	SIPA1L3	0.995473	0.0121028	52.862	2	T(0.055)LS(0.945)DES(0.995)LCS(0.005)GR	0.39604	1
O60292	1175	S	Signal-induced proliferation-associated 1-like protein 3 OS=Homo sapiens OX=9606 GN=SIPA1L3 PE=1 SV=3	SIPA1L3	0.996487	0.0062926	72.276	3	Y(0.004)KPS(0.996)PER	0.30973	2
O60293	655	S	Zinc finger C3H1 domain-containing protein OS=Homo sapiens OX=9606 GN=ZFC3H1 PE=1 SV=3	ZFC3H1	0.999812	2.26829e-14	141.9	4	AFKPEETSSNSDPPS(1)PPVLNNSHPVPR	1.2161	4	1.044	1.01	0.959	1.063	0.936	1.02	1.002	0.979886
O60293	28	S	Zinc finger C3H1 domain-containing protein OS=Homo sapiens OX=9606 GN=ZFC3H1 PE=1 SV=3	ZFC3H1	0.999393	8.34352e-05	85.376	3	EEGELEDGEIS(0.999)DDDNNS(0.001)QIR	0.75649	1	1.192	1.127	1.261	0.853	0.773	0.743	0.662	0.00138526
O60293	958	S	Zinc finger C3H1 domain-containing protein OS=Homo sapiens OX=9606 GN=ZFC3H1 PE=1 SV=3	ZFC3H1	1	0.01454	44.391	3	KHS(1)AELIAMEK	0.69439	1
O60293	1303	S	Zinc finger C3H1 domain-containing protein OS=Homo sapiens OX=9606 GN=ZFC3H1 PE=1 SV=3	ZFC3H1	0.995739	6.38011e-25	172.06	3	KPISDNS(0.004)FS(0.996)S(1)DEEQSTGPIK	-0.71627	6	1.116	1.01	0.921	1.179	0.855	0.948	0.979	0.813848
O60293	1304	S	Zinc finger C3H1 domain-containing protein OS=Homo sapiens OX=9606 GN=ZFC3H1 PE=1 SV=3	ZFC3H1	0.999785	1.1458e-44	211.5	3	KPISDNS(0.004)FS(0.996)S(1)DEEQSTGPIK	-0.71627	8	1.067	0.965	0.918	1.171	0.932	0.989	1.048	0.615856
O60293	352	S	Zinc finger C3H1 domain-containing protein OS=Homo sapiens OX=9606 GN=ZFC3H1 PE=1 SV=3	ZFC3H1	0.776769	3.55048e-20	186.7	3	RIS(0.777)T(0.157)S(0.066)DILSEK	-0.55726	1	1.192	0.89	0.884	1.123	0.765	1.187	1.037	0.877287
O60293	1046	S	Zinc finger C3H1 domain-containing protein OS=Homo sapiens OX=9606 GN=ZFC3H1 PE=1 SV=3	ZFC3H1	0.999861	1.65219e-12	140.32	2	S(1)FLESNYFTK	0.3972	3	1.008	0.822	0.804	1.206	1.023	1.226	1.312	0.0414993
O60303	691	S	Protein KIAA0556 OS=Homo sapiens OX=9606 GN=KIAA0556 PE=1 SV=4	KIAA0556	0.992255	3.16297e-31	206.62	2	KDS(0.992)LS(0.008)QLEEYLR	0.79092	2	1.132	0.926	0.884	1.018	1.114	0.985	1.059	0.501098
O60303	453	S	Protein KIAA0556 OS=Homo sapiens OX=9606 GN=KIAA0556 PE=1 SV=4	KIAA0556	0.942383	4.41629e-08	131.04	3	VVS(0.942)PT(0.058)KEQVS(0.999)DT(0.001)EDKQR	1.7452	1	1.012	1.022	1.039	0.998	0.919	1.029	0.959	0.279479
O60303	460	S	Protein KIAA0556 OS=Homo sapiens OX=9606 GN=KIAA0556 PE=1 SV=4	KIAA0556	0.998681	4.41629e-08	131.04	3	VVS(0.942)PT(0.058)KEQVS(0.999)DT(0.001)EDKQR	1.7452	1	1.012	1.022	1.039	0.998	0.919	1.029	0.959	0.279479
O60307	348	S	Microtubule-associated serine/threonine-protein kinase 3 OS=Homo sapiens OX=9606 GN=MAST3 PE=1 SV=2	MAST3	0.859931	0.00278083	52.17	4	DPLEEMVPLSHLEEEQPPAPES(0.86)PES(0.14)R	1.3401	1	0.756	0.847	0.999	0.855	1.087	1.531	1.335	0.228098
O60307	792	S	Microtubule-associated serine/threonine-protein kinase 3 OS=Homo sapiens OX=9606 GN=MAST3 PE=1 SV=2	MAST3	1	7.13132e-06	111.44	3	FAFS(1)S(1)EDEGVGPGPAGPK	-0.29774	1
O60307	793	S	Microtubule-associated serine/threonine-protein kinase 3 OS=Homo sapiens OX=9606 GN=MAST3 PE=1 SV=2	MAST3	1	7.13132e-06	111.44	3	FAFS(1)S(1)EDEGVGPGPAGPK	-0.29774	1
O60307	134	S	Microtubule-associated serine/threonine-protein kinase 3 OS=Homo sapiens OX=9606 GN=MAST3 PE=1 SV=2	MAST3	0.955961	7.57198e-08	130.7	2	S(0.956)S(0.044)ENVLDEEGGR	-1.8539	1	1.17	0.982	1.126	0.951	0.801	0.964	0.829	0.0773788
O60318	527	S	Germinal-center associated nuclear protein OS=Homo sapiens OX=9606 GN=MCM3AP PE=1 SV=2	MCM3AP	0.979641	1.25112e-34	189.93	5	KPGDGEVS(0.98)PS(0.02)T(0.001)EDAPFQHSPLGK	-1.2515	5	0.909	0.878	0.829	1.178	1.19	1.108	1.329	0.00123499
O60318	538	S	Germinal-center associated nuclear protein OS=Homo sapiens OX=9606 GN=MCM3AP PE=1 SV=2	MCM3AP	0.999987	0.000137822	81.18	4	KPGDGEVS(0.796)PS(0.09)T(0.114)EDAPFQHS(1)PLGK	-1.9581	1
O60333	1454	S	Kinesin-like protein KIF1B OS=Homo sapiens OX=9606 GN=KIF1B PE=1 SV=5	KIF1B	0.94796	0.00628111	86.738	2	MSDT(0.052)GS(0.948)PGMQR	-0.75281	3	0.996	0.947	1.068	1.045	0.929	1.04	1.001	0.989078
O60333	1057	S	Kinesin-like protein KIF1B OS=Homo sapiens OX=9606 GN=KIF1B PE=1 SV=5	KIF1B	0.999733	3.53483e-08	146.17	2	SGLS(1)LEELR	-0.30444	1	1.068	0.997	1.005	1.072	0.877	1.002	0.961	0.536045
O60341	131	S	Lysine-specific histone demethylase 1A OS=Homo sapiens OX=9606 GN=KDM1A PE=1 SV=2	KDM1A	1	1.23549e-86	282.79	2	EMDESLANLS(1)EDEYYSEEER	-1.2575	2	1.044	0.997	0.94	1.061	1.083	0.919	1.028	0.693076
O60341	137	S	Lysine-specific histone demethylase 1A OS=Homo sapiens OX=9606 GN=KDM1A PE=1 SV=2	KDM1A	1	1.81514e-159	336.76	3	EMDESLANLSEDEYYS(1)EEER	-1.3344	2	0.797	0.908	0.996	0.727	1.416	1.235	1.251	0.425323
O60341	69	S	Lysine-specific histone demethylase 1A OS=Homo sapiens OX=9606 GN=KDM1A PE=1 SV=2	KDM1A	0.999991	9.35871e-21	123.88	5	EPPRAS(1)PPGGLAEPPGSAGPQAGPTVVPGSATPMETGIAETPEGR	0.27948	6	0.981	0.944	0.972	1.047	1.002	1.1	1.087	0.0476913
O60341	166	S	Lysine-specific histone demethylase 1A OS=Homo sapiens OX=9606 GN=KDM1A PE=1 SV=2	KDM1A	1	6.7288e-40	198.49	4	KLPPPPPQAPPEEENES(1)EPEEPSGVEGAAFQSR	-0.032011	19	0.999	0.938	0.977	1.036	1.026	1.069	1.074	0.0316535
O60343	644	S	TBC1 domain family member 4 OS=Homo sapiens OX=9606 GN=TBC1D4 PE=1 SV=2	TBC1D4	0.997208	0.00024488	81.448	3	AHT(0.002)FS(0.997)HPPSSTK	1.1965	1	0.992	1.084	1.041	0.909	0.965	1.021	0.929	0.153019
O60343	648	S	TBC1 domain family member 4 OS=Homo sapiens OX=9606 GN=TBC1D4 PE=1 SV=2	TBC1D4	0.974861	2.36579e-11	142.54	4	AHTFSHPPS(0.975)S(0.02)T(0.005)K	0.066471	12	1.324	1.349	1.336	0.649	0.564	0.668	0.469	0.000133283
O60343	666	S	TBC1 domain family member 4 OS=Homo sapiens OX=9606 GN=TBC1D4 PE=1 SV=2	TBC1D4	1	2.82376e-05	115.24	3	AQGVRS(1)PLLR	0.10248	4	1.121	0.917	0.932	1.083	1.017	0.977	1.036	0.614723
O60343	318	S	TBC1 domain family member 4 OS=Homo sapiens OX=9606 GN=TBC1D4 PE=1 SV=2	TBC1D4	0.996278	1.06989e-12	167.99	2	CS(0.004)S(0.996)VTGVQR	1.0941	2	0.847	1.037	1.075	1.169	0.932	0.96	1.034	0.756662
O60343	106	S	TBC1 domain family member 4 OS=Homo sapiens OX=9606 GN=TBC1D4 PE=1 SV=2	TBC1D4	0.955079	1.66975e-10	123.52	4	CVPAPGAGASGGT(0.043)S(0.955)PS(0.002)ATQPNPAVFIFEHK	0.12419	1	1.003	0.965	0.97	1.006	1.084	1.017	1.058	0.101866
O60343	341	S	TBC1 domain family member 4 OS=Homo sapiens OX=9606 GN=TBC1D4 PE=1 SV=2	TBC1D4	0.987695	2.3821e-18	162.09	2	HAS(0.988)APS(0.012)HVQPSDSEK	0.34396	8	0.988	1.045	1.062	1.025	0.913	0.978	0.942	0.207558
O60343	588	S	TBC1 domain family member 4 OS=Homo sapiens OX=9606 GN=TBC1D4 PE=1 SV=2	TBC1D4	0.999474	4.94778e-18	174.23	2	LGS(0.999)VDS(0.001)FER	-0.43002	2	1.143	1.107	0.998	1.291	0.495	0.947	0.841	0.438709
O60343	591	S	TBC1 domain family member 4 OS=Homo sapiens OX=9606 GN=TBC1D4 PE=1 SV=2	TBC1D4	0.999966	2.24683e-05	120.55	2	LGSVDS(1)FER	-0.28676	1	0.997	0.949	1.065	0.861	0.966	1.189	1.002	0.953214
O60343	787	S	TBC1 domain family member 4 OS=Homo sapiens OX=9606 GN=TBC1D4 PE=1 SV=2	TBC1D4	0.974204	1.79359e-05	113.47	2	S(0.974)PS(0.026)AMQQQDGLDR	-0.95872	2	1.198	0.995	0.974	1.106	0.778	0.963	0.899	0.407558
O60343	754	S	TBC1 domain family member 4 OS=Homo sapiens OX=9606 GN=TBC1D4 PE=1 SV=2	TBC1D4	0.95634	5.61217e-139	322.18	3	T(0.369)S(0.283)S(0.282)T(0.109)CS(0.956)NES(0.001)LSVGGTSVTPR	-0.57334	4	1.044	0.965	1.002	0.882	1.094	1.051	1.005	0.983596
O60353	519	S	Frizzled-6 OS=Homo sapiens OX=9606 GN=FZD6 PE=1 SV=2	FZD6	0.99979	0.000794844	94.363	2	DPISES(1)R	0.80308	5	1.156	1.473	1.332	0.685	0.572	0.666	0.485	0.00131111
O60353	620	S	Frizzled-6 OS=Homo sapiens OX=9606 GN=FZD6 PE=1 SV=2	FZD6	0.999994	0.000157861	74.328	4	EQDCGEPAS(1)PAAS(0.962)IS(0.711)RLS(0.327)GEQVDGK	0.17898	1	1.003	1.076	1.061	1.024	0.907	0.936	0.913	0.0952438
O60353	624	S	Frizzled-6 OS=Homo sapiens OX=9606 GN=FZD6 PE=1 SV=2	FZD6	0.961797	0.000157861	74.328	4	EQDCGEPAS(1)PAAS(0.962)IS(0.711)RLS(0.327)GEQVDGK	0.17898	1	1.003	1.076	1.061	1.024	0.907	0.936	0.913	0.0952438
O60353	629	S	Frizzled-6 OS=Homo sapiens OX=9606 GN=FZD6 PE=1 SV=2	FZD6	1	0.0158539	50.806	2	LS(1)GEQVDGK	1.1823	1	0.97	1.168	1.104	0.977	0.931	0.841	0.848	0.0808112
O60353	653	S	Frizzled-6 OS=Homo sapiens OX=9606 GN=FZD6 PE=1 SV=2	FZD6	0.99844	2.47014e-39	203.45	4	IS(0.998)PKS(0.98)DIT(0.021)DTGLAQSNNLQVPSSSEPSSLK	-0.93046	1	1.063	1.087	1.056	0.894	1.033	0.875	0.874	0.060101
O60353	656	S	Frizzled-6 OS=Homo sapiens OX=9606 GN=FZD6 PE=1 SV=2	FZD6	0.979849	2.47014e-39	203.45	4	IS(0.998)PKS(0.98)DIT(0.021)DTGLAQSNNLQVPSSSEPSSLK	-0.93046	1	1.063	1.087	1.056	0.894	1.033	0.875	0.874	0.060101
O60361	107	S	Putative nucleoside diphosphate kinase OS=Homo sapiens OX=9606 GN=NME2P1 PE=5 SV=1	NME2P1	0.900621	0.0176844	44.045	3	NIIHGS(0.099)DS(0.901)VK	0.19858	1
O60437	14	S	Periplakin OS=Homo sapiens OX=9606 GN=PPL PE=1 SV=4	PPL	0.985515	0.000162843	103.76	2	GKY(0.007)S(0.986)PT(0.007)VQTR	0.1682	3	0.907	0.878	0.865	1.226	1.146	1.059	1.295	0.00450793
O60462	737	S	Neuropilin-2 OS=Homo sapiens OX=9606 GN=NRP2 PE=1 SV=3	NRP2	0.999653	0.0293025	49.358	2	EAS(1)QESK	-3.6565	1
O60488	57	S	Long-chain-fatty-acid--CoA ligase 4 OS=Homo sapiens OX=9606 GN=ACSL4 PE=1 SV=2	ACSL4	0.95116	0.00078363	67.902	4	AKPT(0.009)S(0.038)DKPGS(0.951)PY(0.002)R	0.34891	1	1.145	1.063	1.151	0.887	0.861	0.877	0.781	0.000817696
O60488	447	S	Long-chain-fatty-acid--CoA ligase 4 OS=Homo sapiens OX=9606 GN=ACSL4 PE=1 SV=2	ACSL4	0.999212	5.67148e-06	111.63	3	MMLSGGAPLS(0.999)PQT(0.001)HR	-0.482	1	1.122	0.997	1.02	0.963	1.022	0.898	0.918	0.177005
O60499	132	S	Syntaxin-10 OS=Homo sapiens OX=9606 GN=STX10 PE=1 SV=1	STX10	0.920498	7.16791e-45	216.67	3	PAAQKS(0.92)PS(0.08)DLLDASAVSATSR	-0.032382	1	0.975	1.052	1.125	0.884	0.941	1.026	0.905	0.167927
O60502	511	S	Protein O-GlcNAcase OS=Homo sapiens OX=9606 GN=OGA PE=1 SV=2	OGA	0.984886	0	429.29	4	S(0.985)PEMS(0.015)MQEDCISDIAPMQTDEQTNK	0.63413	7	0.96	1.009	0.969	0.991	1.091	1.023	1.057	0.163905
O60502	364	S	Protein O-GlcNAcase OS=Homo sapiens OX=9606 GN=OGA PE=1 SV=2	OGA	1	4.90844e-27	188.37	3	LENEGS(1)DEDIETDVLYSPQMALK	1.2037	6	0.921	0.918	0.926	1.106	1.074	1.119	1.193	0.000144807
O60503	1307	S	Adenylate cyclase type 9 OS=Homo sapiens OX=9606 GN=ADCY9 PE=1 SV=4	ADCY9	0.983621	0.00233088	62.589	3	TSLGS(0.004)DS(0.004)S(0.004)T(0.004)QAKDAHLS(0.984)PK	-0.2215	3	0.969	1.006	0.978	1.05	1.086	0.951	1.045	0.358274
O60504	544	S	Vinexin OS=Homo sapiens OX=9606 GN=SORBS3 PE=1 SV=2	SORBS3	0.994022	0.00919591	59.198	2	HPS(0.994)S(0.958)PS(0.048)ALR	-0.094164	3	0.924	1.051	1.146	0.95	0.985	0.948	0.924	0.301509
O60504	545	S	Vinexin OS=Homo sapiens OX=9606 GN=SORBS3 PE=1 SV=2	SORBS3	0.957983	5.686e-08	141.44	2	HPS(0.994)S(0.958)PS(0.048)ALR	-0.094164	8	0.942	1.093	1.105	0.869	1.076	0.924	0.914	0.324593
O60504	530	S	Vinexin OS=Homo sapiens OX=9606 GN=SORBS3 PE=1 SV=2	SORBS3	0.984268	7.39307e-22	174.88	3	LCDDGPQLPT(0.016)S(0.984)PR	-0.014409	2	0.933	1.017	1.045	0.937	1.132	0.969	1.014	0.867944
O60506	249	S	Heterogeneous nuclear ribonucleoprotein Q OS=Homo sapiens OX=9606 GN=SYNCRIP PE=1 SV=2	SYNCRIP	1	0.00450685	73.632	2	LFVGS(1)IPK	-0.10785	1	0.745	0.703	0.646	1.275	1.361	1.433	1.943	0.000240043
O60508	43	S	Pre-mRNA-processing factor 17 OS=Homo sapiens OX=9606 GN=CDC40 PE=1 SV=1	CDC40	0.974838	4.69576e-57	226.04	3	S(0.975)PS(0.024)S(0.001)KPSLAVAVDSAPEVAVK	0.21482	4	1.266	1.02	1.045	0.872	0.913	0.885	0.802	0.0359045
O60524	747	S	Nuclear export mediator factor NEMF OS=Homo sapiens OX=9606 GN=NEMF PE=1 SV=4	NEMF	1	3.65806e-19	167.52	3	DELNEELIQEES(1)S(1)EDEGEYEEVR	0.062487	2	0.961	0.976	0.957	1.096	1.037	1.017	1.088	0.0220694
O60524	748	S	Nuclear export mediator factor NEMF OS=Homo sapiens OX=9606 GN=NEMF PE=1 SV=4	NEMF	1	3.65806e-19	167.52	3	DELNEELIQEES(1)S(1)EDEGEYEEVR	0.062487	2	0.961	0.976	0.957	1.096	1.037	1.017	1.088	0.0220694
O60524	763	S	Nuclear export mediator factor NEMF OS=Homo sapiens OX=9606 GN=NEMF PE=1 SV=4	NEMF	1	1.04993e-109	284.48	5	KDQDS(1)VGEMKDEGEETLNYPDTTIDLSHLQPQR	-0.14087	4	1.032	0.989	0.932	1.055	1.01	1.024	1.046	0.228974
O60524	831	S	Nuclear export mediator factor NEMF OS=Homo sapiens OX=9606 GN=NEMF PE=1 SV=4	NEMF	0.962156	1.39656e-25	181.23	2	KLPS(0.962)DS(0.038)GDLEALEGK	0.49464	3	1.032	0.891	0.855	1.196	1.033	1.061	1.184	0.0791129
O60524	417	S	Nuclear export mediator factor NEMF OS=Homo sapiens OX=9606 GN=NEMF PE=1 SV=4	NEMF	1	8.36577e-45	215.37	3	NPYLLS(1)EEEDDDVDGDVNVEK	-0.33873	7	1.024	0.968	0.891	1.091	0.995	1.083	1.099	0.129553
O60551	66	S	Glycylpeptide N-tetradecanoyltransferase 2 OS=Homo sapiens OX=9606 GN=NMT2 PE=1 SV=1	NMT2	0.946694	1.81321e-25	185.21	4	EKPNS(0.001)GGT(0.053)KS(0.947)DS(1)AS(0.947)DS(0.053)QEIK	-0.42553	6	0.858	0.96	0.989	1.059	1.155	1.037	1.158	0.0533746
O60551	68	S	Glycylpeptide N-tetradecanoyltransferase 2 OS=Homo sapiens OX=9606 GN=NMT2 PE=1 SV=1	NMT2	0.999761	1.81321e-25	185.21	4	EKPNS(0.001)GGT(0.053)KS(0.947)DS(1)AS(0.947)DS(0.053)QEIK	-0.42553	5	0.859	0.956	0.987	1.05	1.173	1.032	1.162	0.0611993
O60551	70	S	Glycylpeptide N-tetradecanoyltransferase 2 OS=Homo sapiens OX=9606 GN=NMT2 PE=1 SV=1	NMT2	0.947453	1.11371e-12	148.05	4	EKPNS(0.001)GGT(0.053)KS(0.947)DS(1)AS(0.947)DS(0.053)QEIK	-0.42553	2	0.913	0.981	1.044	1.097	0.99	1.007	1.053	0.356067
O60551	38	S	Glycylpeptide N-tetradecanoyltransferase 2 OS=Homo sapiens OX=9606 GN=NMT2 PE=1 SV=1	NMT2	1	9.29785e-05	110.15	2	GS(1)PGGYLGAK	-1.2475	3	1.319	1.122	1.08	0.858	0.818	0.778	0.697	0.00606461
O60566	670	S	Mitotic checkpoint serine/threonine-protein kinase BUB1 beta OS=Homo sapiens OX=9606 GN=BUB1B PE=1 SV=3	BUB1B	0.993832	0.0354905	43.966	2	KLS(0.994)PIIEDS(0.006)R	-0.2323	1
O60566	543	S	Mitotic checkpoint serine/threonine-protein kinase BUB1 beta OS=Homo sapiens OX=9606 GN=BUB1B PE=1 SV=3	BUB1B	1	0.0020505	69.03	2	NKS(1)PPADPPR	-0.042809	3	0.932	1.122	1.276	0.885	0.932	0.824	0.793	0.0832757
O60566	1043	S	Mitotic checkpoint serine/threonine-protein kinase BUB1 beta OS=Homo sapiens OX=9606 GN=BUB1B PE=1 SV=3	BUB1B	0.949122	5.60748e-26	189.13	2	LT(0.051)S(0.949)PGALLFQ	0.63241	1	1.789	1.667	1.421	0.208	0.489	0.229	0.19	0.00339764
O60573	13	S	Eukaryotic translation initiation factor 4E type 2 OS=Homo sapiens OX=9606 GN=EIF4E2 PE=1 SV=1	EIF4E2	1	1.3836e-72	258.09	3	FDALKDDDS(1)GDHDQNEENSTQK	-0.39539	2	1.118	1.064	1.033	0.994	0.925	0.872	0.868	0.0325815
O60583	549	S	Cyclin-T2 OS=Homo sapiens OX=9606 GN=CCNT2 PE=1 SV=2	CCNT2	0.999792	0.000511964	105.35	3	HSS(1)PHISR	0.17905	3	0.762	0.863	0.765	1.178	1.177	1.367	1.557	0.00235252
O60583	480	S	Cyclin-T2 OS=Homo sapiens OX=9606 GN=CCNT2 PE=1 SV=2	CCNT2	0.976275	2.2099e-45	218.88	2	QGQSQAASSSSVT(0.024)S(0.976)PIK	0.22579	2	0.988	0.969	0.998	1.04	0.982	1.062	1.044	0.165683
O60610	22	S	Protein diaphanous homolog 1 OS=Homo sapiens OX=9606 GN=DIAPH1 PE=1 SV=2	DIAPH1	1	1.89245e-08	131.77	3	GRS(1)PDELPSAGGDGGK	-0.30173	5	0.993	1.141	1.122	0.971	0.961	0.802	0.84	0.0807079
O60658	379	S	High affinity cAMP-specific and IBMX-insensitive 3',5'-cyclic phosphodiesterase 8A OS=Homo sapiens OX=9606 GN=PDE8A PE=1 SV=2	PDE8A	0.990656	0.00889278	60.102	3	RHS(0.991)S(0.009)MAR	0.34996	1	0.584	1.134	0.763	0.64	1.643	1.35	1.464	0.375854
O60658	457	S	High affinity cAMP-specific and IBMX-insensitive 3',5'-cyclic phosphodiesterase 8A OS=Homo sapiens OX=9606 GN=PDE8A PE=1 SV=2	PDE8A	1	7.2622e-11	140.8	2	RLS(1)GNEYVLSTK	-0.10647	2	0.977	1.013	1.021	0.925	1.083	1.013	1.003	0.977666
O60664	148	S	Perilipin-3 OS=Homo sapiens OX=9606 GN=PLIN3 PE=1 SV=3	PLIN3	0.997444	0.000196694	87.892	2	DTVAT(0.002)QLS(0.997)EAVDAT(0.001)R	-0.96323	1	0.965	0.987	0.924	1.083	1.187	0.909	1.105	0.306233
O60664	217	S	Perilipin-3 OS=Homo sapiens OX=9606 GN=PLIN3 PE=1 SV=3	PLIN3	0.880957	0.00693606	59.618	2	IAT(0.119)S(0.881)LDGFDVASVQQQR	0.62759	1	0.964	0.976	0.947	0.978	1.017	1.165	1.095	0.178481
O60664	91	S	Perilipin-3 OS=Homo sapiens OX=9606 GN=PLIN3 PE=1 SV=3	PLIN3	0.983321	8.80492e-06	101.15	3	LEPQIAS(0.983)AS(0.017)EYAHR	-0.37955	1	1.108	0.972	0.829	0.889	1.024	1.238	1.083	0.575231
O60664	31	S	Perilipin-3 OS=Homo sapiens OX=9606 GN=PLIN3 PE=1 SV=3	PLIN3	0.999976	1.85822e-13	149.99	3	VAS(1)MPLISSTCDMVSAAYASTK	-0.93236	1	0.757	1.109	0.985	0.846	1.383	0.973	1.123	0.594851
O60664	130	S	Perilipin-3 OS=Homo sapiens OX=9606 GN=PLIN3 PE=1 SV=3	PLIN3	1	8.94097e-06	112.74	2	VS(1)GAQEMVSSAK	-0.73125	4	0.746	1.069	1.016	0.751	1.31	1.162	1.138	0.602114
O60664	138	S	Perilipin-3 OS=Homo sapiens OX=9606 GN=PLIN3 PE=1 SV=3	PLIN3	0.950336	0.0122591	48.323	2	VSGAQEMVS(0.05)S(0.95)AK	3.0084	2	0.9	1.02	0.913	1.01	1.242	0.976	1.139	0.211612
O60675	25	S	Transcription factor MafK OS=Homo sapiens OX=9606 GN=MAFK PE=1 SV=1	MAFK	0.999942	3.45356e-05	97.813	2	EAGENAPVLS(1)DDELVSMSVR	-1.1824	1
O60678	25	S	Protein arginine N-methyltransferase 3 OS=Homo sapiens OX=9606 GN=PRMT3 PE=1 SV=4	PRMT3	1	5.55392e-40	200.9	4	GAVENEEDLPELS(1)DS(1)GDEAAWEDEDDADLPHGK	-1.8257	1	0.947	1.188	0.896	1.194	0.957	0.84	0.987	0.908935
O60678	27	S	Protein arginine N-methyltransferase 3 OS=Homo sapiens OX=9606 GN=PRMT3 PE=1 SV=4	PRMT3	1	5.55392e-40	200.9	4	GAVENEEDLPELS(1)DS(1)GDEAAWEDEDDADLPHGK	-1.8257	1	0.947	1.188	0.896	1.194	0.957	0.84	0.987	0.908935
O60683	261	S	Peroxisome biogenesis factor 10 OS=Homo sapiens OX=9606 GN=PEX10 PE=1 SV=1	PEX10	1	0.00686167	77.744	3	RAS(1)LEER	-0.086305	3	0.971	1.068	1.181	1.005	0.923	0.841	0.86	0.120585
O60716	895	S	Catenin delta-1 OS=Homo sapiens OX=9606 GN=CTNND1 PE=1 SV=1	CTNND1	0.91119	8.77652e-05	85.134	3	EEIQMSNMGS(0.911)NT(0.089)K	0.1918	1
O60716	920	S	Catenin delta-1 OS=Homo sapiens OX=9606 GN=CTNND1 PE=1 SV=1	CTNND1	1	1.4327e-41	207.34	3	T(1)LDRS(1)GDLGDMEPLK	1.388	9	1.027	1.021	1.061	1.145	0.889	0.869	0.934	0.439791
O60716	346	S	Catenin delta-1 OS=Homo sapiens OX=9606 GN=CTNND1 PE=1 SV=1	CTNND1	1	1.97354e-35	212.68	3	GS(1)LAS(1)LDS(1)LRK	-0.50457	7	1.224	1.03	0.984	1.153	0.672	0.936	0.853	0.353562
O60716	349	S	Catenin delta-1 OS=Homo sapiens OX=9606 GN=CTNND1 PE=1 SV=1	CTNND1	1	2.31371e-09	150.29	3	GS(1)LAS(1)LDS(1)LRK	-0.50457	10	1.131	0.931	0.874	1.385	0.779	0.943	1.058	0.866144
O60716	352	S	Catenin delta-1 OS=Homo sapiens OX=9606 GN=CTNND1 PE=1 SV=1	CTNND1	1	1.57112e-19	177.76	3	GS(1)LAS(1)LDS(1)LRK	-0.50457	10	1.114	0.968	0.926	1.103	1.016	0.914	1.008	0.918557
O60716	230	S	Catenin delta-1 OS=Homo sapiens OX=9606 GN=CTNND1 PE=1 SV=1	CTNND1	0.999991	1.07561e-138	327.32	2	HYEDGYPGGSDNYGS(1)LSR	-0.96812	2	1.085	0.939	0.87	1.376	0.875	0.903	1.09	0.69176
O60716	857	S	Catenin delta-1 OS=Homo sapiens OX=9606 GN=CTNND1 PE=1 SV=1	CTNND1	1	8.99718e-07	118.31	2	SDFQVNLNNAS(1)R	-0.78775	1	1.054	1.044	1.007	0.844	1.063	1.013	0.94	0.408452
O60716	288	S	Catenin delta-1 OS=Homo sapiens OX=9606 GN=CTNND1 PE=1 SV=1	CTNND1	1	6.70748e-103	290.39	2	S(1)MGYDDLDYGMMSDYGTAR	-0.67147	6	1.072	1.158	1.118	1.076	0.648	0.898	0.783	0.15176
O60716	862	S	Catenin delta-1 OS=Homo sapiens OX=9606 GN=CTNND1 PE=1 SV=1	CTNND1	0.772603	1.3271e-56	233.04	2	S(0.014)QS(0.184)S(0.773)HS(0.024)YDDS(0.004)T(0.001)LPLIDR	0.91445	3	0.866	1.016	0.978	0.879	1.224	1.09	1.116	0.394633
O60716	864	S	Catenin delta-1 OS=Homo sapiens OX=9606 GN=CTNND1 PE=1 SV=1	CTNND1	0.999738	2.12631e-68	243.24	3	SQSSHS(1)YDDSTLPLIDR	0.20193	6	0.854	0.959	0.975	0.932	1.228	1.115	1.175	0.160785
O60749	212	S	Sorting nexin-2 OS=Homo sapiens OX=9606 GN=SNX2 PE=1 SV=2	SNX2	0.99941	0.0255026	52.579	2	S(0.999)IVGMT(0.001)K	-3.5389	1	1.24	0.936	0.903	1.097	0.973	0.891	0.962	0.795666
O60763	942	S	General vesicular transport factor p115 OS=Homo sapiens OX=9606 GN=USO1 PE=1 SV=2	USO1	1	0	418.3	4	DLGHPVEEEDELES(1)GDQEDEDDESEDPGKDLDHI	0.24483	3	0.952	0.907	0.927	1.151	1.051	1.073	1.176	0.00641994
O60763	952	S	General vesicular transport factor p115 OS=Homo sapiens OX=9606 GN=USO1 PE=1 SV=2	USO1	1	1.35482e-22	169.05	4	DLGHPVEEEDELESGDQEDEDDES(1)EDPGKDLDHI	3.6846	1	1.013	0.958	0.972	1.105	0.956	1.033	1.051	0.341796
O60784	462	S	Target of Myb protein 1 OS=Homo sapiens OX=9606 GN=TOM1 PE=1 SV=2	TOM1	0.751857	0.000295019	75.661	3	LPNLS(0.238)S(0.752)PS(0.01)AEGPPGPPSGPAPR	-0.96954	2	1.08	0.977	0.969	0.936	1.03	1.046	0.995	0.929995
Q99880	37	S	Histone H2B type 1-L OS=Homo sapiens OX=9606 GN=H2BC13 PE=1 SV=3	H2BC13	0.994578	6.45693e-09	136.57	2	KES(0.995)YS(0.005)VYVYK	-0.041658	2	1.545	0.938	0.94	0.948	0.846	0.792	0.755	0.217859
Q99880	57	S	Histone H2B type 1-L OS=Homo sapiens OX=9606 GN=H2BC13 PE=1 SV=3	H2BC13	0.764139	1.85797e-07	132.15	3	QVHPDTGIS(0.236)S(0.764)K	-0.071454	1	1.431	0.775	0.856	1.02	1.009	0.971	0.98	0.932783
O60825	483	S	6-phosphofructo-2-kinase/fructose-2,6-bisphosphatase 2 OS=Homo sapiens OX=9606 GN=PFKFB2 PE=1 SV=2	PFKFB2	0.995767	0.00881787	69.275	2	NY(0.001)S(0.996)VGS(0.004)R	0.26682	1	0.898	1.086	0.972	1.163	0.962	0.946	1.039	0.69173
O60825	493	S	6-phosphofructo-2-kinase/fructose-2,6-bisphosphatase 2 OS=Homo sapiens OX=9606 GN=PFKFB2 PE=1 SV=2	PFKFB2	1	0.0169685	45.28	3	PLKPLS(1)PLR	-0.43356	1	1.036	1.057	0.993	1.03	0.96	0.944	0.951	0.191752
O60825	466	S	6-phosphofructo-2-kinase/fructose-2,6-bisphosphatase 2 OS=Homo sapiens OX=9606 GN=PFKFB2 PE=1 SV=2	PFKFB2	0.999952	1.34315e-13	152.66	2	RNS(1)FTPLSSSNTIR	-0.26495	2	1.024	0.978	0.962	1.053	0.991	1.03	1.037	0.229726
O60832	485	S	H/ACA ribonucleoprotein complex subunit DKC1 OS=Homo sapiens OX=9606 GN=DKC1 PE=1 SV=3	DKC1	1	3.76937e-72	249.56	3	AGLES(1)GAEPGDGDS(0.965)DT(0.033)T(0.002)K	0.26535	6	0.987	0.993	0.998	1.113	0.859	1.076	1.024	0.846397
O60832	494	S	H/ACA ribonucleoprotein complex subunit DKC1 OS=Homo sapiens OX=9606 GN=DKC1 PE=1 SV=3	DKC1	0.999521	2.59785e-102	285.31	2	AGLESGAEPGDGDS(1)DTTKK	-0.86022	12	0.902	0.788	0.765	1.277	1.12	1.261	1.49	0.00369134
O60832	451	S	H/ACA ribonucleoprotein complex subunit DKC1 OS=Homo sapiens OX=9606 GN=DKC1 PE=1 SV=3	DKC1	1	2.86302e-71	245.2	3	KRES(1)ES(1)ES(1)DET(1)PPAAPQLIK	-2.994	48	0.982	0.847	0.835	1.19	1.031	1.197	1.283	0.024771
O60832	453	S	H/ACA ribonucleoprotein complex subunit DKC1 OS=Homo sapiens OX=9606 GN=DKC1 PE=1 SV=3	DKC1	1	3.58451e-57	226.03	3	KRES(1)ES(1)ES(1)DET(1)PPAAPQLIK	-2.994	40	0.969	0.832	0.826	1.203	1.036	1.22	1.317	0.0203158
O60832	455	S	H/ACA ribonucleoprotein complex subunit DKC1 OS=Homo sapiens OX=9606 GN=DKC1 PE=1 SV=3	DKC1	1	2.86302e-71	245.2	3	KRES(1)ES(1)ES(1)DET(1)PPAAPQLIK	-2.994	30	0.931	0.804	0.791	1.252	1.057	1.263	1.414	0.0112475
O60832	513	S	H/ACA ribonucleoprotein complex subunit DKC1 OS=Homo sapiens OX=9606 GN=DKC1 PE=1 SV=3	DKC1	1	6.36376e-13	158.56	2	EVELVS(1)E	-0.49949	4	1.017	0.816	0.747	1.247	1.046	1.226	1.364	0.0424184
O60832	21	S	H/ACA ribonucleoprotein complex subunit DKC1 OS=Homo sapiens OX=9606 GN=DKC1 PE=1 SV=3	DKC1	1	5.00825e-105	278.67	4	S(1)LPEEDVAEIQHAEEFLIKPESK	0.21956	1	1.793	1.373	1.054	0.593	0.575	0.518	0.4	0.00485597
O60841	588	S	Eukaryotic translation initiation factor 5B OS=Homo sapiens OX=9606 GN=EIF5B PE=1 SV=4	EIF5B	1	7.08045e-20	170.5	3	EMS(1)S(1)DS(1)EYDS(1)DDDRTK	-0.14386	6	0.712	0.767	0.662	0.983	1.581	1.46	1.879	0.0160941
O60841	589	S	Eukaryotic translation initiation factor 5B OS=Homo sapiens OX=9606 GN=EIF5B PE=1 SV=4	EIF5B	1	7.08045e-20	170.5	3	EMS(1)S(1)DS(1)EYDS(1)DDDRTK	-0.14386	5
O60841	591	S	Eukaryotic translation initiation factor 5B OS=Homo sapiens OX=9606 GN=EIF5B PE=1 SV=4	EIF5B	1	7.08045e-20	170.5	3	EMS(1)S(1)DS(1)EYDS(1)DDDRTK	-0.14386	4
O60841	595	S	Eukaryotic translation initiation factor 5B OS=Homo sapiens OX=9606 GN=EIF5B PE=1 SV=4	EIF5B	0.999878	7.08045e-20	170.5	3	EMS(0.539)S(0.458)DS(0.003)EYDS(1)DDDRTK	-1.2463	6	0.712	0.767	0.662	0.983	1.581	1.46	1.879	0.0160941
O60841	182	S	Eukaryotic translation initiation factor 5B OS=Homo sapiens OX=9606 GN=EIF5B PE=1 SV=4	EIF5B	1	5.32935e-10	102.39	3	INS(1)S(1)GES(1)GDES(1)DEFLQSR	-1.3087	2
O60841	183	S	Eukaryotic translation initiation factor 5B OS=Homo sapiens OX=9606 GN=EIF5B PE=1 SV=4	EIF5B	1	5.32935e-10	102.39	3	INS(1)S(1)GES(1)GDES(1)DEFLQSR	-1.3087	2
O60841	186	S	Eukaryotic translation initiation factor 5B OS=Homo sapiens OX=9606 GN=EIF5B PE=1 SV=4	EIF5B	1	5.32935e-10	102.39	3	INS(1)S(1)GES(1)GDES(1)DEFLQSR	-1.3087	2
O60841	190	S	Eukaryotic translation initiation factor 5B OS=Homo sapiens OX=9606 GN=EIF5B PE=1 SV=4	EIF5B	0.999999	5.32935e-10	102.39	3	INS(1)S(1)GES(1)GDES(1)DEFLQSR	-1.3087	2
O60841	107	S	Eukaryotic translation initiation factor 5B OS=Homo sapiens OX=9606 GN=EIF5B PE=1 SV=4	EIF5B	1	5.50632e-35	205.32	4	KQS(1)FDDNDS(1)EELEDKDSK	-0.2119	8	0.998	0.923	0.836	1.291	0.828	1.184	1.198	0.317958
O60841	113	S	Eukaryotic translation initiation factor 5B OS=Homo sapiens OX=9606 GN=EIF5B PE=1 SV=4	EIF5B	1	1.51118e-134	326.32	4	QSFDDNDS(1)EELEDKDSK	0.62919	27	1.184	0.974	0.932	1.15	0.773	1.011	0.95	0.68833
O60841	164	S	Eukaryotic translation initiation factor 5B OS=Homo sapiens OX=9606 GN=EIF5B PE=1 SV=4	EIF5B	1	2.06794e-75	265.6	2	WDGS(1)EEDEDNSKK	-0.22293	19	1.219	1.014	0.873	1.222	0.806	0.895	0.941	0.691462
O60841	214	S	Eukaryotic translation initiation factor 5B OS=Homo sapiens OX=9606 GN=EIF5B PE=1 SV=4	EIF5B	1	2.08717e-119	298.97	5	NKPGPNIES(1)GNEDDDASFK	0.20926	28	1.168	0.969	0.935	1.11	0.755	1.086	0.961	0.742573
O60841	222	S	Eukaryotic translation initiation factor 5B OS=Homo sapiens OX=9606 GN=EIF5B PE=1 SV=4	EIF5B	1	5.08759e-25	180.11	3	NKPGPNIES(1)GNEDDDAS(1)FK	0.10735	1	1.218	0.986	0.971	1.041	0.799	1.003	0.895	0.369088
O60841	135	S	Eukaryotic translation initiation factor 5B OS=Homo sapiens OX=9606 GN=EIF5B PE=1 SV=4	EIF5B	1	2.71415e-86	260.87	4	VEMYS(1)GS(1)DDDDDFNKLPK	-0.44923	27	1.205	0.99	0.952	1.084	0.821	0.968	0.913	0.444673
O60841	137	S	Eukaryotic translation initiation factor 5B OS=Homo sapiens OX=9606 GN=EIF5B PE=1 SV=4	EIF5B	1	2.71415e-86	260.87	4	VEMYS(1)GS(1)DDDDDFNKLPK	-0.44923	28	1.213	0.985	0.951	1.083	0.823	0.966	0.912	0.447986
O60884	395	S	DnaJ homolog subfamily A member 2 OS=Homo sapiens OX=9606 GN=DNAJA2 PE=1 SV=1	DNAJA2	0.971929	1.65375e-05	98.84	4	EAYNDS(0.017)S(0.972)DEES(0.005)S(0.005)S(0.001)HHGPGVQCAHQ	-1.3088	1	0.847	0.962	1.014	0.82	1.147	1.264	1.145	0.439832
O60885	1051	S	Bromodomain-containing protein 4 OS=Homo sapiens OX=9606 GN=BRD4 PE=1 SV=2	BRD4	0.999817	4.75164e-06	106.31	5	HHKS(1)DPYSTGHLR	0.21731	2	1.05	0.905	0.98	0.894	1.016	1.203	1.061	0.608737
O60885	1117	S	Bromodomain-containing protein 4 OS=Homo sapiens OX=9606 GN=BRD4 PE=1 SV=2	BRD4	1	2.57602e-05	120.31	3	IHS(1)PIIR	-0.4666	4	0.997	0.912	0.946	0.835	1.081	1.287	1.122	0.478583
O60885	470	S	Bromodomain-containing protein 4 OS=Homo sapiens OX=9606 GN=BRD4 PE=1 SV=2	BRD4	0.804506	3.90189e-13	145.65	3	MPDEPEEPVVAVS(0.195)S(0.805)PAVPPPTK	-0.39887	1	1.018	0.977	0.857	1.047	1.022	1.137	1.124	0.124321
O60885	1045	S	Bromodomain-containing protein 4 OS=Homo sapiens OX=9606 GN=BRD4 PE=1 SV=2	BRD4	1	2.29204e-06	115.8	3	PQQVIQHHHS(1)PR	0.24852	17	1.109	1.057	0.912	0.793	1.046	1.119	0.961	0.716212
O60885	1126	S	Bromodomain-containing protein 4 OS=Homo sapiens OX=9606 GN=BRD4 PE=1 SV=2	BRD4	0.924579	2.91224e-07	118.23	5	S(0.003)EPFS(0.925)PS(0.072)LRPEPPKHPESIK	-0.50948	3	1.046	0.937	0.844	1.042	0.996	1.2	1.145	0.178095
O60885	601	S	Bromodomain-containing protein 4 OS=Homo sapiens OX=9606 GN=BRD4 PE=1 SV=2	BRD4	0.999995	1.8681e-32	197	2	SKPPPTYES(1)EEEDK	0.40715	6	1.007	0.886	1.005	1.053	0.953	1.14	1.086	0.291784
O60902	92	S	Short stature homeobox protein 2 OS=Homo sapiens OX=9606 GN=SHOX2 PE=2 SV=4	SHOX2	1	1.94823e-20	148.35	3	AAGGGGGGGGGGGGGGGGGGVGGGGAGGGAGGGRS(1)PVR	1.0397	1	0.852	0.716	1.004	1.155	1.204	1.157	1.367	0.0308761
O60907	44	S	F-box-like/WD repeat-containing protein TBL1X OS=Homo sapiens OX=9606 GN=TBL1X PE=1 SV=3	TBL1X	0.770178	4.83014e-08	119.96	3	EGGSHFINT(0.115)S(0.77)S(0.115)PR	-0.33717	1	1.053	0.974	0.992	0.99	1.086	0.941	0.999	0.970761
O60930	74	S	Ribonuclease H1 OS=Homo sapiens OX=9606 GN=RNASEH1 PE=1 SV=2	RNASEH1	0.999977	5.3822e-35	204.58	3	S(1)AS(0.999)PEVS(0.001)EGHENQHGQESEAK	0.60842	3	0.908	0.914	0.898	1.141	1.093	1.116	1.232	0.000101243
O60930	76	S	Ribonuclease H1 OS=Homo sapiens OX=9606 GN=RNASEH1 PE=1 SV=2	RNASEH1	0.999471	1.43559e-105	286.56	3	S(1)AS(0.999)PEVS(0.001)EGHENQHGQESEAK	0.60842	10	0.999	1.041	1.024	0.98	1.005	0.974	0.966	0.0856502
O60934	432	S	Nibrin OS=Homo sapiens OX=9606 GN=NBN PE=1 SV=1	NBN	0.999491	2.93218e-06	119.52	3	IPNYQLS(0.999)PT(0.001)K	-0.25495	1	1.501	1.212	1.222	0.689	0.714	0.585	0.505	0.00184954
O60941	394	S	Dystrobrevin beta OS=Homo sapiens OX=9606 GN=DTNB PE=1 SV=1	DTNB	0.767763	1.13014e-11	138.97	3	VLDS(0.768)PS(0.232)RLDEEHR	-1.3517	1	1.016	1.088	1.119	0.881	1.006	0.889	0.861	0.0433202
O75037	1167	S	Kinesin-like protein KIF21B OS=Homo sapiens OX=9606 GN=KIF21B PE=1 SV=2	KIF21B	0.995338	0.0289238	44.89	2	S(0.995)LAS(0.005)LVEIK	4.3509	1
O75044	206	S	SLIT-ROBO Rho GTPase-activating protein 2 OS=Homo sapiens OX=9606 GN=SRGAP2 PE=1 SV=3	SRGAP2	0.996402	0.00224102	76.942	2	S(0.996)PDS(0.003)T(0.001)ANVR	2.0268	1	1.02	1.105	0.93	0.937	0.986	1.05	0.973	0.687755
O75044	994	S	SLIT-ROBO Rho GTPase-activating protein 2 OS=Homo sapiens OX=9606 GN=SRGAP2 PE=1 SV=3	SRGAP2	0.787954	3.1299e-05	94.594	4	TSPVVAPT(0.029)S(0.685)EPS(0.491)S(0.788)PLHT(0.007)QLLK	1.0581	2	0.966	0.924	0.891	1.116	1.092	1.079	1.182	0.00271926
O75061	570	S	Putative tyrosine-protein phosphatase auxilin OS=Homo sapiens OX=9606 GN=DNAJC6 PE=1 SV=3	DNAJC6	0.929405	2.20695e-05	103.66	2	SAT(0.001)S(0.01)T(0.022)S(0.003)AS(0.929)PT(0.035)LR	1.1077	1	0.927	1.03	1.029	1.061	1.076	0.907	1.019	0.800968
O75069	126	S	Transmembrane and coiled-coil domains protein 2 OS=Homo sapiens OX=9606 GN=TMCC2 PE=1 SV=3	TMCC2	1	0.00340535	68.548	3	ERS(1)PEMHR	0.13147	1
Q9ULS5	216	S	Transmembrane and coiled-coil domain protein 3 OS=Homo sapiens OX=9606 GN=TMCC3 PE=1 SV=3	TMCC3	1	1.27927e-07	133.47	3	FGS(1)ADNIAHLK	0.14244	1	0.848	1.043	1.082	0.99	0.86	1.194	1.024	0.876531
O75113	300	S	NEDD4-binding protein 1 OS=Homo sapiens OX=9606 GN=N4BP1 PE=1 SV=4	N4BP1	1	1.41072e-45	220.17	3	KQFS(1)LENVQEGEILHDAK	2.003	1	0.875	0.992	1.093	0.864	1.162	1.048	1.039	0.765649
O75113	288	S	NEDD4-binding protein 1 OS=Homo sapiens OX=9606 GN=N4BP1 PE=1 SV=4	N4BP1	0.971612	1.50501e-08	148.19	3	RFS(0.972)DS(0.028)EER	-1.4103	3	0.988	0.996	1.01	1.137	0.936	0.962	1.014	0.879434
O75113	335	S	NEDD4-binding protein 1 OS=Homo sapiens OX=9606 GN=N4BP1 PE=1 SV=4	N4BP1	1	7.71997e-28	186.67	3	TLAGNVIADLSDSSADSENLS(1)PDIK	0.43015	1	0.875	0.905	0.839	1.198	1.177	1.093	1.324	0.00140681
O75116	597	S	Rho-associated protein kinase 2 OS=Homo sapiens OX=9606 GN=ROCK2 PE=1 SV=4	ROCK2	1	0.0177982	46.101	3	QIQQLES(1)NNR	1.3407	1	0.841	0.969	0.981	1.003	1.152	1.113	1.171	0.0702363
O75116	1137	S	Rho-associated protein kinase 2 OS=Homo sapiens OX=9606 GN=ROCK2 PE=1 SV=4	ROCK2	0.995421	6.50657e-30	172.6	4	SQLQALHIGLDS(0.085)S(0.46)S(0.46)IGS(0.995)GPGDAEADDGFPESR	-0.53094	1	1.01	0.921	1.033	0.966	1.033	1.077	1.038	0.474258
O75122	1012	S	CLIP-associating protein 2 OS=Homo sapiens OX=9606 GN=CLASP2 PE=1 SV=3	CLASP2	0.878669	2.78946e-08	119.55	3	ASLLHSMPT(0.012)HS(0.879)S(0.109)PR	0.083806	2	1.088	1.083	0.873	0.983	0.88	1.127	0.982	0.869216
O75122	1013	S	CLIP-associating protein 2 OS=Homo sapiens OX=9606 GN=CLASP2 PE=1 SV=3	CLASP2	0.962648	9.14647e-64	243.01	4	ASLLHSMPTHS(0.037)S(0.963)PR	-0.014141	1	1.075	1.135	0.891	1.088	0.825	1.005	0.941	0.602639
O75122	536	S	CLIP-associating protein 2 OS=Homo sapiens OX=9606 GN=CLASP2 PE=1 SV=3	CLASP2	0.787779	0.000341455	77.631	2	EAS(0.439)RES(0.788)S(0.731)RDT(0.642)S(0.401)PVR	1.2921	1	0.894	1.236	0.978	1.166	0.816	0.91	0.931	0.632834
O75122	525	S	CLIP-associating protein 2 OS=Homo sapiens OX=9606 GN=CLASP2 PE=1 SV=3	CLASP2	0.991334	0.00743129	50.722	3	IPRPS(0.009)VS(0.991)QGCS(1)R	0.51906	1	0.965	0.959	1.073	1.024	0.943	1.061	1.01	0.846474
O75122	529	S	CLIP-associating protein 2 OS=Homo sapiens OX=9606 GN=CLASP2 PE=1 SV=3	CLASP2	0.999874	0.00743129	50.722	3	IPRPS(0.009)VS(0.991)QGCS(1)R	0.51906	1	0.965	0.959	1.073	1.024	0.943	1.061	1.01	0.846474
O75122	370	S	CLIP-associating protein 2 OS=Homo sapiens OX=9606 GN=CLASP2 PE=1 SV=3	CLASP2	0.960688	5.9735e-18	154.72	2	S(0.039)RS(0.961)DIDVNAAAGAK	-0.35527	2	1.063	0.99	0.967	1.001	0.992	1.022	0.998	0.976849
O75128	235	S	Protein cordon-bleu OS=Homo sapiens OX=9606 GN=COBL PE=1 SV=2	COBL	0.98691	8.45683e-05	84.581	4	KS(0.013)S(0.987)LGNDETDKEK	-0.011943	1	0.723	0.822	0.807	1.252	1.255	1.257	1.6	0.000297965
O75128	815	S	Protein cordon-bleu OS=Homo sapiens OX=9606 GN=COBL PE=1 SV=2	COBL	1	7.29072e-06	103.13	3	LQADPKPIS(1)PQQK	2.691	1	0.976	0.842	0.833	1.103	1.217	1.122	1.298	0.0114935
O75131	14	S	Copine-3 OS=Homo sapiens OX=9606 GN=CPNE3 PE=1 SV=1	CPNE3	1	2.84484e-08	130.46	3	VALNVS(1)CANLLDK	-0.56884	2	0.996	1.005	1.02	0.993	1.046	0.972	0.997	0.877871
O75143	361	S	Autophagy-related protein 13 OS=Homo sapiens OX=9606 GN=ATG13 PE=1 SV=1	ATG13	1	5.77791e-38	212.5	3	AS(1)PHDVLETIFVR	0.017826	2	1.124	1.09	1.074	0.916	0.902	0.889	0.823	0.00026009
O75145	17	S	Liprin-alpha-3 OS=Homo sapiens OX=9606 GN=PPFIA3 PE=1 SV=3	PPFIA3	1	1.42853e-08	132.39	2	RGS(1)ALGPDEAGGELER	-0.72909	2	0.979	0.951	1.03	1.077	0.992	1.006	1.039	0.332097
O75145	508	S	Liprin-alpha-3 OS=Homo sapiens OX=9606 GN=PPFIA3 PE=1 SV=3	PPFIA3	0.997665	0.000234545	100.52	2	S(0.998)LPGS(0.002)ALELR	-0.30184	1	0.957	0.998	1.122	0.823	1.057	1.062	0.956	0.636079
O75151	681	S	Lysine-specific demethylase PHF2 OS=Homo sapiens OX=9606 GN=PHF2 PE=1 SV=4	PHF2	1	5.43804e-13	153.2	3	DEYEYVS(1)DDGELK	0.7623	2	1.1	0.952	0.863	1.118	0.902	1.114	1.075	0.508511
O75151	882	S	Lysine-specific demethylase PHF2 OS=Homo sapiens OX=9606 GN=PHF2 PE=1 SV=4	PHF2	1	2.72319e-138	319.09	3	DSDYVYPSLES(1)DEDNPIFK	-0.41406	3	1.229	0.959	0.905	1.038	0.871	1.032	0.951	0.706019
O75151	539	S	Lysine-specific demethylase PHF2 OS=Homo sapiens OX=9606 GN=PHF2 PE=1 SV=4	PHF2	0.792816	1.07726e-05	106.74	3	ES(0.07)AS(0.793)PT(0.137)IPNLDLLEAHTK	0.71805	1	0.979	0.921	0.91	1.103	0.983	1.161	1.156	0.0579442
O75151	899	S	Lysine-specific demethylase PHF2 OS=Homo sapiens OX=9606 GN=PHF2 PE=1 SV=4	PHF2	1	5.51051e-06	106.75	4	RKGS(1)DDAPYSPTAR	0.39509	2	1.011	0.969	0.977	1.145	0.986	0.949	1.042	0.556986
O75151	905	S	Lysine-specific demethylase PHF2 OS=Homo sapiens OX=9606 GN=PHF2 PE=1 SV=4	PHF2	0.95595	2.05176e-05	104.73	2	GSDDAPYS(0.956)PT(0.044)AR	0.45094	1	1.164	1.003	1.031	0.981	0.907	0.925	0.88	0.0694491
O75151	625	S	Lysine-specific demethylase PHF2 OS=Homo sapiens OX=9606 GN=PHF2 PE=1 SV=4	PHF2	1	0.000179752	98.943	2	LEKS(1)PLAGNK	-0.53818	2	0.991	0.918	0.683	1.413	0.902	1.183	1.35	0.162719
O75152	290	S	Zinc finger CCCH domain-containing protein 11A OS=Homo sapiens OX=9606 GN=ZC3H11A PE=1 SV=3	ZC3H11A	0.99868	0.000354441	77.08	4	KFS(0.999)AGGDS(0.001)DPPLKR	0.32077	5	0.895	0.823	0.971	0.724	1.047	1.614	1.259	0.491447
O75152	758	S	Zinc finger CCCH domain-containing protein 11A OS=Homo sapiens OX=9606 GN=ZC3H11A PE=1 SV=3	ZC3H11A	0.990785	3.70566e-103	280.7	4	RLS(0.991)S(0.009)ASTGKPPLSVEDDFEK	0.059184	4	1.122	0.924	0.941	0.934	0.833	1.284	1.021	0.958695
O75152	761	S	Zinc finger CCCH domain-containing protein 11A OS=Homo sapiens OX=9606 GN=ZC3H11A PE=1 SV=3	ZC3H11A	0.923908	5.91264e-18	166.39	3	RLS(0.924)S(0.076)AS(0.924)T(0.076)GKPPLSVEDDFEK	0.62326	1	1.159	0.907	0.849	0.951	0.927	1.264	1.078	0.618418
O75152	108	S	Zinc finger CCCH domain-containing protein 11A OS=Homo sapiens OX=9606 GN=ZC3H11A PE=1 SV=3	ZC3H11A	0.999999	3.15815e-18	163.53	3	TVLPTVPES(1)PEEEVK	-0.55839	2	1.001	0.946	0.982	0.96	0.983	1.17	1.063	0.425267
O75153	664	S	Clustered mitochondria protein homolog OS=Homo sapiens OX=9606 GN=CLUH PE=1 SV=2	CLUH	1	3.02777e-105	289.31	3	SEDPPGQEAGS(1)EEEGSSASGLAK	-0.24762	4	1.072	1.008	0.964	1.048	0.953	0.985	0.981	0.66988
O75161	142	S	Nephrocystin-4 OS=Homo sapiens OX=9606 GN=NPHP4 PE=1 SV=2	NPHP4	0.999995	5.33764e-08	123.39	3	IFSNQPDS(1)PISASQDK	-1.3694	1	1.066	1.018	1.004	0.943	0.985	1.008	0.951	0.130805
O75164	522	S	Lysine-specific demethylase 4A OS=Homo sapiens OX=9606 GN=KDM4A PE=1 SV=2	KDM4A	0.950763	2.99343e-45	213.32	2	DSIS(0.951)S(0.049)DSETSEPLSCR	-0.29034	1	1.064	0.967	0.942	1.04	1.063	0.97	1.034	0.505789
O75167	560	S	Phosphatase and actin regulator 2 OS=Homo sapiens OX=9606 GN=PHACTR2 PE=1 SV=2	PHACTR2	0.998361	6.62469e-13	148.06	3	KLS(0.998)LRPT(0.002)VAELQAR	0.076645	2	0.856	1.071	0.953	0.811	1.365	1.003	1.104	0.652405
O75167	522	S	Phosphatase and actin regulator 2 OS=Homo sapiens OX=9606 GN=PHACTR2 PE=1 SV=2	PHACTR2	0.999998	1.6962e-12	141.64	3	RLS(1)QRPTTEELEQR	0.25934	1	0.899	1.037	0.97	0.915	1.262	0.971	1.083	0.539768
O75170	771	S	Serine/threonine-protein phosphatase 6 regulatory subunit 2 OS=Homo sapiens OX=9606 GN=PPP6R2 PE=1 SV=2	PPP6R2	0.857839	1.09494e-05	107.02	2	CS(0.121)S(0.858)PVDT(0.02)ECS(0.001)HAEGSR	0.62603	3	0.85	1.043	1.084	1.073	0.966	1.002	1.021	0.76675
O75170	289	S	Serine/threonine-protein phosphatase 6 regulatory subunit 2 OS=Homo sapiens OX=9606 GN=PPP6R2 PE=1 SV=2	PPP6R2	0.983319	1.83839e-25	183.58	2	VGTEGLVDS(0.983)FS(0.017)QGLER	2.5273	1	1.174	1.208	1.312	0.732	0.746	0.758	0.605	0.000135532
O75175	299	S	CCR4-NOT transcription complex subunit 3 OS=Homo sapiens OX=9606 GN=CNOT3 PE=1 SV=1	CNOT3	0.998061	0.00017532	88.149	2	STDSEVS(0.002)QS(0.998)PAK	-0.25172	2	1.158	1.261	1.27	0.711	0.873	0.665	0.61	0.00453232
O75179	2401	S	Ankyrin repeat domain-containing protein 17 OS=Homo sapiens OX=9606 GN=ANKRD17 PE=1 SV=3	ANKRD17	0.989627	5.50689e-05	94.15	3	APS(0.99)PAPS(0.008)S(0.003)VPLGSEKPSNVSQDR	0.91156	4	1.061	1.027	1.126	0.873	0.993	0.925	0.868	0.0367768
O75179	19	S	Ankyrin repeat domain-containing protein 17 OS=Homo sapiens OX=9606 GN=ANKRD17 PE=1 SV=3	ANKRD17	0.9936	3.33132e-10	91.171	4	ATVPVAAAT(0.006)AAEGEGS(0.994)PPAVAAVAGPPAAAEVGGGVGGSSR	0.59149	3	0.852	0.853	0.842	1.075	1.214	1.264	1.395	0.00248859
O75179	2045	S	Ankyrin repeat domain-containing protein 17 OS=Homo sapiens OX=9606 GN=ANKRD17 PE=1 SV=3	ANKRD17	0.856689	7.62404e-13	138.96	3	EHYPVSSPS(0.214)S(0.857)PS(0.929)PPAQPGGVSR	-0.42051	2	1.124	1.129	1.065	0.838	0.88	0.956	0.806	0.00712673
O75179	2047	S	Ankyrin repeat domain-containing protein 17 OS=Homo sapiens OX=9606 GN=ANKRD17 PE=1 SV=3	ANKRD17	0.929351	7.62404e-13	138.96	3	EHYPVSSPS(0.214)S(0.857)PS(0.929)PPAQPGGVSR	-0.42051	2	1.124	1.129	1.065	0.838	0.88	0.956	0.806	0.00712673
O75179	1635	S	Ankyrin repeat domain-containing protein 17 OS=Homo sapiens OX=9606 GN=ANKRD17 PE=1 SV=3	ANKRD17	0.97462	9.4722e-06	105.51	4	KS(0.975)DNHS(0.025)PAVVTTTVSSK	0.033262	2	1.038	0.891	0.903	1.168	1.149	0.917	1.142	0.233109
O75179	1639	S	Ankyrin repeat domain-containing protein 17 OS=Homo sapiens OX=9606 GN=ANKRD17 PE=1 SV=3	ANKRD17	0.842478	0.000756892	67.895	3	KS(0.147)DNHS(0.842)PAVVT(0.007)T(0.002)T(0.001)VSSK	1.3226	2
O75179	1709	S	Ankyrin repeat domain-containing protein 17 OS=Homo sapiens OX=9606 GN=ANKRD17 PE=1 SV=3	ANKRD17	0.999448	0.00482308	79.16	3	LT(0.001)VAS(0.999)PK	0.097936	3	1.141	1.054	1.12	0.933	0.965	0.783	0.809	0.0353661
O75179	2059	S	Ankyrin repeat domain-containing protein 17 OS=Homo sapiens OX=9606 GN=ANKRD17 PE=1 SV=3	ANKRD17	0.999981	7.96273e-05	87.963	3	NS(1)PLDCGS(0.016)AS(0.984)PNK	-4.0883	1
O75179	2067	S	Ankyrin repeat domain-containing protein 17 OS=Homo sapiens OX=9606 GN=ANKRD17 PE=1 SV=3	ANKRD17	0.999747	1.56761e-75	265.34	2	NSPLDCGSAS(1)PNK	-0.11444	3	1.271	1.159	1.232	0.807	0.839	0.639	0.624	0.00586401
O75179	1696	S	Ankyrin repeat domain-containing protein 17 OS=Homo sapiens OX=9606 GN=ANKRD17 PE=1 SV=3	ANKRD17	0.769347	0.0038377	72.489	2	S(0.093)GPS(0.769)PLS(0.121)S(0.017)PNGK	2.6486	2	1.118	1.091	1.15	0.912	0.87	0.84	0.781	0.000930311
O75182	740	S	Paired amphipathic helix protein Sin3b OS=Homo sapiens OX=9606 GN=SIN3B PE=1 SV=2	SIN3B	0.979451	1.55328e-09	135.09	4	KPAPGPHS(0.021)S(0.979)PPEEK	-0.059977	10	0.978	0.968	1.011	1.134	0.824	1.113	1.039	0.803791
O75190	277	S	DnaJ homolog subfamily B member 6 OS=Homo sapiens OX=9606 GN=DNAJB6 PE=1 SV=2	DNAJB6	1	5.92436e-46	221.9	2	HAPHCLS(1)EEEGEQDRPR	-2.9248	6	0.954	0.881	0.912	1.087	1.066	1.167	1.209	0.00619864
O75190	15	S	DnaJ homolog subfamily B member 6 OS=Homo sapiens OX=9606 GN=DNAJB6 PE=1 SV=2	DNAJB6	1	0.00827683	51.286	3	HAS(1)PEDIKK	0.88939	2	0.812	0.893	0.824	1.234	1.08	1.249	1.409	0.00345997
O75208	78	S	Ubiquinone biosynthesis protein COQ9, mitochondrial OS=Homo sapiens OX=9606 GN=COQ9 PE=1 SV=1	COQ9	0.763636	1.62182e-75	258.41	5	QQPPNSFSQQHSETQGAEKPDPES(0.023)S(0.213)HS(0.764)PPR	0.10915	1	0.879	0.996	0.959	1.037	1.096	1.086	1.136	0.0344861
O75324	49	S	Stannin OS=Homo sapiens OX=9606 GN=SNN PE=1 SV=1	SNN	0.998951	0.000622862	70.819	2	ISQSEDEES(0.999)IVGDGET(0.001)K	1.375	1
O75351	102	S	Vacuolar protein sorting-associated protein 4B OS=Homo sapiens OX=9606 GN=VPS4B PE=1 SV=2	VPS4B	1	2.17426e-114	304.22	2	GNDS(1)DGEGESDDPEKK	-0.30141	21	0.78	0.898	0.995	1.143	1.215	1.04	1.271	0.0442194
O75351	108	S	Vacuolar protein sorting-associated protein 4B OS=Homo sapiens OX=9606 GN=VPS4B PE=1 SV=2	VPS4B	1	2.877e-12	143.36	2	GNDS(1)DGEGES(1)DDPEK	-1.5042	3	0.737	0.863	1.068	0.988	1.311	1.103	1.275	0.141142
O75362	441	S	Zinc finger protein 217 OS=Homo sapiens OX=9606 GN=ZNF217 PE=1 SV=1	ZNF217	1	1.53411e-18	168.17	3	GEGGS(1)EDGS(1)EDGLPEGIHLDK	-0.94879	2	1.017	0.962	0.982	1.002	1.02	1.057	1.04	0.158529
O75362	445	S	Zinc finger protein 217 OS=Homo sapiens OX=9606 GN=ZNF217 PE=1 SV=1	ZNF217	1	1.53411e-18	168.17	3	GEGGS(1)EDGS(1)EDGLPEGIHLDK	-0.94879	1	0.998	0.905	0.994	1.085	0.957	1.105	1.086	0.213669
O75367	170	S	Core histone macro-H2A.1 OS=Homo sapiens OX=9606 GN=MACROH2A1 PE=1 SV=4	MACROH2A1	0.998398	7.08597e-05	91.064	3	AAS(0.998)ADS(0.91)T(0.083)T(0.009)EGTPADGFTVLSTK	-2.1597	1	1.087	0.936	1.013	0.99	0.947	1.058	0.986	0.824237
O75367	173	S	Core histone macro-H2A.1 OS=Homo sapiens OX=9606 GN=MACROH2A1 PE=1 SV=4	MACROH2A1	0.909781	3.73901e-13	146	3	AAS(0.998)ADS(0.91)T(0.083)T(0.009)EGTPADGFTVLSTK	-2.1597	2	1.033	0.975	0.983	1.017	0.93	1.096	1.017	0.778012
O75369	2107	S	Filamin-B OS=Homo sapiens OX=9606 GN=FLNB PE=1 SV=2	FLNB	0.999998	1.37046e-68	255.07	3	APS(1)VATVGSICDLNLK	0.48619	5	0.881	0.915	0.883	1.106	1.176	1.117	1.269	0.000463708
O75369	2135	S	Filamin-B OS=Homo sapiens OX=9606 GN=FLNB PE=1 SV=2	FLNB	0.85278	0.00058783	72.913	3	IPEINSSDMSAHVT(0.108)S(0.853)PS(0.039)GR	-1.6915	1
O75369	2478	S	Filamin-B OS=Homo sapiens OX=9606 GN=FLNB PE=1 SV=2	FLNB	0.954989	1.76878e-44	206.99	3	LVS(0.955)PGS(0.045)ANETSSILVESVTR	0.047301	1	0.834	1.015	1.043	1.052	1.065	1.027	1.087	0.283062
O75369	1505	S	Filamin-B OS=Homo sapiens OX=9606 GN=FLNB PE=1 SV=2	FLNB	1	1.09891e-07	122.96	3	YADEEIPRS(1)PFK	-0.2277	1	0.942	1.03	0.977	1.077	1.022	0.988	1.047	0.273322
O75376	158	S	Nuclear receptor corepressor 1 OS=Homo sapiens OX=9606 GN=NCOR1 PE=1 SV=2	NCOR1	0.857602	6.74602e-35	200.45	3	HEAPS(0.142)S(0.858)PISGQPCGDDQNAS(0.991)PS(0.009)K	-0.75908	3	1.077	0.983	0.96	0.953	1.077	0.991	1	0.996088
O75376	172	S	Nuclear receptor corepressor 1 OS=Homo sapiens OX=9606 GN=NCOR1 PE=1 SV=2	NCOR1	0.990889	6.74602e-35	200.45	3	HEAPS(0.142)S(0.858)PISGQPCGDDQNAS(0.991)PS(0.009)K	-0.75908	2	1.123	1.021	1.009	0.937	0.977	0.953	0.909	0.0591851
O75376	2120	S	Nuclear receptor corepressor 1 OS=Homo sapiens OX=9606 GN=NCOR1 PE=1 SV=2	NCOR1	1	0.00191397	79.267	2	VS(1)PENLVDK	-1.243	1	1.106	1.019	1.076	0.874	0.987	0.947	0.877	0.0377078
O75379	30	S	Vesicle-associated membrane protein 4 OS=Homo sapiens OX=9606 GN=VAMP4 PE=1 SV=2	VAMP4	1	6.31895e-134	324.37	3	NLLEDDS(1)DEEEDFFLR	0.34126	2	1.058	0.999	1.014	0.923	0.945	1.085	0.962	0.479919
O75381	282	S	Peroxisomal membrane protein PEX14 OS=Homo sapiens OX=9606 GN=PEX14 PE=1 SV=1	PEX14	0.998118	2.13502e-61	240.52	4	EGHS(0.998)PEGS(0.002)TVTYHLLGPQEEGEGVVDVK	0.19008	1	1.003	1.011	0.986	0.949	0.999	1.085	1.011	0.823282
O75381	335	S	Peroxisomal membrane protein PEX14 OS=Homo sapiens OX=9606 GN=PEX14 PE=1 SV=1	PEX14	1	1.68556e-125	301.11	4	REDKEDEEDEEDDDVS(1)HVDEEDCLGVQR	1.4099	2	1.169	1.146	1.153	0.971	0.729	0.795	0.719	0.0167347
O75381	44	S	Peroxisomal membrane protein PEX14 OS=Homo sapiens OX=9606 GN=PEX14 PE=1 SV=1	PEX14	0.999983	0.000681751	87.241	3	VRQS(1)PLATR	-0.084723	1	1.005	1.206	1.096	0.932	0.836	0.906	0.809	0.0271726
O75382	529	S	Tripartite motif-containing protein 3 OS=Homo sapiens OX=9606 GN=TRIM3 PE=1 SV=2	TRIM3	1	0.00226661	75.088	2	GRS(1)PGQLQR	1.6897	2	0.825	1.054	1.03	1.168	0.875	1.072	1.071	0.593301
O75382	7	S	Tripartite motif-containing protein 3 OS=Homo sapiens OX=9606 GN=TRIM3 PE=1 SV=2	TRIM3	1	1.31351e-12	141.53	3	REDS(1)PGPEVQPMDK	0.31729	6	1.005	0.961	0.933	1.026	1.039	1.085	1.087	0.0387337
O75382	437	S	Tripartite motif-containing protein 3 OS=Homo sapiens OX=9606 GN=TRIM3 PE=1 SV=2	TRIM3	1	0.000108164	103.97	3	S(1)PGGPGSHVR	-0.35709	4	0.928	0.934	1.041	0.855	1.392	0.908	1.087	0.722677
O75385	495	S	Serine/threonine-protein kinase ULK1 OS=Homo sapiens OX=9606 GN=ULK1 PE=1 SV=2	ULK1	1	0.00121564	85.813	3	KMS(1)LGGGR	0.33159	1	1.143	1.194	1.229	0.621	0.763	0.999	0.668	0.0388496
O75385	556	S	Serine/threonine-protein kinase ULK1 OS=Homo sapiens OX=9606 GN=ULK1 PE=1 SV=2	ULK1	1	4.15985e-25	182.47	4	LHS(1)APNLSDLHVVRPK	0.1016	5	1.126	1.041	1.062	0.858	0.895	1.024	0.86	0.0583986
O75385	623	S	Serine/threonine-protein kinase ULK1 OS=Homo sapiens OX=9606 GN=ULK1 PE=1 SV=2	ULK1	0.914269	1.55285e-05	108.18	2	NPLPPILGS(0.914)PT(0.086)K	0.80953	1	1.075	1.036	0.964	0.958	1.046	0.952	0.961	0.422642
O75385	638	S	Serine/threonine-protein kinase ULK1 OS=Homo sapiens OX=9606 GN=ULK1 PE=1 SV=2	ULK1	0.81833	6.88529e-29	189.34	2	T(0.014)PS(0.818)S(0.168)QNLLALLAR	0.75111	1	1.166	1.084	1.059	0.908	0.7	1.071	0.81	0.150937
O75391	114	S	Sperm-associated antigen 7 OS=Homo sapiens OX=9606 GN=SPAG7 PE=1 SV=2	SPAG7	0.999999	1.3324e-09	136.08	2	EFAPS(1)DEELDSYR	-0.89216	1	0.92	1.026	1.03	1.006	1.091	0.961	1.028	0.631736
O75396	177	S	Vesicle-trafficking protein SEC22b OS=Homo sapiens OX=9606 GN=SEC22B PE=1 SV=4	SEC22B	0.988282	0.000681886	79.337	3	ANNLS(0.001)S(0.011)LS(0.988)KK	-0.05179	2	0.681	1.338	1.396	0.515	0.949	1.063	0.74	0.408527
O75396	137	S	Vesicle-trafficking protein SEC22b OS=Homo sapiens OX=9606 GN=SEC22B PE=1 SV=4	SEC22B	0.986085	3.40401e-51	224.37	2	NLGS(0.986)INT(0.014)ELQDVQR	0.29244	3	0.703	0.936	0.901	0.9	1.321	1.332	1.399	0.105957
O75398	176	S	Deformed epidermal autoregulatory factor 1 homolog OS=Homo sapiens OX=9606 GN=DEAF1 PE=1 SV=1	DEAF1	0.974563	0.00146412	60.951	4	GPAAPLT(0.007)PGPQS(0.975)PPT(0.018)PLAPGQEK	-0.25537	1	0.98	1.113	1.18	0.955	0.923	0.833	0.828	0.0523877
O75400	809	S	Pre-mRNA-processing factor 40 homolog A OS=Homo sapiens OX=9606 GN=PRPF40A PE=1 SV=2	PRPF40A	1	0.00773539	50.132	4	DFMHVLEHECQHHHS(1)K	0.99877	1
O75400	933	S	Pre-mRNA-processing factor 40 homolog A OS=Homo sapiens OX=9606 GN=PRPF40A PE=1 SV=2	PRPF40A	0.995594	6.33854e-05	72.578	3	DS(0.016)GNWDT(0.988)S(0.996)GS(1)ELS(1)EGELEK	0.58875	1
O75400	935	S	Pre-mRNA-processing factor 40 homolog A OS=Homo sapiens OX=9606 GN=PRPF40A PE=1 SV=2	PRPF40A	0.999954	6.33854e-05	72.578	3	DS(0.016)GNWDT(0.988)S(0.996)GS(1)ELS(1)EGELEK	0.58875	1
O75400	938	S	Pre-mRNA-processing factor 40 homolog A OS=Homo sapiens OX=9606 GN=PRPF40A PE=1 SV=2	PRPF40A	0.999994	6.33854e-05	72.578	3	DS(0.016)GNWDT(0.988)S(0.996)GS(1)ELS(1)EGELEK	0.58875	1
O75400	883	S	Pre-mRNA-processing factor 40 homolog A OS=Homo sapiens OX=9606 GN=PRPF40A PE=1 SV=2	PRPF40A	1	4.85924e-34	206.43	2	RHKS(1)DS(1)PES(1)DAER	-0.76204	10	0.65	0.743	0.881	1.394	1.245	1.204	1.69	0.00575244
O75400	885	S	Pre-mRNA-processing factor 40 homolog A OS=Homo sapiens OX=9606 GN=PRPF40A PE=1 SV=2	PRPF40A	1	4.85924e-34	206.43	2	RHKS(1)DS(1)PES(1)DAER	-0.76204	15	0.661	0.757	0.888	1.376	1.236	1.194	1.65	0.00605092
O75400	888	S	Pre-mRNA-processing factor 40 homolog A OS=Homo sapiens OX=9606 GN=PRPF40A PE=1 SV=2	PRPF40A	1	4.85924e-34	206.43	2	RHKS(1)DS(1)PES(1)DAER	-0.76204	23	0.681	0.765	0.891	1.358	1.226	1.188	1.614	0.00528921
O75400	34	S	Pre-mRNA-processing factor 40 homolog A OS=Homo sapiens OX=9606 GN=PRPF40A PE=1 SV=2	PRPF40A	0.998756	6.51779e-88	271.53	2	RLS(0.999)GS(0.001)SLCSGSWVSADGFLR	-1.3449	2	0.897	0.879	0.94	1.023	1.207	1.129	1.237	0.0154652
O75400	151	S	Pre-mRNA-processing factor 40 homolog A OS=Homo sapiens OX=9606 GN=PRPF40A PE=1 SV=2	PRPF40A	0.99979	4.87559e-05	96.489	3	SMWTEHKS(1)PDGR	-0.32423	1	1.045	1.048	1.062	0.949	0.956	0.948	0.904	5.76316e-05
O75410	248	S	Transforming acidic coiled-coil-containing protein 1 OS=Homo sapiens OX=9606 GN=TACC1 PE=1 SV=2	TACC1	0.894372	7.77575e-05	86.508	3	AIGGEFS(0.894)DT(0.106)NAAVEGTPLPK	-2.3454	1
O75410	276	S	Transforming acidic coiled-coil-containing protein 1 OS=Homo sapiens OX=9606 GN=TACC1 PE=1 SV=2	TACC1	0.878715	2.98266e-45	219.22	3	ASYHFSPEELDENT(0.121)S(0.879)PLLGDAR	-0.61315	1	0.821	0.967	0.903	1.012	1.039	1.325	1.255	0.0867543
O75410	44	S	Transforming acidic coiled-coil-containing protein 1 OS=Homo sapiens OX=9606 GN=TACC1 PE=1 SV=2	TACC1	0.970877	1.5258e-05	94.269	4	GGAAGEDEAGGPEGDPEEEDS(0.971)QAET(0.029)K	1.1208	2
O75417	1786	S	DNA polymerase theta OS=Homo sapiens OX=9606 GN=POLQ PE=1 SV=2	POLQ	0.97833	0.0246529	41.242	3	NHDLS(0.978)PGS(0.022)R	0.58404	1	1.041	1.019	1.093	1	0.905	0.947	0.905	0.0471294
O75417	1587	S	DNA polymerase theta OS=Homo sapiens OX=9606 GN=POLQ PE=1 SV=2	POLQ	0.837544	0.00234474	76.843	3	NHT(0.162)VVS(0.838)PR	-0.098353	1
O75420	24	S	GRB10-interacting GYF protein 1 OS=Homo sapiens OX=9606 GN=GIGYF1 PE=1 SV=2	GIGYF1	0.998563	6.63572e-06	106.86	3	ALSGGGS(0.001)VAS(0.999)PPPSPAMPK	-0.25602	2	0.97	0.969	0.942	1.053	1.051	1.065	1.1	0.000799623
O75420	230	S	GRB10-interacting GYF protein 1 OS=Homo sapiens OX=9606 GN=GIGYF1 PE=1 SV=2	GIGYF1	0.948672	0.00470388	64.86	2	S(0.051)AS(0.949)PDGGPR	-1.8232	1	0.835	0.935	1.046	1.014	1.177	1.044	1.149	0.150941
O75420	157	S	GRB10-interacting GYF protein 1 OS=Homo sapiens OX=9606 GN=GIGYF1 PE=1 SV=2	GIGYF1	0.992461	0.00477894	86.014	2	S(0.008)QS(0.992)WDDR	0.12113	1	0.861	1.133	0.944	1.047	1.167	0.886	1.055	0.660075
O75427	380	S	Leucine-rich repeat and calponin homology domain-containing protein 4 OS=Homo sapiens OX=9606 GN=LRCH4 PE=1 SV=2	LRCH4	0.999968	0.00396596	59.687	3	GTVEEQRPPELS(1)PGAGDR	1.2945	1
O75427	432	S	Leucine-rich repeat and calponin homology domain-containing protein 4 OS=Homo sapiens OX=9606 GN=LRCH4 PE=1 SV=2	LRCH4	1	0.0010312	77.192	3	KDS(1)LLKPGLR	0.08194	1	1.011	0.936	0.936	0.792	1.321	1.073	1.105	0.627943
O75427	513	S	Leucine-rich repeat and calponin homology domain-containing protein 4 OS=Homo sapiens OX=9606 GN=LRCH4 PE=1 SV=2	LRCH4	0.759897	0.000116605	84.529	3	S(0.114)S(0.114)S(0.76)QS(0.007)GS(0.005)GPSSPDSVLRPR	0.093751	1	1.068	0.955	1.063	0.957	1.015	0.966	0.952	0.303495
O75436	315	S	Vacuolar protein sorting-associated protein 26A OS=Homo sapiens OX=9606 GN=VPS26A PE=1 SV=2	VPS26A	0.950475	0.0129489	80.459	2	FES(0.95)PES(0.026)QAS(0.023)AEQPEM	0.9969	1	0.983	1.106	1.017	1.018	1.035	0.858	0.937	0.388432
O75448	862	S	Mediator of RNA polymerase II transcription subunit 24 OS=Homo sapiens OX=9606 GN=MED24 PE=1 SV=1	MED24	0.826427	1.08197e-11	141.36	2	LLS(0.826)S(0.174)NEDDANILSSPTDR	1.947	2	1.076	1.087	1.018	0.851	0.951	1.03	0.89	0.114174
O75448	873	S	Mediator of RNA polymerase II transcription subunit 24 OS=Homo sapiens OX=9606 GN=MED24 PE=1 SV=1	MED24	0.977766	4.17729e-46	223.19	3	LLSSNEDDANILS(0.014)S(0.978)PT(0.008)DR	-0.091686	1	0.964	0.974	0.93	1.13	0.91	1.136	1.107	0.262316
O75449	170	S	Katanin p60 ATPase-containing subunit A1 OS=Homo sapiens OX=9606 GN=KATNA1 PE=1 SV=1	KATNA1	0.999972	7.72633e-25	180.8	2	NKS(1)PAAVTEPETNK	0.27831	4	0.909	0.944	1.055	1.114	1.054	0.961	1.076	0.302502
O75475	129	S	PC4 and SFRS1-interacting protein OS=Homo sapiens OX=9606 GN=PSIP1 PE=1 SV=1	PSIP1	0.999995	2.9296e-44	212.24	3	ETSVSKEDT(1)DHEEKAS(1)NEDVTK	-0.79667	14	0.871	0.658	0.883	1.179	1.171	1.352	1.535	0.0151125
O75475	116	S	PC4 and SFRS1-interacting protein OS=Homo sapiens OX=9606 GN=PSIP1 PE=1 SV=1	PSIP1	0.790808	2.52504e-08	121.21	3	ET(0.209)S(0.791)VS(0.001)KEDTDHEEK	0.72755	1	1.113	1.26	1.139	0.885	0.754	0.805	0.696	0.00378184
O75475	514	S	PC4 and SFRS1-interacting protein OS=Homo sapiens OX=9606 GN=PSIP1 PE=1 SV=1	PSIP1	0.85926	7.40132e-25	176.48	4	KPS(0.141)S(0.859)EERETEISLK	0.3279	1	1.162	0.801	0.808	1.186	0.98	1.143	1.194	0.235029
O75475	206	S	PC4 and SFRS1-interacting protein OS=Homo sapiens OX=9606 GN=PSIP1 PE=1 SV=1	PSIP1	0.796076	0.00106691	66.536	3	QPCPS(0.796)ES(0.204)DIITEEDK	-1.2947	1
O75475	105	S	PC4 and SFRS1-interacting protein OS=Homo sapiens OX=9606 GN=PSIP1 PE=1 SV=1	PSIP1	0.999937	5.87578e-08	117.29	2	QSNAS(1)S(1)DVEVEEK	-1.8998	3	1.272	1.035	1.078	0.885	0.844	0.877	0.77	0.0163623
O75475	106	S	PC4 and SFRS1-interacting protein OS=Homo sapiens OX=9606 GN=PSIP1 PE=1 SV=1	PSIP1	0.999997	9.41795e-76	269.99	2	QSNAS(1)S(1)DVEVEEK	-1.8998	14	1.011	0.978	0.998	1.011	0.999	1.037	1.02	0.246527
O75475	273	S	PC4 and SFRS1-interacting protein OS=Homo sapiens OX=9606 GN=PSIP1 PE=1 SV=1	PSIP1	0.964547	2.15039e-206	376.9	2	TGVTS(0.001)T(0.034)S(0.965)DS(1)EEEGDDQEGEK	-1.3786	3	0.922	0.877	0.911	1.128	0.999	1.23	1.239	0.0275712
O75475	275	S	PC4 and SFRS1-interacting protein OS=Homo sapiens OX=9606 GN=PSIP1 PE=1 SV=1	PSIP1	1	2.15039e-206	376.9	2	TGVTS(0.001)T(0.034)S(0.965)DS(1)EEEGDDQEGEK	-1.3786	3	0.922	0.877	0.911	1.128	0.999	1.23	1.239	0.0275712
O75494	209	S	Serine/arginine-rich splicing factor 10 OS=Homo sapiens OX=9606 GN=SRSF10 PE=1 SV=1	SRSF10	0.752562	0.0126159	46.514	4	GT(0.226)S(0.753)KT(0.037)DS(0.668)KT(0.316)HY(0.001)K	-2.078	1	0.787	1.074	1.126	0.695	1.328	1.023	1.02	0.990912
O75494	23	S	Serine/arginine-rich splicing factor 10 OS=Homo sapiens OX=9606 GN=SRSF10 PE=1 SV=1	SRSF10	0.997975	2.10861e-11	148.25	2	NVADDT(0.002)RS(0.998)EDLR	-0.77935	3	0.963	0.986	1.022	1.009	1.13	0.928	1.032	0.653996
O75494	106	S	Serine/arginine-rich splicing factor 10 OS=Homo sapiens OX=9606 GN=SRSF10 PE=1 SV=1	SRSF10	0.975191	0.00248792	80.896	2	NVYS(0.975)S(0.025)SR	-0.070925	1
O75494	108	S	Serine/arginine-rich splicing factor 10 OS=Homo sapiens OX=9606 GN=SRSF10 PE=1 SV=1	SRSF10	0.956731	2.00796e-08	131.76	2	NVYS(0.012)S(0.031)S(0.957)RYDDYDR	-0.28492	1	0.894	1.026	1.004	1.007	1.055	1.051	1.065	0.22916
O75494	133	S	Serine/arginine-rich splicing factor 10 OS=Homo sapiens OX=9606 GN=SRSF10 PE=1 SV=1	SRSF10	0.999995	8.46838e-09	150.89	3	S(1)RS(1)RS(1)FDYNYR	0.12612	27	0.905	1.02	1.01	1.04	1.037	1.023	1.056	0.220368
O75494	158	S	Serine/arginine-rich splicing factor 10 OS=Homo sapiens OX=9606 GN=SRSF10 PE=1 SV=1	SRSF10	1	0.000253015	83.54	2	S(1)RS(1)HS(1)DNDRFK	0.10338	3	0.89	1.077	1.133	0.997	1.056	0.855	0.938	0.553351
O75494	160	S	Serine/arginine-rich splicing factor 10 OS=Homo sapiens OX=9606 GN=SRSF10 PE=1 SV=1	SRSF10	1	0.000253015	83.54	2	S(1)RS(1)HS(1)DNDRFK	0.10338	4	0.892	1.07	1.122	0.999	1.049	0.878	0.949	0.595314
O75494	131	S	Serine/arginine-rich splicing factor 10 OS=Homo sapiens OX=9606 GN=SRSF10 PE=1 SV=1	SRSF10	0.999999	4.64689e-07	129.82	3	S(1)RS(1)RS(1)FDYNYR	0.12612	20	0.886	1.021	1.029	0.996	1.075	1.029	1.056	0.352202
O75494	156	S	Serine/arginine-rich splicing factor 10 OS=Homo sapiens OX=9606 GN=SRSF10 PE=1 SV=1	SRSF10	1	0.000253015	83.54	2	S(1)RS(1)HS(1)DNDRFK	0.10338	2	0.871	1.058	1.167	0.987	1.064	0.86	0.94	0.612819
O75494	129	S	Serine/arginine-rich splicing factor 10 OS=Homo sapiens OX=9606 GN=SRSF10 PE=1 SV=1	SRSF10	1	4.64689e-07	129.82	3	S(1)RS(1)RS(1)FDYNYR	0.12612	16	0.894	1.019	1.032	0.98	1.105	1.005	1.049	0.452357
O75494	121	S	Serine/arginine-rich splicing factor 10 OS=Homo sapiens OX=9606 GN=SRSF10 PE=1 SV=1	SRSF10	0.866179	0.0382722	42.579	3	S(0.139)RS(0.866)RS(0.782)Y(0.213)ER	-0.34068	1	0.76	1.341	1.034	0.612	1.086	1.169	0.915	0.718198
O75494	123	S	Serine/arginine-rich splicing factor 10 OS=Homo sapiens OX=9606 GN=SRSF10 PE=1 SV=1	SRSF10	0.781902	0.0382722	42.579	3	S(0.139)RS(0.866)RS(0.782)Y(0.213)ER	-0.34068	1	0.76	1.341	1.034	0.612	1.086	1.169	0.915	0.718198
O75494	256	S	Serine/arginine-rich splicing factor 10 OS=Homo sapiens OX=9606 GN=SRSF10 PE=1 SV=1	SRSF10	0.953312	3.22703e-05	114.7	3	S(0.001)WT(0.046)S(0.953)PKS(0.986)S(0.014)GH	0.24114	1	0.819	1.256	1.089	0.724	1.055	1.056	0.896	0.571218
O75494	259	S	Serine/arginine-rich splicing factor 10 OS=Homo sapiens OX=9606 GN=SRSF10 PE=1 SV=1	SRSF10	0.986082	3.22703e-05	114.7	3	S(0.001)WT(0.046)S(0.953)PKS(0.986)S(0.014)GH	0.24114	1	0.819	1.256	1.089	0.724	1.055	1.056	0.896	0.571218
O75509	541	S	Tumor necrosis factor receptor superfamily member 21 OS=Homo sapiens OX=9606 GN=TNFRSF21 PE=1 SV=1	TNFRSF21	0.99999	2.62688e-45	214.65	3	LENSALLTVEPS(1)PQDK	-0.79165	2	0.869	0.855	0.834	1.2	1.127	1.209	1.382	0.000215007
O75533	287	S	Splicing factor 3B subunit 1 OS=Homo sapiens OX=9606 GN=SF3B1 PE=1 SV=3	SF3B1	0.884471	0.0024814	62.646	3	GDTPGHAT(0.001)PGHGGAT(0.466)S(0.649)S(0.884)AR	-0.55755	1	0.791	1.005	0.922	1.248	0.971	1.118	1.228	0.112241
O75533	322	S	Splicing factor 3B subunit 1 OS=Homo sapiens OX=9606 GN=SF3B1 PE=1 SV=3	SF3B1	0.987805	0.00983692	49.306	3	GGDS(0.988)IGET(0.012)PTPGASK	0.50187	1
O75533	488	S	Splicing factor 3B subunit 1 OS=Homo sapiens OX=9606 GN=SF3B1 PE=1 SV=3	SF3B1	0.938142	1.00658e-05	107.97	3	LLVDVDES(0.003)T(0.059)LS(0.938)PEEQK	-0.080992	1
O75533	129	S	Splicing factor 3B subunit 1 OS=Homo sapiens OX=9606 GN=SF3B1 PE=1 SV=3	SF3B1	0.999987	0.00187794	90.913	2	TMIIS(1)PER	-0.89131	2	1.043	0.752	0.771	1.228	0.903	1.4	1.376	0.133257
O75533	194	S	Splicing factor 3B subunit 1 OS=Homo sapiens OX=9606 GN=SF3B1 PE=1 SV=3	SF3B1	0.999588	0.000975544	65.905	3	VVNGAAASQPPS(1)KR	-0.98027	1	1.09	0.943	0.953	1.101	0.894	1.055	1.021	0.817145
O75534	276	S	Cold shock domain-containing protein E1 OS=Homo sapiens OX=9606 GN=CSDE1 PE=1 SV=2	CSDE1	1	0.000736778	70.117	3	VPS(1)KNQNDPLPGR	1.4336	1	1.026	0.962	1.035	0.964	1.056	0.989	0.995	0.898162
O75554	225	S	WW domain-binding protein 4 OS=Homo sapiens OX=9606 GN=WBP4 PE=1 SV=1	WBP4	0.989117	1.53348e-47	210.18	4	S(0.005)S(0.007)DS(0.989)HS(0.999)DS(1)DGEQEAEEGGVSTETEKPK	0.06816	1	0.837	0.943	0.891	0.932	1.452	1.038	1.281	0.169718
O75554	227	S	WW domain-binding protein 4 OS=Homo sapiens OX=9606 GN=WBP4 PE=1 SV=1	WBP4	0.999114	1.53348e-47	210.18	4	S(0.005)S(0.007)DS(0.989)HS(0.999)DS(1)DGEQEAEEGGVSTETEKPK	0.06816	1	0.837	0.943	0.891	0.932	1.452	1.038	1.281	0.169718
O75554	229	S	WW domain-binding protein 4 OS=Homo sapiens OX=9606 GN=WBP4 PE=1 SV=1	WBP4	0.999992	1.53348e-47	210.18	4	S(0.005)S(0.007)DS(0.989)HS(0.999)DS(1)DGEQEAEEGGVSTETEKPK	0.06816	1	0.837	0.943	0.891	0.932	1.452	1.038	1.281	0.169718
O75558	80	S	Syntaxin-11 OS=Homo sapiens OX=9606 GN=STX11 PE=1 SV=1	STX11	1	0.0196154	56.043	3	RLS(1)S(1)IKR	-1.3631	1	1.091	1.153	1.124	1.076	0.615	0.907	0.771	0.160973
O75558	81	S	Syntaxin-11 OS=Homo sapiens OX=9606 GN=STX11 PE=1 SV=1	STX11	1	0.0196154	56.043	3	RLS(1)S(1)IKR	-1.3631	1	1.091	1.153	1.124	1.076	0.615	0.907	0.771	0.160973
O75563	283	S	Src kinase-associated phosphoprotein 2 OS=Homo sapiens OX=9606 GN=SKAP2 PE=1 SV=1	SKAP2	0.999996	1.21982e-12	138.97	4	KMS(1)QDS(1)VHHTSGDK	-1.7205	4	0.638	0.985	0.941	0.968	1.293	1.256	1.372	0.120602
O75563	286	S	Src kinase-associated phosphoprotein 2 OS=Homo sapiens OX=9606 GN=SKAP2 PE=1 SV=1	SKAP2	0.99983	8.39984e-05	84.107	4	KMS(1)QDS(1)VHHTSGDK	-1.7205	1	0.626	1.014	0.932	0.893	1.408	1.212	1.366	0.190228
O75569	18	S	Interferon-inducible double-stranded RNA-dependent protein kinase activator A OS=Homo sapiens OX=9606 GN=PRKRA PE=1 SV=1	PRKRA	0.999393	9.6553e-58	228.29	3	AEAPPLEREDS(0.999)GT(0.001)FSLGK	0.17521	6	0.841	0.859	0.814	1.081	1.316	1.197	1.43	0.00384539
O75592	3931	S	E3 ubiquitin-protein ligase MYCBP2 OS=Homo sapiens OX=9606 GN=MYCBP2 PE=1 SV=4	MYCBP2	0.879392	0.00115149	75.764	2	ALLS(0.879)S(0.121)PEGEEK	-0.011834	1
O75592	2920	S	E3 ubiquitin-protein ligase MYCBP2 OS=Homo sapiens OX=9606 GN=MYCBP2 PE=1 SV=4	MYCBP2	0.999985	2.19593e-14	145.22	4	APS(1)PHVVQENLHSEVVEVCTSSTLK	1.0322	1	0.983	1.004	0.953	1.132	0.996	0.97	1.054	0.371869
O75592	2353	S	E3 ubiquitin-protein ligase MYCBP2 OS=Homo sapiens OX=9606 GN=MYCBP2 PE=1 SV=4	MYCBP2	0.945518	0.0182445	42.852	3	IPGSPAVTAAS(0.004)S(0.012)NT(0.009)DMT(0.016)Y(0.013)GGLAS(0.946)PK	0.53433	1
O75592	178	S	E3 ubiquitin-protein ligase MYCBP2 OS=Homo sapiens OX=9606 GN=MYCBP2 PE=1 SV=4	MYCBP2	0.973897	0.00185317	60.288	4	NS(0.028)VQS(0.974)GES(0.999)DS(0.999)DEEEES(0.001)KEPPIK	0.34842	1
O75592	181	S	E3 ubiquitin-protein ligase MYCBP2 OS=Homo sapiens OX=9606 GN=MYCBP2 PE=1 SV=4	MYCBP2	0.99857	0.00185317	60.288	4	NS(0.028)VQS(0.974)GES(0.999)DS(0.999)DEEEES(0.001)KEPPIK	0.34842	1
O75592	183	S	E3 ubiquitin-protein ligase MYCBP2 OS=Homo sapiens OX=9606 GN=MYCBP2 PE=1 SV=4	MYCBP2	0.999132	0.00185317	60.288	4	NS(0.028)VQS(0.974)GES(0.999)DS(0.999)DEEEES(0.001)KEPPIK	0.34842	1
O75592	2871	S	E3 ubiquitin-protein ligase MYCBP2 OS=Homo sapiens OX=9606 GN=MYCBP2 PE=1 SV=4	MYCBP2	0.983605	1.67552e-32	193.85	3	S(0.015)KS(0.984)DS(0.002)YTLDPDTLR	2.5768	2	1.066	0.949	0.972	1.099	0.967	0.983	1.021	0.72567
O75592	2787	S	E3 ubiquitin-protein ligase MYCBP2 OS=Homo sapiens OX=9606 GN=MYCBP2 PE=1 SV=4	MYCBP2	1	1.48511e-29	200.99	3	S(1)LS(1)PNHNTLQTLK	0.53428	2	0.945	1.069	1.179	0.904	0.963	0.937	0.878	0.130947
O75592	2789	S	E3 ubiquitin-protein ligase MYCBP2 OS=Homo sapiens OX=9606 GN=MYCBP2 PE=1 SV=4	MYCBP2	1	1.12438e-29	202.03	3	S(1)LS(1)PNHNTLQTLK	0.53428	6	0.999	1.041	1.08	0.953	0.979	0.962	0.928	0.0350846
O75592	3478	S	E3 ubiquitin-protein ligase MYCBP2 OS=Homo sapiens OX=9606 GN=MYCBP2 PE=1 SV=4	MYCBP2	0.808345	7.27154e-07	119.87	3	S(0.192)YS(0.808)VVASEYDK	0.1483	1	1.044	1.117	0.998	0.774	1.023	1.061	0.905	0.358648
O75592	3505	S	E3 ubiquitin-protein ligase MYCBP2 OS=Homo sapiens OX=9606 GN=MYCBP2 PE=1 SV=4	MYCBP2	0.850007	3.87788e-41	216.16	2	VNS(0.85)GDT(0.15)EVGSSLLR	0.02943	1	1.044	1.076	0.973	0.915	1.035	0.983	0.948	0.314302
O75626	346	S	PR domain zinc finger protein 1 OS=Homo sapiens OX=9606 GN=PRDM1 PE=1 SV=2	PRDM1	0.999997	0.0103138	56.404	3	S(0.5)S(0.5)PDQS(1)LK	1.778	1	1.138	0.877	0.843	1.364	1.057	0.789	1.123	0.613888
O75643	225	S	U5 small nuclear ribonucleoprotein 200 kDa helicase OS=Homo sapiens OX=9606 GN=SNRNP200 PE=1 SV=2	SNRNP200	1	6.60511e-115	308.89	3	EEAS(1)DDDMEGDEAVVR	-0.29225	17	1.022	0.893	0.893	1.121	1.005	1.127	1.158	0.0647852
O75643	207	S	U5 small nuclear ribonucleoprotein 200 kDa helicase OS=Homo sapiens OX=9606 GN=SNRNP200 PE=1 SV=2	SNRNP200	0.999734	4.22429e-17	139.94	4	EIQNMDDNIDETYGVNVQFES(1)DEEEGDEDVYGEVR	-0.01548	5	0.9	0.975	1.024	1.017	1.076	1.049	1.084	0.117301
O75665	827	S	Oral-facial-digital syndrome 1 protein OS=Homo sapiens OX=9606 GN=OFD1 PE=1 SV=1	OFD1	0.943645	0.000657629	77.445	3	DNEEFES(0.057)S(0.944)FES(1)AGNMPR	-1.2037	1
O75665	830	S	Oral-facial-digital syndrome 1 protein OS=Homo sapiens OX=9606 GN=OFD1 PE=1 SV=1	OFD1	0.999808	0.000657629	77.445	3	DNEEFES(0.057)S(0.944)FES(1)AGNMPR	-1.2037	1
O75665	774	S	Oral-facial-digital syndrome 1 protein OS=Homo sapiens OX=9606 GN=OFD1 PE=1 SV=1	OFD1	0.867117	0.000647623	89.44	2	MPLPS(0.867)PT(0.131)ES(0.002)R	-0.44324	1	1.133	1.03	0.945	0.998	0.964	0.957	0.939	0.327476
O75665	686	S	Oral-facial-digital syndrome 1 protein OS=Homo sapiens OX=9606 GN=OFD1 PE=1 SV=1	OFD1	0.995088	3.14824e-08	147.02	2	NITSS(0.005)S(0.995)PER	0.34103	1	0.984	1.35	1.54	0.795	0.694	0.518	0.518	0.023226
O75676	347	S	Ribosomal protein S6 kinase alpha-4 OS=Homo sapiens OX=9606 GN=RPS6KA4 PE=1 SV=1	RPS6KA4	0.994112	7.9581e-08	127.58	3	LEPVYS(0.006)PPGS(0.994)PPPGDPR	-0.053641	4	1.101	1.02	1.034	0.996	0.911	0.951	0.906	0.0470149
O75683	138	S	Surfeit locus protein 6 OS=Homo sapiens OX=9606 GN=SURF6 PE=1 SV=3	SURF6	1	8.06842e-06	130.71	3	ELS(1)PAALEK	-0.53287	4	2.098	1.167	1.31	0.463	0.419	0.409	0.282	0.0025458
O75683	74	S	Surfeit locus protein 6 OS=Homo sapiens OX=9606 GN=SURF6 PE=1 SV=3	SURF6	0.999796	6.20052e-05	90.379	3	SLGEKS(1)PAASGAR	0.3401	1	1.947	1.297	1.305	0.51	0.438	0.361	0.288	0.00179402
O75683	206	S	Surfeit locus protein 6 OS=Homo sapiens OX=9606 GN=SURF6 PE=1 SV=3	SURF6	0.999822	2.09024e-07	133.48	2	VEVS(1)EDEPASK	0.27904	1	1.301	1.232	1.347	0.664	0.748	0.62	0.524	0.000432268
O75688	376	S	Protein phosphatase 1B OS=Homo sapiens OX=9606 GN=PPM1B PE=1 SV=1	PPM1B	0.991603	4.21976e-09	120.15	4	LNPHRES(0.992)DGAS(0.008)DEAEESGSQGK	0.39241	1	1.02	1.118	1.04	0.9	1.067	0.868	0.892	0.165978
O75691	2601	S	Small subunit processome component 20 homolog OS=Homo sapiens OX=9606 GN=UTP20 PE=1 SV=3	UTP20	1	8.4955e-18	165.58	4	AES(1)DGEEKEEVKEELGR	0.42004	3	1.277	1.049	0.892	1.025	0.859	0.918	0.871	0.323533
O75694	992	S	Nuclear pore complex protein Nup155 OS=Homo sapiens OX=9606 GN=NUP155 PE=1 SV=1	NUP155	0.997369	2.91039e-06	126.17	3	AAPQS(0.997)PS(0.003)VPK	0.076178	4	0.988	1.043	0.985	1.13	0.813	1.06	0.996	0.899271
O75717	333	S	WD repeat and HMG-box DNA-binding protein 1 OS=Homo sapiens OX=9606 GN=WDHD1 PE=1 SV=1	WDHD1	1	2.75325e-21	159.95	4	DYNDLFDGDDMS(1)NAGDFLNDNAVEIPSFSK	-0.72561	1	1.171	0.845	0.998	1.415	0.699	0.897	0.999	0.88261
O75717	868	S	WD repeat and HMG-box DNA-binding protein 1 OS=Homo sapiens OX=9606 GN=WDHD1 PE=1 SV=1	WDHD1	1	1.09612e-61	230.29	5	NQVEEDAEDS(1)GEADDEEKPEIHKPGQNSFSK	0.10898	3	0.994	1.006	1.038	1.047	0.943	0.994	0.982	0.599962
O75717	374	S	WD repeat and HMG-box DNA-binding protein 1 OS=Homo sapiens OX=9606 GN=WDHD1 PE=1 SV=1	WDHD1	0.965031	0.011371	42.909	3	QRS(0.965)HILEDDENS(0.975)VDIS(0.06)MLK	2.3476	1
O75717	383	S	WD repeat and HMG-box DNA-binding protein 1 OS=Homo sapiens OX=9606 GN=WDHD1 PE=1 SV=1	WDHD1	1	3.80585e-34	198.1	3	SHILEDDENS(1)VDISMLK	-0.40727	6	1.083	0.982	0.891	1.364	0.738	0.976	1.041	0.951516
O75717	1041	S	WD repeat and HMG-box DNA-binding protein 1 OS=Homo sapiens OX=9606 GN=WDHD1 PE=1 SV=1	WDHD1	0.99656	0.0271615	40.997	3	S(0.001)NILS(0.003)DNPDFS(0.997)DEADIIK	-0.09686	1
O75717	407	S	WD repeat and HMG-box DNA-binding protein 1 OS=Homo sapiens OX=9606 GN=WDHD1 PE=1 SV=1	WDHD1	1	6.40248e-49	218.71	4	TGSSLLKEEEEDGQEGS(1)IHNLPLVTSQR	0.16366	2	1.044	1.003	1.014	0.987	0.952	1.023	0.968	0.238554
O75781	116	S	Paralemmin-1 OS=Homo sapiens OX=9606 GN=PALM PE=1 SV=2	PALM	1	0.00926951	56.514	2	ENAAAPS(1)PVR	1.1498	1	1.097	1.115	1.179	0.898	0.848	0.836	0.761	0.000910903
O75781	162	S	Paralemmin-1 OS=Homo sapiens OX=9606 GN=PALM PE=1 SV=2	PALM	0.998121	0.0154152	51.359	2	T(0.002)VDGS(0.998)PMMK	0.62228	1	1.243	1.098	1.031	0.922	0.85	0.85	0.778	0.0152321
O75792	277	S	Ribonuclease H2 subunit A OS=Homo sapiens OX=9606 GN=RNASEH2A PE=1 SV=2	RNASEH2A	1	1.73728e-12	144.4	3	ITSYFLNEGS(1)QARPR	-0.069726	1	0.802	0.821	0.913	0.963	1.472	1.136	1.408	0.0645958
O75815	338	S	Breast cancer anti-estrogen resistance protein 3 OS=Homo sapiens OX=9606 GN=BCAR3 PE=1 SV=1	BCAR3	0.91615	2.44423e-05	97.904	3	AHQS(0.916)ES(0.084)YLPIGCK	-0.77116	1	0.938	0.909	1.022	1.069	1.101	1.009	1.108	0.076158
O75815	395	S	Breast cancer anti-estrogen resistance protein 3 OS=Homo sapiens OX=9606 GN=BCAR3 PE=1 SV=1	BCAR3	0.999801	5.44557e-06	112.55	4	GS(1)DSQLCPKPPPKPCK	-0.13052	2	1.065	0.806	0.863	1.03	1.292	1.034	1.228	0.140277
O75815	290	S	Breast cancer anti-estrogen resistance protein 3 OS=Homo sapiens OX=9606 GN=BCAR3 PE=1 SV=1	BCAR3	0.999597	2.87297e-48	225.86	3	RLS(1)LTMGGVQAR	-0.33503	1	1.071	0.874	0.98	1.018	1.052	1.056	1.069	0.309365
O75821	189	S	Eukaryotic translation initiation factor 3 subunit G OS=Homo sapiens OX=9606 GN=EIF3G PE=1 SV=2	EIF3G	0.937681	0.00142675	67.227	2	ELAEQLGLS(0.938)T(0.062)GEK	1.2446	1	0.918	1.011	0.868	1.126	1.07	1.068	1.167	0.0308928
O75821	42	S	Eukaryotic translation initiation factor 3 subunit G OS=Homo sapiens OX=9606 GN=EIF3G PE=1 SV=2	EIF3G	0.999028	1.24163e-87	267.81	4	GIPLAT(0.006)GDT(0.995)S(0.999)PEPELLPGAPLPPPK	0.29545	31	0.937	1.021	0.99	0.959	1.227	0.913	1.051	0.680672
O75822	127	S	Eukaryotic translation initiation factor 3 subunit J OS=Homo sapiens OX=9606 GN=EIF3J PE=1 SV=2	EIF3J	1	7.0206e-05	105.89	2	LQEES(1)DLELAK	-0.77544	2	1.266	1.029	1.026	0.933	0.891	0.858	0.808	0.0468114
O75844	298	S	CAAX prenyl protease 1 homolog OS=Homo sapiens OX=9606 GN=ZMPSTE24 PE=1 SV=2	ZMPSTE24	1	0.000759599	80.361	2	DIQEDS(1)GMEPR	-1.1531	1	1.133	1.112	1.076	0.969	0.86	0.84	0.804	0.00920578
O75864	50	S	Protein phosphatase 1 regulatory subunit 37 OS=Homo sapiens OX=9606 GN=PPP1R37 PE=1 SV=4	PPP1R37	0.99979	6.37344e-25	176.11	2	VTFPS(1)DEDIVSGAVEPK	1.8593	2	0.958	0.931	0.979	1.065	1.033	1.083	1.109	0.0067055
O75896	50	S	Tumor suppressor candidate 2 OS=Homo sapiens OX=9606 GN=TUSC2 PE=1 SV=3	TUSC2	1	6.16415e-27	172.45	4	RGS(1)MFYDEDGDLAHEFYEETIVTK	-0.63916	2	0.85	0.943	0.881	1.118	1.083	1.198	1.271	0.00488744
O75907	18	S	Diacylglycerol O-acyltransferase 1 OS=Homo sapiens OX=9606 GN=DGAT1 PE=1 SV=2	DGAT1	0.798694	8.50015e-07	112.95	3	T(0.178)GS(0.805)RPS(0.219)S(0.799)HGGGGPAAAEEEVR	1.3398	2	0.992	1.076	0.992	1.032	0.984	0.945	0.968	0.42748
O75907	14	S	Diacylglycerol O-acyltransferase 1 OS=Homo sapiens OX=9606 GN=DGAT1 PE=1 SV=2	DGAT1	0.804811	8.50015e-07	112.95	3	T(0.178)GS(0.805)RPS(0.219)S(0.799)HGGGGPAAAEEEVR	1.3398	3	0.938	1.06	1.114	0.917	0.985	0.993	0.93	0.284874
O75909	340	S	Cyclin-K OS=Homo sapiens OX=9606 GN=CCNK PE=1 SV=2	CCNK	1	1.77632e-26	189.47	4	AVVVS(1)PKEENK	1.7799	6	0.803	0.923	0.936	1.191	1.111	1.106	1.28	0.0102803
O75909	324	S	Cyclin-K OS=Homo sapiens OX=9606 GN=CCNK PE=1 SV=2	CCNK	0.99999	7.84822e-09	150.05	2	KPS(1)PQPS(0.016)S(0.984)PR	0.10012	7	0.863	0.967	1.002	1.148	0.983	1.08	1.134	0.120228
O75909	329	S	Cyclin-K OS=Homo sapiens OX=9606 GN=CCNK PE=1 SV=2	CCNK	0.998137	7.84822e-09	150.05	2	KPSPQPS(0.002)S(0.998)PR	-0.30913	9	0.733	0.947	0.988	1.253	1.055	1.082	1.271	0.0850056
O75925	503	S	E3 SUMO-protein ligase PIAS1 OS=Homo sapiens OX=9606 GN=PIAS1 PE=1 SV=2	PIAS1	0.99995	1.44722e-32	195.55	3	GILSLPHQAS(1)PVSR	-0.1847	2	1.107	0.963	0.975	0.945	1.05	0.998	0.983	0.779654
O75925	485	S	E3 SUMO-protein ligase PIAS1 OS=Homo sapiens OX=9606 GN=PIAS1 PE=1 SV=2	PIAS1	0.968423	5.8264e-18	155.06	3	T(0.001)CPS(0.03)LS(0.968)PTSPLNNK	0.51316	3	0.996	0.963	0.955	1.057	1.079	0.997	1.075	0.0554679
O75925	488	S	E3 SUMO-protein ligase PIAS1 OS=Homo sapiens OX=9606 GN=PIAS1 PE=1 SV=2	PIAS1	0.834822	1.32697e-05	100.36	3	TCPSLSPT(0.165)S(0.835)PLNNK	0.66743	2	1.244	1.091	1.031	0.889	0.874	0.865	0.781	0.0121576
O75928	499	S	E3 SUMO-protein ligase PIAS2 OS=Homo sapiens OX=9606 GN=PIAS2 PE=1 SV=3	PIAS2	0.859395	6.9665e-22	175.7	2	CIFMSET(0.001)QS(0.108)S(0.859)PT(0.033)K	-0.48984	2	1.053	1.055	1.007	0.982	0.976	0.946	0.932	0.0214851
O75962	1785	S	Triple functional domain protein OS=Homo sapiens OX=9606 GN=TRIO PE=1 SV=2	TRIO	1	0.000352362	79.393	3	RLS(1)S(1)GKADGHVK	0.67464	2	0.883	0.903	0.975	1.296	1.046	0.954	1.194	0.150608
O75962	1786	S	Triple functional domain protein OS=Homo sapiens OX=9606 GN=TRIO PE=1 SV=2	TRIO	1	0.000352362	79.393	3	RLS(1)S(1)GKADGHVK	0.67464	2	0.883	0.903	0.975	1.296	1.046	0.954	1.194	0.150608
O75962	1723	S	Triple functional domain protein OS=Homo sapiens OX=9606 GN=TRIO PE=1 SV=2	TRIO	0.933162	1.25525e-93	294.48	3	S(0.933)S(0.067)MEMEGIFNHK	-1.3486	2	1.121	0.948	0.929	1.132	0.876	1.03	1.013	0.911439
O75962	2631	S	Triple functional domain protein OS=Homo sapiens OX=9606 GN=TRIO PE=1 SV=2	TRIO	0.932882	0.042339	54.823	2	S(0.033)T(0.033)S(0.933)WHT(0.001)ALR	0.87555	1
O75962	2417	S	Triple functional domain protein OS=Homo sapiens OX=9606 GN=TRIO PE=1 SV=2	TRIO	1	0.00402241	74.464	3	VLES(1)PRK	-0.063644	1	1.309	1.269	1.247	0.869	0.632	0.592	0.547	0.00665495
O75971	96	S	snRNA-activating protein complex subunit 5 OS=Homo sapiens OX=9606 GN=SNAPC5 PE=1 SV=1	SNAPC5	0.999824	1.58533e-68	252.05	2	SHVTEEEEEEEEEES(1)DS	-0.99721	3	1.114	1.088	0.924	0.96	1.019	0.923	0.928	0.334297
O75976	1358	S	Carboxypeptidase D OS=Homo sapiens OX=9606 GN=CPD PE=1 SV=2	CPD	0.999792	2.02863e-165	346.11	3	S(1)LLSHEFQDET(1)DTEEETLYSSK	-0.1889	4	0.95	1.043	1.024	0.893	1.225	0.9	1	0.930382
O75995	26	S	SAM and SH3 domain-containing protein 3 OS=Homo sapiens OX=9606 GN=SASH3 PE=1 SV=2	SASH3	0.81721	0.0120291	49.333	3	S(0.182)S(0.817)S(0.902)FKDFAKS(0.098)K	3.4637	2	1.083	1.119	1.217	0.787	0.896	0.869	0.746	0.00501277
O75995	27	S	SAM and SH3 domain-containing protein 3 OS=Homo sapiens OX=9606 GN=SASH3 PE=1 SV=2	SASH3	0.970078	0.0120291	49.333	4	S(0.197)S(0.804)S(0.97)FKDFAKS(0.029)K	3.5654	2	1.083	1.119	1.217	0.787	0.896	0.869	0.746	0.00501277
O76021	427	S	Ribosomal L1 domain-containing protein 1 OS=Homo sapiens OX=9606 GN=RSL1D1 PE=1 SV=3	RSL1D1	1	2.765e-29	198.98	2	AAESETPGKS(1)PEK	-0.24749	3	1.603	1.41	1.472	0.518	0.437	0.397	0.301	0.000154134
O76021	361	S	Ribosomal L1 domain-containing protein 1 OS=Homo sapiens OX=9606 GN=RSL1D1 PE=1 SV=3	RSL1D1	0.999998	4.10342e-82	269.16	2	ATNES(1)EDEIPQLVPIGK	0.27792	11	1.633	1.21	1.263	0.628	0.571	0.597	0.437	0.00110365
O76021	443	S	Ribosomal L1 domain-containing protein 1 OS=Homo sapiens OX=9606 GN=RSL1D1 PE=1 SV=3	RSL1D1	0.976527	0.000952351	95.094	3	EKS(0.977)PS(0.023)LGK	0.59518	1	1.753	1.658	1.392	0.365	0.368	0.268	0.208	0.000231581
O76021	392	S	Ribosomal L1 domain-containing protein 1 OS=Homo sapiens OX=9606 GN=RSL1D1 PE=1 SV=3	RSL1D1	0.999996	0.000138333	84.249	4	KS(1)PAKS(0.999)PNPS(0.001)TPR	-0.11357	4	1.555	1.595	1.469	0.434	0.434	0.329	0.259	0.000141909
O76021	396	S	Ribosomal L1 domain-containing protein 1 OS=Homo sapiens OX=9606 GN=RSL1D1 PE=1 SV=3	RSL1D1	0.999341	0.000138333	84.249	3	KS(1)PAKS(0.999)PNPS(0.001)TPR	-1.0748	5	1.555	1.595	1.469	0.434	0.434	0.329	0.259	0.000141909
O76024	32	S	Wolframin OS=Homo sapiens OX=9606 GN=WFS1 PE=1 SV=2	WFS1	0.886952	0.0130256	49.493	2	LNAT(0.113)AS(0.887)LEQER	-0.11979	1	0.939	1.119	1.024	0.978	0.986	0.97	0.952	0.410618
O76041	953	S	Nebulette OS=Homo sapiens OX=9606 GN=NEBL PE=1 SV=1	NEBL	0.998579	0.000308868	98.811	3	S(0.001)MQHS(0.999)PNLR	1.6533	2	1.043	0.937	0.821	0.995	1.253	1.031	1.171	0.190005
O76061	251	S	Stanniocalcin-2 OS=Homo sapiens OX=9606 GN=STC2 PE=1 SV=1	STC2	0.787832	4.03427e-05	97.502	5	AHHGEAGHHLPEPS(0.212)S(0.788)R	-0.5585	5	1.159	1.112	1.154	0.74	0.876	0.936	0.745	0.013703
O76070	124	S	Gamma-synuclein OS=Homo sapiens OX=9606 GN=SNCG PE=1 SV=2	SNCG	1	7.24493e-25	181.32	3	EKEEVAEEAQS(1)GGD	0.87517	2	0.683	1.187	1.033	0.94	1.343	0.851	1.08	0.720519
O76074	86	S	cGMP-specific 3',5'-cyclic phosphodiesterase OS=Homo sapiens OX=9606 GN=PDE5A PE=1 SV=2	PDE5A	1	1.53624e-18	167.63	2	GHTESCSCPLQQS(1)PR	-0.79205	3	1.11	1.075	1.14	0.93	0.87	0.861	0.8	0.00164306
O76080	48	S	AN1-type zinc finger protein 5 OS=Homo sapiens OX=9606 GN=ZFAND5 PE=1 SV=1	ZFAND5	0.999961	5.91756e-34	193.26	3	MS(1)PMGTASGSNSPTSDSASVQR	-0.75093	4	1.124	1.063	1.094	0.957	0.931	0.828	0.828	0.0156341
O76094	139	S	Signal recognition particle subunit SRP72 OS=Homo sapiens OX=9606 GN=SRP72 PE=1 SV=3	SRP72	0.999453	0.00872075	56.872	2	NS(0.999)QDDY(0.001)DEER	-0.7938	1	1.146	0.863	0.983	1.071	1.043	0.94	1.021	0.792097
O76094	621	S	Signal recognition particle subunit SRP72 OS=Homo sapiens OX=9606 GN=SRP72 PE=1 SV=3	SRP72	0.972629	1.62092e-38	198.95	2	TVS(0.025)S(0.973)PPT(0.002)SPR	0.15902	33	0.989	0.945	0.964	1.071	0.974	1.1	1.085	0.108827
O76094	625	S	Signal recognition particle subunit SRP72 OS=Homo sapiens OX=9606 GN=SRP72 PE=1 SV=3	SRP72	0.99027	7.68715e-29	177.99	3	T(0.01)VS(0.108)S(0.882)PPT(0.009)S(0.99)PRPGSAATVSASTSNIIPPR	-0.23041	16	0.963	0.947	0.961	1.071	0.99	1.114	1.106	0.0470971
O94761	27	S	ATP-dependent DNA helicase Q4 OS=Homo sapiens OX=9606 GN=RECQL4 PE=1 SV=2	RECQL4	1	2.51852e-17	157.12	3	RPS(1)QDDVEAAPEETR	0.14027	4	1.167	1.133	1.082	0.936	0.816	0.848	0.769	0.00470559
O94761	323	S	ATP-dependent DNA helicase Q4 OS=Homo sapiens OX=9606 GN=RECQL4 PE=1 SV=2	RECQL4	0.98311	5.04898e-05	109.57	3	YHGLS(0.983)PS(0.013)S(0.004)QAR	-0.30301	3	1.315	1.125	1.13	0.799	0.824	0.772	0.671	0.00190842
O94762	727	S	ATP-dependent DNA helicase Q5 OS=Homo sapiens OX=9606 GN=RECQL5 PE=1 SV=2	RECQL5	0.999995	4.55483e-08	126.02	3	GEVPGGSAHYGGPS(1)PEKK	1.1717	5	1.31	1.165	1.109	0.8	0.744	0.835	0.664	0.00240125
O94762	488	S	ATP-dependent DNA helicase Q5 OS=Homo sapiens OX=9606 GN=RECQL5 PE=1 SV=2	RECQL5	1	4.68006e-44	207.73	2	YDEGS(1)GGS(1)GDEGRDEAHK	0.072418	9	1.131	1.006	0.997	1.063	0.87	0.951	0.92	0.296847
O94762	491	S	ATP-dependent DNA helicase Q5 OS=Homo sapiens OX=9606 GN=RECQL5 PE=1 SV=2	RECQL5	1	4.68006e-44	207.73	2	YDEGS(1)GGS(1)GDEGRDEAHK	0.072418	8	1.141	1.009	0.986	1.078	0.865	0.939	0.919	0.332712
O94762	815	S	ATP-dependent DNA helicase Q5 OS=Homo sapiens OX=9606 GN=RECQL5 PE=1 SV=2	RECQL5	1	1.19456e-19	170.1	3	YTGEEDGAGGHS(1)PAPPQTEECLR	1.0326	1	1.262	0.809	0.706	1.269	1.042	1.002	1.193	0.34569
O94763	421	S	Unconventional prefoldin RPB5 interactor 1 OS=Homo sapiens OX=9606 GN=URI1 PE=1 SV=3	URI1	0.893766	8.11854e-120	307.5	3	ENS(0.035)VCS(0.894)DT(0.359)S(0.663)ES(0.038)S(0.011)AAEFDDRR	-0.024955	6	1.006	1.072	1.065	0.929	1.105	0.838	0.914	0.311241
O94763	372	S	Unconventional prefoldin RPB5 interactor 1 OS=Homo sapiens OX=9606 GN=URI1 PE=1 SV=3	URI1	0.99115	5.09263e-35	204.04	3	KNS(0.991)T(0.009)GSGHSAQELPTIR	0.084732	8	0.985	1.018	1.037	0.997	1.023	0.965	0.982	0.463457
O94763	243	S	Unconventional prefoldin RPB5 interactor 1 OS=Homo sapiens OX=9606 GN=URI1 PE=1 SV=3	URI1	1	1.73247e-17	152.76	4	QEELLGELDSKPDTVIANGEDT(1)T(1)S(1)S(1)EEEKEDR	0.16896	5	0.875	1.036	1.071	0.933	1.155	0.96	1.022	0.828609
O94763	244	S	Unconventional prefoldin RPB5 interactor 1 OS=Homo sapiens OX=9606 GN=URI1 PE=1 SV=3	URI1	1	1.73247e-17	152.76	4	QEELLGELDSKPDTVIANGEDT(1)T(1)S(1)S(1)EEEKEDR	0.16896	5	0.875	1.036	1.071	0.933	1.155	0.96	1.022	0.828609
O94763	442	S	Unconventional prefoldin RPB5 interactor 1 OS=Homo sapiens OX=9606 GN=URI1 PE=1 SV=3	URI1	0.84859	1.37336e-72	253.7	3	S(0.151)IS(0.849)CEEATCSDTSESILEEEPQENQK	-0.036267	3	0.852	1.136	0.999	1.044	0.973	1.018	1.016	0.806789
O94776	435	S	Metastasis-associated protein MTA2 OS=Homo sapiens OX=9606 GN=MTA2 PE=1 SV=1	MTA2	0.991531	1.19912e-17	154.1	4	GHLSRPEAQS(0.008)LS(0.992)PYTTSANR	-0.26097	2	1.157	1.002	0.955	0.997	0.884	1.029	0.934	0.419173
O94782	313	S	Ubiquitin carboxyl-terminal hydrolase 1 OS=Homo sapiens OX=9606 GN=USP1 PE=1 SV=1	USP1	0.99991	0.000830416	67.136	3	KATSDTLES(1)PPK	0.55828	3	1.023	1.031	1.078	0.954	0.912	1.012	0.919	0.0676664
O94782	475	S	Ubiquitin carboxyl-terminal hydrolase 1 OS=Homo sapiens OX=9606 GN=USP1 PE=1 SV=1	USP1	0.999733	5.31531e-11	140.96	2	VEESSEIS(1)PEPK	-0.35589	1	1.158	1.102	1.146	0.798	0.989	0.791	0.757	0.0190296
O94804	450	S	Serine/threonine-protein kinase 10 OS=Homo sapiens OX=9606 GN=STK10 PE=1 SV=1	STK10	0.773934	0.000801151	71.265	3	AS(0.233)QS(0.774)RPNS(0.882)S(0.111)ALETLGGEK	-2.2808	2	0.972	0.985	0.996	1.093	0.921	1.065	1.043	0.507782
O94804	454	S	Serine/threonine-protein kinase 10 OS=Homo sapiens OX=9606 GN=STK10 PE=1 SV=1	STK10	0.881988	0.000801151	71.265	3	AS(0.233)QS(0.774)RPNS(0.882)S(0.111)ALETLGGEK	-2.2808	1
O94804	514	S	Serine/threonine-protein kinase 10 OS=Homo sapiens OX=9606 GN=STK10 PE=1 SV=1	STK10	0.974356	0.000148869	94.487	3	EMGS(0.974)LS(0.026)IKDPK	-0.6174	1	1.084	0.783	0.836	1.384	0.98	1.013	1.249	0.211351
O94804	20	S	Serine/threonine-protein kinase 10 OS=Homo sapiens OX=9606 GN=STK10 PE=1 SV=1	STK10	1	0.000466491	106.67	3	S(1)REYEHVR	-0.1865	2	0.857	0.905	0.912	1.339	0.96	1.094	1.269	0.0811681
Q9BZL6	706	S	Serine/threonine-protein kinase D2 OS=Homo sapiens OX=9606 GN=PRKD2 PE=1 SV=3	PRKD2	1	0.00169966	82.008	3	IIGEKS(1)FR	0.16242	1	0.772	1.092	1.027	0.889	1.001	1.251	1.086	0.597756
O94806	213	S	Serine/threonine-protein kinase D3 OS=Homo sapiens OX=9606 GN=PRKD3 PE=1 SV=1	PRKD3	0.999771	8.50313e-18	157.64	3	RLS(1)NVSLPGPGLSVPR	-0.84688	2	1.095	0.864	0.963	1.078	1.02	1.031	1.071	0.36004
O94808	244	S	Glutamine--fructose-6-phosphate aminotransferase [isomerizing] 2 OS=Homo sapiens OX=9606 GN=GFPT2 PE=1 SV=3	GFPT2	0.975707	2.72953e-18	162.72	3	RLDS(0.976)S(0.024)ACLHAVGDK	0.2245	3	1.11	0.934	0.908	1.13	0.907	1.057	1.048	0.631887
O94811	18	S	Tubulin polymerization-promoting protein OS=Homo sapiens OX=9606 GN=TPPP PE=1 SV=1	TPPP	0.977393	0.000821795	72.99	4	AANRT(1)PPKS(0.977)PGDPS(0.023)K	-0.01353	4	0.89	1.092	1.144	0.973	1.032	0.874	0.921	0.435906
O94811	160	S	Tubulin polymerization-promoting protein OS=Homo sapiens OX=9606 GN=TPPP PE=1 SV=1	TPPP	0.827316	0.00030153	105.13	2	AIS(0.031)S(0.827)PT(0.141)VSR	-0.37752	2	1.007	0.907	0.912	1.265	0.974	0.991	1.143	0.233804
O94811	32	S	Tubulin polymerization-promoting protein OS=Homo sapiens OX=9606 GN=TPPP PE=1 SV=1	TPPP	0.989795	3.08064e-37	189.5	4	RLS(0.99)LES(0.01)EGAGEGAAASPELSALEEAFR	1.0217	2	1.007	1.07	1.054	0.912	0.979	0.993	0.921	0.0615058
O94819	107	S	Kelch repeat and BTB domain-containing protein 11 OS=Homo sapiens OX=9606 GN=KBTBD11 PE=1 SV=1	KBTBD11	1	1.38795e-08	131.25	3	ACPEEPAAPS(1)PEPR	1.1835	2	0.986	1.008	1.048	0.96	1.034	0.99	0.981	0.526035
O94819	314	S	Kelch repeat and BTB domain-containing protein 11 OS=Homo sapiens OX=9606 GN=KBTBD11 PE=1 SV=1	KBTBD11	0.969547	0.00320141	63.998	2	AGS(0.017)RPQS(0.97)PS(0.013)GDADAR	0.60467	2	0.67	1.239	1.12	0.953	0.961	1.056	0.981	0.949042
O94826	91	S	Mitochondrial import receptor subunit TOM70 OS=Homo sapiens OX=9606 GN=TOMM70 PE=1 SV=1	TOMM70	0.999837	1.28597e-168	338.19	3	AS(1)PAPGSGHPEGPGAHLDMNSLDR	-0.99369	22	1.054	0.968	1.001	1.024	1.019	0.97	0.997	0.925737
O94830	447	S	Phospholipase DDHD2 OS=Homo sapiens OX=9606 GN=DDHD2 PE=1 SV=2	DDHD2	1	0.00855262	60.641	3	KNS(1)MGIK	1.1298	1	0.788	1.082	1.15	0.75	1.223	1.03	0.994	0.949882
O94832	486	S	Unconventional myosin-Id OS=Homo sapiens OX=9606 GN=MYO1D PE=1 SV=2	MYO1D	0.953043	0.00579411	66.568	3	HAHFS(0.953)S(0.047)R	-0.83756	1	1.094	1.122	0.937	0.961	0.935	0.969	0.909	0.180984
O94842	178	S	TOX high mobility group box family member 4 OS=Homo sapiens OX=9606 GN=TOX4 PE=1 SV=1	TOX4	0.938462	2.2663e-87	265.89	3	LS(0.01)T(0.041)T(0.948)PS(0.938)PT(0.066)S(0.28)S(0.718)LHEDGVEDFR	-1.2998	4	0.856	0.997	0.992	0.971	1.125	1.109	1.127	0.156333
O94842	182	S	TOX high mobility group box family member 4 OS=Homo sapiens OX=9606 GN=TOX4 PE=1 SV=1	TOX4	0.989439	2.2663e-87	265.89	2	LS(0.002)T(0.016)T(0.982)PS(0.763)PT(0.236)S(0.011)S(0.989)LHEDGVEDFR	0.1594	4	0.856	0.997	0.992	0.971	1.125	1.109	1.127	0.156333
O94851	515	S	[F-actin]-monooxygenase MICAL2 OS=Homo sapiens OX=9606 GN=MICAL2 PE=1 SV=1	MICAL2	0.999988	0.000252418	100.02	4	KES(1)DIRPSK	-0.29005	1	0.916	1.238	1.245	0.812	0.917	0.833	0.754	0.0639359
O94854	181	S	Uncharacterized protein KIAA0754 OS=Homo sapiens OX=9606 GN=KIAA0754 PE=2 SV=4	KIAA0754	0.998906	1.00599e-12	145.02	4	EKT(0.001)ES(0.999)ELKFEEDER	0.080288	1	1.047	0.874	0.889	1.199	1.02	1.038	1.159	0.126586
O94854	35	S	Uncharacterized protein KIAA0754 OS=Homo sapiens OX=9606 GN=KIAA0754 PE=2 SV=4	KIAA0754	0.793374	2.06542e-45	213.2	4	KES(0.793)S(0.169)S(0.037)ALTESSGHLDHR	2.1885	2	0.871	1.079	0.99	0.893	1.142	1.066	1.055	0.617946
O94854	42	S	Uncharacterized protein KIAA0754 OS=Homo sapiens OX=9606 GN=KIAA0754 PE=2 SV=4	KIAA0754	0.960308	6.36398e-26	185.96	3	KESSSALT(0.005)ES(0.96)S(0.035)GHLDHR	-0.1084	7	0.946	1.071	0.971	1.159	0.883	0.995	1.016	0.901669
O94854	666	S	Uncharacterized protein KIAA0754 OS=Homo sapiens OX=9606 GN=KIAA0754 PE=2 SV=4	KIAA0754	0.984513	1.77105e-16	154.39	3	RDS(0.985)DS(0.015)FLNIFPEK	0.26642	4	0.961	0.956	0.972	1.026	1.072	1.061	1.093	0.00321032
O94864	108	S	STAGA complex 65 subunit gamma OS=Homo sapiens OX=9606 GN=SUPT7L PE=1 SV=1	SUPT7L	1	2.32713e-27	174.98	3	TEESEPLPSCPGS(1)PPLPDDLLPLDCK	-0.76755	7	0.968	0.983	0.994	0.954	1.049	1.092	1.051	0.303189
O94868	644	S	F-BAR and double SH3 domains protein 2 OS=Homo sapiens OX=9606 GN=FCHSD2 PE=1 SV=3	FCHSD2	0.759707	0.00163656	81.239	2	EIQIS(0.76)PS(0.24)PK	2.1129	1
O94874	458	S	E3 UFM1-protein ligase 1 OS=Homo sapiens OX=9606 GN=UFL1 PE=1 SV=2	UFL1	1	8.72288e-19	169.05	4	GRKDDDS(1)DDESQSSHTGK	-0.18211	4	0.836	1.069	1.002	0.927	0.99	1.211	1.076	0.544937
O94876	414	S	Transmembrane and coiled-coil domains protein 1 OS=Homo sapiens OX=9606 GN=TMCC1 PE=1 SV=3	TMCC1	0.999693	2.48663e-22	184.31	3	ALGVISNFQSS(1)PK	0.62278	2	1.014	0.945	0.929	1.024	1.11	1.034	1.097	0.0662299
O94885	507	S	SAM and SH3 domain-containing protein 1 OS=Homo sapiens OX=9606 GN=SASH1 PE=1 SV=3	SASH1	0.999597	0.00182644	79.889	2	AGGS(1)VESLR	0.46863	1	0.937	0.979	0.997	1.09	0.987	1.048	1.073	0.111264
O94885	248	S	SAM and SH3 domain-containing protein 1 OS=Homo sapiens OX=9606 GN=SASH1 PE=1 SV=3	SASH1	0.990579	0.00754752	50.252	3	EQS(0.991)DDET(0.009)EESVK	2.1107	1
O94885	1031	S	SAM and SH3 domain-containing protein 1 OS=Homo sapiens OX=9606 GN=SASH1 PE=1 SV=3	SASH1	0.895548	0.00357943	60.207	3	GS(0.071)PAS(0.708)PT(0.321)S(0.896)PS(0.004)DCPPALAPR	-2.0228	1	1.024	0.948	1.067	0.936	0.942	1.108	0.983	0.779701
O94885	743	S	SAM and SH3 domain-containing protein 1 OS=Homo sapiens OX=9606 GN=SASH1 PE=1 SV=3	SASH1	0.969934	0.00167095	80.318	3	KAS(0.97)LLS(0.03)AK	-0.18078	1	0.859	0.982	1.055	1.084	0.959	1.093	1.083	0.330489
O94885	90	S	SAM and SH3 domain-containing protein 1 OS=Homo sapiens OX=9606 GN=SASH1 PE=1 SV=3	SASH1	1	2.61938e-35	206.04	4	RVS(1)QDLEVEKPDASPTSLQLR	0.73836	3	1.1	1.088	1.003	0.976	0.897	0.944	0.883	0.030868
O94885	101	S	SAM and SH3 domain-containing protein 1 OS=Homo sapiens OX=9606 GN=SASH1 PE=1 SV=3	SASH1	0.789487	0.000451712	71.494	4	RVS(1)QDLEVEKPDAS(0.789)PT(0.112)S(0.099)LQLR	2.2	1	1.112	1.068	1.015	0.934	0.919	0.963	0.881	0.0134051
O94885	813	S	SAM and SH3 domain-containing protein 1 OS=Homo sapiens OX=9606 GN=SASH1 PE=1 SV=3	SASH1	0.999872	0.00175945	92.445	2	S(1)LPVSICR	-0.76877	1	1.061	1.075	1.019	0.939	1.045	0.877	0.907	0.134363
O94885	355	S	SAM and SH3 domain-containing protein 1 OS=Homo sapiens OX=9606 GN=SASH1 PE=1 SV=3	SASH1	0.931173	0.00832677	58.476	3	T(0.049)FS(0.931)KGES(0.02)R	0.56396	1	0.943	1.219	1.189	0.864	0.947	0.81	0.782	0.0612431
O94885	486	S	SAM and SH3 domain-containing protein 1 OS=Homo sapiens OX=9606 GN=SASH1 PE=1 SV=3	SASH1	0.982239	1.04246e-10	114.44	5	YSSSVSEQDSGLDGMPGS(0.982)PPPS(0.018)QPDPEHLDKPK	0.2467	1	0.972	0.862	0.921	1.051	1.115	1.15	1.204	0.0130571
O94887	428	S	FERM, ARHGEF and pleckstrin domain-containing protein 2 OS=Homo sapiens OX=9606 GN=FARP2 PE=1 SV=3	FARP2	0.891761	8.48372e-09	133.32	2	DS(0.002)S(0.008)S(0.071)S(0.892)LT(0.027)DPQVSYVK	4.0152	2	1.102	0.927	0.93	1.149	0.946	0.99	1.043	0.63884
O94888	280	S	UBX domain-containing protein 7 OS=Homo sapiens OX=9606 GN=UBXN7 PE=1 SV=2	UBXN7	0.999645	4.98531e-103	291.65	2	SES(1)LIDASEDSQLEAAIR	1.2869	4	0.95	1.065	0.981	1.087	0.895	1.047	1.011	0.905802
O94888	288	S	UBX domain-containing protein 7 OS=Homo sapiens OX=9606 GN=UBXN7 PE=1 SV=2	UBXN7	0.999997	1.62567e-231	393.12	3	S(0.204)ES(0.796)LIDASEDS(1)QLEAAIR	0.51372	5	0.823	0.899	0.934	1.017	1.281	1.128	1.29	0.0303282
O94913	705	S	Pre-mRNA cleavage complex 2 protein Pcf11 OS=Homo sapiens OX=9606 GN=PCF11 PE=1 SV=3	PCF11	1	8.07157e-13	146.78	4	EEQRS(1)PFNDRFPLK	0.74178	3	0.915	0.818	0.845	1.062	1.345	1.117	1.367	0.0175973
O94913	1493	S	Pre-mRNA cleavage complex 2 protein Pcf11 OS=Homo sapiens OX=9606 GN=PCF11 PE=1 SV=3	PCF11	0.984433	2.79269e-46	220.91	3	IYHPSCYEDYQNTSSFDCT(0.006)PS(0.984)PS(0.01)K	0.040198	2	0.883	0.966	0.962	1.021	1.157	1.069	1.155	0.0372915
O94913	777	S	Pre-mRNA cleavage complex 2 protein Pcf11 OS=Homo sapiens OX=9606 GN=PCF11 PE=1 SV=3	PCF11	1	8.18128e-05	91.789	3	MIFEGPNKLS(1)PR	-0.50973	1	0.908	0.818	0.765	1.148	1.167	1.303	1.452	0.00421562
O94913	511	S	Pre-mRNA cleavage complex 2 protein Pcf11 OS=Homo sapiens OX=9606 GN=PCF11 PE=1 SV=3	PCF11	0.921612	0.00235041	76.165	2	S(0.002)MS(0.922)PT(0.054)S(0.016)T(0.006)PK	0.33509	1	0.921	0.902	1.014	1.127	1.022	1.062	1.132	0.053666
O94913	489	S	Pre-mRNA cleavage complex 2 protein Pcf11 OS=Homo sapiens OX=9606 GN=PCF11 PE=1 SV=3	PCF11	1	0.000316863	92.939	3	S(1)RS(1)PIIHS(1)PK	0.45493	4	1.103	0.983	0.983	1.104	0.831	1.02	0.963	0.665005
O94913	494	S	Pre-mRNA cleavage complex 2 protein Pcf11 OS=Homo sapiens OX=9606 GN=PCF11 PE=1 SV=3	PCF11	1	0.00130387	87.568	3	S(1)RS(1)PIIHS(1)PK	0.45493	7	1.071	1.002	1.001	1.078	0.854	1.014	0.958	0.557463
O94913	487	S	Pre-mRNA cleavage complex 2 protein Pcf11 OS=Homo sapiens OX=9606 GN=PCF11 PE=1 SV=3	PCF11	1	0.000316863	92.939	3	S(1)RS(1)PIIHS(1)PK	0.45493	3	1.063	0.96	1.024	1.057	0.853	1.064	0.976	0.734785
O94913	1554	S	Pre-mRNA cleavage complex 2 protein Pcf11 OS=Homo sapiens OX=9606 GN=PCF11 PE=1 SV=3	PCF11	0.999955	0.00445104	65.179	2	TENDTVES(1)V	-0.51227	1
O94915	1337	S	Protein furry homolog-like OS=Homo sapiens OX=9606 GN=FRYL PE=1 SV=2	FRYL	1	6.78581e-06	105.99	3	RHDEDEDDS(1)LKDR	0.30745	1	1.039	0.967	0.923	1.091	1.075	0.954	1.065	0.316263
O94915	1957	S	Protein furry homolog-like OS=Homo sapiens OX=9606 GN=FRYL PE=1 SV=2	FRYL	0.993606	2.80546e-13	166.79	2	S(0.994)NT(0.006)LDIMDGR	-0.75532	1	1.02	0.9	0.956	0.921	1.155	1.107	1.107	0.278982
O94915	2272	S	Protein furry homolog-like OS=Homo sapiens OX=9606 GN=FRYL PE=1 SV=2	FRYL	0.973957	3.15798e-25	173.51	3	TYGGDT(0.026)GS(0.974)PEISFTK	-0.66181	2	1.185	1.149	1.04	0.884	0.854	0.876	0.775	0.00337551
O94916	561	S	Nuclear factor of activated T-cells 5 OS=Homo sapiens OX=9606 GN=NFAT5 PE=1 SV=1	NFAT5	0.853172	8.38744e-05	93.5	3	EIS(0.147)S(0.853)PARPCSFEEAMK	0.79008	1	1.053	0.949	0.932	1.051	1.194	0.876	1.064	0.601438
O94923	44	S	D-glucuronyl C5-epimerase OS=Homo sapiens OX=9606 GN=GLCE PE=1 SV=3	GLCE	0.904775	0.00479962	68.657	3	RS(0.056)S(0.905)S(0.04)GFR	-0.26164	1	1.002	1.123	0.98	0.912	0.666	1.323	0.934	0.630413
O94929	373	S	Actin-binding LIM protein 3 OS=Homo sapiens OX=9606 GN=ABLIM3 PE=1 SV=3	ABLIM3	0.984001	4.13888e-19	170.79	2	AS(0.016)S(0.984)PGYIDSPTYSR	0.26334	1	0.952	0.905	0.862	1.199	0.949	1.202	1.232	0.0712621
O94929	503	S	Actin-binding LIM protein 3 OS=Homo sapiens OX=9606 GN=ABLIM3 PE=1 SV=3	ABLIM3	1	1.6644e-07	119.62	3	RFS(1)S(1)GGEEDDFDR	0.62753	2	0.893	0.891	0.854	1.112	1.131	1.203	1.306	0.000674201
O94929	504	S	Actin-binding LIM protein 3 OS=Homo sapiens OX=9606 GN=ABLIM3 PE=1 SV=3	ABLIM3	1	1.6644e-07	119.62	3	RFS(1)S(1)GGEEDDFDR	0.62753	3	0.893	0.891	0.854	1.112	1.131	1.203	1.306	0.000674201
O94929	585	S	Actin-binding LIM protein 3 OS=Homo sapiens OX=9606 GN=ABLIM3 PE=1 SV=3	ABLIM3	0.985714	0.00586188	59.013	2	S(0.007)AS(0.986)LPAY(0.007)R	-0.4992	1	0.938	0.835	0.754	1.231	1.144	1.202	1.416	0.00623369
O94929	394	S	Actin-binding LIM protein 3 OS=Homo sapiens OX=9606 GN=ABLIM3 PE=1 SV=3	ABLIM3	0.999998	0.00173315	96.311	3	S(1)PHHYYR	-0.2769	1	1.15	1.001	0.888	0.966	0.97	1.067	0.988	0.932052
O94955	213	S	Rho-related BTB domain-containing protein 3 OS=Homo sapiens OX=9606 GN=RHOBTB3 PE=1 SV=2	RHOBTB3	0.987272	0.0102507	47.331	4	KMS(0.987)NS(0.013)FHGIRPPQLEQPEK	-0.52571	2	0.942	0.97	0.956	0.959	1.037	1.185	1.109	0.184695
O94964	1017	S	Protein SOGA1 OS=Homo sapiens OX=9606 GN=SOGA1 PE=1 SV=2	SOGA1	0.999811	2.32008e-05	120.04	2	VYYS(1)PPVAR	-0.36763	3	1.056	0.985	0.958	1.007	1.012	1.021	1.014	0.648115
O94966	474	S	Ubiquitin carboxyl-terminal hydrolase 19 OS=Homo sapiens OX=9606 GN=USP19 PE=1 SV=2	USP19	0.997918	1.51502e-58	234.74	5	PTCMVPPMPHS(0.998)PVS(0.002)GDSVEEEEEEEKK	-0.74399	5	1.022	0.969	0.94	1.087	1.04	0.99	1.063	0.167083
O94967	297	S	WD repeat-containing protein 47 OS=Homo sapiens OX=9606 GN=WDR47 PE=1 SV=1	WDR47	0.907997	0.00395222	64.045	2	LS(0.002)PYPS(0.09)S(0.908)PMR	0.28553	1	1.099	0.902	0.986	1.109	0.98	0.963	1.022	0.768468
O94967	422	S	WD repeat-containing protein 47 OS=Homo sapiens OX=9606 GN=WDR47 PE=1 SV=1	WDR47	0.858061	7.67796e-09	132.86	3	NELRDS(0.858)T(0.142)EQFQEYYR	-0.54898	1
O94979	799	S	Protein transport protein Sec31A OS=Homo sapiens OX=9606 GN=SEC31A PE=1 SV=3	SEC31A	1	1.12524e-24	172.32	3	AQGEPVAGHES(1)PKIPYEK	0.5738	8	0.87	0.903	0.933	1.142	1.131	1.092	1.244	0.000858144
O94979	527	S	Protein transport protein Sec31A OS=Homo sapiens OX=9606 GN=SEC31A PE=1 SV=3	SEC31A	1	2.22512e-107	294.4	3	DSDQVAQS(1)DGEES(1)PAAEEQLLGEHIK	0.1879	8	0.911	0.884	0.863	1.193	1.101	1.129	1.288	0.000883397
O94979	532	S	Protein transport protein Sec31A OS=Homo sapiens OX=9606 GN=SEC31A PE=1 SV=3	SEC31A	1	2.22512e-107	294.4	4	DSDQVAQS(1)DGEES(1)PAAEEQLLGEHIK	-0.54788	5	0.902	0.88	0.848	1.201	1.116	1.137	1.313	0.000661306
O94986	133	S	Centrosomal protein of 152 kDa OS=Homo sapiens OX=9606 GN=CEP152 PE=1 SV=4	CEP152	0.950361	0.000111025	82.639	4	HPVYHPEEGGDEGGS(0.001)GY(0.045)S(0.95)PPS(0.004)K	-0.94839	1	0.998	0.869	1.021	1.071	1.064	1.026	1.095	0.150033
O95049	106	S	Tight junction protein ZO-3 OS=Homo sapiens OX=9606 GN=TJP3 PE=1 SV=3	TJP3	0.871835	1.14004e-44	222.03	2	AS(0.004)PS(0.124)S(0.872)PGRQDS(1)DEDDGPQR	0.33882	6	0.867	0.865	0.866	1.089	1.197	1.204	1.343	0.000830267
O95049	112	S	Tight junction protein ZO-3 OS=Homo sapiens OX=9606 GN=TJP3 PE=1 SV=3	TJP3	1	1.14004e-44	222.03	3	QDS(1)DEDDGPQRVEEVDQGR	2.588	17	0.894	0.882	0.885	1.119	1.162	1.14	1.286	2.70927e-05
O95049	338	S	Tight junction protein ZO-3 OS=Homo sapiens OX=9606 GN=TJP3 PE=1 SV=3	TJP3	0.999953	8.58787e-05	96.351	3	RES(1)S(1)VDS(0.984)RT(0.097)IS(0.92)EPDEQR	-0.26756	2	1.003	0.799	0.919	1.221	1.017	1.114	1.232	0.0681109
O95049	339	S	Tight junction protein ZO-3 OS=Homo sapiens OX=9606 GN=TJP3 PE=1 SV=3	TJP3	0.999615	2.63638e-17	154.34	3	RES(1)S(1)VDS(0.984)RT(0.097)IS(0.92)EPDEQR	-0.26756	4	0.973	0.867	0.932	1.085	1.084	1.126	1.189	0.00839622
O95049	342	S	Tight junction protein ZO-3 OS=Homo sapiens OX=9606 GN=TJP3 PE=1 SV=3	TJP3	0.994293	2.63638e-17	154.34	3	ES(0.003)S(0.003)VDS(0.994)RT(1)IS(1)EPDEQR	-0.24012	5	0.974	0.872	0.928	1.09	1.08	1.124	1.187	0.00724731
O95049	346	S	Tight junction protein ZO-3 OS=Homo sapiens OX=9606 GN=TJP3 PE=1 SV=3	TJP3	1	2.63638e-17	154.34	3	ES(0.003)S(0.003)VDS(0.994)RT(1)IS(1)EPDEQR	-0.24012	10	0.949	0.882	0.902	1.104	1.136	1.1	1.222	0.00110127
O95049	378	S	Tight junction protein ZO-3 OS=Homo sapiens OX=9606 GN=TJP3 PE=1 SV=3	TJP3	0.886534	0.00946426	66.692	2	GY(0.001)S(0.887)PDT(0.112)R	-0.1776	1	0.909	0.988	0.961	1.024	1.189	0.985	1.119	0.153634
O95049	319	S	Tight junction protein ZO-3 OS=Homo sapiens OX=9606 GN=TJP3 PE=1 SV=3	TJP3	0.999999	2.54122e-19	170.8	2	S(1)PEAS(0.02)QT(0.032)DS(0.948)PVESPR	1.1275	13	0.881	0.931	0.932	1.048	1.192	1.085	1.212	0.0110805
O95049	323	S	Tight junction protein ZO-3 OS=Homo sapiens OX=9606 GN=TJP3 PE=1 SV=3	TJP3	0.982358	2.36658e-05	99.494	3	HAQRS(1)PEAS(0.982)QT(0.125)DS(0.892)PVES(0.001)PR	-0.98399	2	0.869	0.868	0.972	0.954	1.315	1.102	1.244	0.102264
O95049	327	S	Tight junction protein ZO-3 OS=Homo sapiens OX=9606 GN=TJP3 PE=1 SV=3	TJP3	0.99956	2.54122e-19	170.8	3	S(0.985)PEAS(0.015)QTDS(1)PVESPR	0.21893	10	0.887	0.912	0.923	1.073	1.224	1.056	1.232	0.0128596
O95049	331	S	Tight junction protein ZO-3 OS=Homo sapiens OX=9606 GN=TJP3 PE=1 SV=3	TJP3	0.999936	0.000431704	78.418	3	SPEASQT(0.008)DS(0.992)PVES(1)PR	0.92237	2	1.032	1.054	0.965	1.036	0.991	0.951	0.976	0.54275
O95049	203	S	Tight junction protein ZO-3 OS=Homo sapiens OX=9606 GN=TJP3 PE=1 SV=3	TJP3	1	7.34279e-05	110.14	3	RRDS(1)EEFGVK	0.9725	2	0.915	0.863	0.868	1.148	1.163	1.129	1.3	0.000213772
O95049	164	S	Tight junction protein ZO-3 OS=Homo sapiens OX=9606 GN=TJP3 PE=1 SV=3	TJP3	0.999998	4.99788e-58	239.49	3	RS(1)PGGGSEANGLALVSGFK	-0.3654	7	0.912	0.865	0.844	1.118	1.27	1.086	1.325	0.00625817
O95049	591	S	Tight junction protein ZO-3 OS=Homo sapiens OX=9606 GN=TJP3 PE=1 SV=3	TJP3	0.999942	2.96878e-05	115.04	3	S(1)REDLSALTR	-0.0059354	1	1.072	0.855	0.756	1.325	0.956	1.119	1.267	0.161423
O95049	856	S	Tight junction protein ZO-3 OS=Homo sapiens OX=9606 GN=TJP3 PE=1 SV=3	TJP3	0.961436	3.41937e-06	114.55	2	SSEPVQADES(0.039)QS(0.961)PR	1.0211	3	0.966	0.893	0.992	0.956	1.116	1.131	1.123	0.140779
O95049	368	S	Tight junction protein ZO-3 OS=Homo sapiens OX=9606 GN=TJP3 PE=1 SV=3	TJP3	0.907302	0.0335546	41.621	2	VPS(0.907)S(0.649)QS(0.444)MEDR	-1.5079	1	1.008	0.997	0.957	1.031	1.017	1.028	1.038	0.0806176
O95049	371	S	Tight junction protein ZO-3 OS=Homo sapiens OX=9606 GN=TJP3 PE=1 SV=3	TJP3	0.981314	0.00180566	78.985	2	VPS(0.001)S(0.017)QS(0.981)MEDR	-0.4499	3	1.047	0.939	0.973	1.059	1.055	0.97	1.042	0.388049
O95067	92	S	G2/mitotic-specific cyclin-B2 OS=Homo sapiens OX=9606 GN=CCNB2 PE=1 SV=1	CCNB2	0.753088	1.48771e-05	108.63	2	GPS(0.753)PT(0.247)PEDVSMK	-0.14236	1	1.297	1.245	1.135	0.891	0.684	0.691	0.616	0.00671243
O95070	12	S	Protein YIF1A OS=Homo sapiens OX=9606 GN=YIF1A PE=1 SV=2	YIF1A	0.99999	0.000280652	85.493	3	AYHSGYGAHGS(1)K	2.0703	1	1.088	1.039	1.208	0.669	0.956	1.028	0.796	0.15689
O95071	2241	S	E3 ubiquitin-protein ligase UBR5 OS=Homo sapiens OX=9606 GN=UBR5 PE=1 SV=2	UBR5	1	0.00168178	73.273	2	DLS(1)LEVDRDR	1.8767	1	0.862	0.908	0.956	1.092	1.189	1.061	1.226	0.0109863
Q8IVT2	553	S	Mitotic interactor and substrate of PLK1 OS=Homo sapiens OX=9606 GN=MISP PE=1 SV=1	MISP	1	0.000576539	110.38	3	ERES(1)VLR	-0.0043667	5	1.083	1.078	0.998	1.194	0.822	0.832	0.902	0.397913
O95071	1549	S	E3 ubiquitin-protein ligase UBR5 OS=Homo sapiens OX=9606 GN=UBR5 PE=1 SV=2	UBR5	0.999967	1.11842e-17	171.62	3	RIS(1)QSQPVR	-0.20078	6	0.955	0.997	0.976	1.149	0.874	1.08	1.06	0.571802
O95071	2486	S	E3 ubiquitin-protein ligase UBR5 OS=Homo sapiens OX=9606 GN=UBR5 PE=1 SV=2	UBR5	1	1.61924e-46	221.31	3	S(1)VVDMDLDDTDDGDDNAPLFYQPGK	-0.50724	3	1.134	1.127	1.014	1.079	0.663	0.971	0.828	0.244079
O95071	612	S	E3 ubiquitin-protein ligase UBR5 OS=Homo sapiens OX=9606 GN=UBR5 PE=1 SV=2	UBR5	0.996669	9.71621e-08	114.35	3	T(0.001)EMGPPPS(0.997)PAS(0.003)TCSDASSIASSASMPYK	1.5057	3	1.111	1.024	1.003	0.995	0.942	0.944	0.918	0.0779745
O95104	154	S	SR-related and CTD-associated factor 4 OS=Homo sapiens OX=9606 GN=SCAF4 PE=1 SV=3	SCAF4	0.999084	5.2339e-21	152.84	4	IEIIQPLLDMAAGTSNAAPVAENVT(0.001)NNEGS(0.999)PPPPVK	-1.8541	5	0.949	0.839	0.942	1.044	1.204	1.097	1.225	0.0246028
O95104	656	S	SR-related and CTD-associated factor 4 OS=Homo sapiens OX=9606 GN=SCAF4 PE=1 SV=3	SCAF4	0.999988	4.69902e-72	246.03	3	KPENEVAQNGGAETSHTEPVS(1)PIPK	1.2718	11	0.97	0.897	0.97	1.078	1.059	1.081	1.134	0.0092097
O95155	31	S	Ubiquitin conjugation factor E4 B OS=Homo sapiens OX=9606 GN=UBE4B PE=1 SV=1	UBE4B	0.9944	3.48446e-45	218.87	2	LAGGQTSQPTTPLT(0.006)S(0.994)PQR	-0.23926	1	1.074	1.028	1.058	0.961	0.969	0.924	0.903	0.00639596
O95155	124	S	Ubiquitin conjugation factor E4 B OS=Homo sapiens OX=9606 GN=UBE4B PE=1 SV=1	UBE4B	1	4.64189e-26	186.43	3	SMSQVDVDS(1)GIENMEVDENDRR	-2.3173	1	0.938	1.08	0.962	1.055	0.999	0.997	1.024	0.622829
O95155	105	S	Ubiquitin conjugation factor E4 B OS=Homo sapiens OX=9606 GN=UBE4B PE=1 SV=1	UBE4B	0.999804	2.27485e-16	159.75	2	SQS(1)MDIDGVSCEK	-1.2578	5	0.971	1.018	0.934	1.13	0.925	1.058	1.065	0.400051
O95155	88	S	Ubiquitin conjugation factor E4 B OS=Homo sapiens OX=9606 GN=UBE4B PE=1 SV=1	UBE4B	0.984852	1.04767e-20	162.29	3	SQSSEGVSSLSS(0.013)S(0.985)PS(0.002)NSLETQSQSLSR	0.15623	1	1.061	0.913	0.876	1.086	0.967	1.158	1.127	0.201491
O95155	101	S	Ubiquitin conjugation factor E4 B OS=Homo sapiens OX=9606 GN=UBE4B PE=1 SV=1	UBE4B	0.975368	1.6332e-59	227.66	3	SQSSEGVSSLSSSPSNSLETQSQS(0.024)LS(0.975)R	0.75566	1	1.043	1.013	0.988	0.996	0.995	0.994	0.981	0.284809
O95163	471	S	Elongator complex protein 1 OS=Homo sapiens OX=9606 GN=ELP1 PE=1 SV=3	ELP1	1	0.00108862	81.278	2	LGAVGGS(1)GFK	-0.7401	1	1.088	0.977	0.888	1.138	0.971	0.985	1.048	0.573376
O95163	867	S	Elongator complex protein 1 OS=Homo sapiens OX=9606 GN=ELP1 PE=1 SV=3	ELP1	0.999825	7.12366e-05	87.772	4	VHELQGNAPS(1)DPDAVSAEEALK	0.030657	1	1.056	1.018	0.982	1	0.986	0.987	0.973	0.274992
O95168	26	S	NADH dehydrogenase [ubiquinone] 1 beta subcomplex subunit 4 OS=Homo sapiens OX=9606 GN=NDUFB4 PE=1 SV=3	NDUFB4	0.947933	1.33443e-05	103.84	3	TLPETLDPAEYNIS(0.948)PET(0.052)R	0.82671	1	0.958	1.003	0.973	1.107	1.069	0.929	1.058	0.383604
O95171	68	S	Sciellin OS=Homo sapiens OX=9606 GN=SCEL PE=1 SV=2	SCEL	1	0.00112697	79.744	3	HNS(1)HDALDR	0.19282	1	1.268	1.242	1.337	0.725	0.704	0.637	0.537	0.000156635
O95197	30	S	Reticulon-3 OS=Homo sapiens OX=9606 GN=RTN3 PE=1 SV=2	RTN3	0.999728	8.69621e-10	97.196	4	AEPSAATQSHSISSSSFGAEPSAPGGGGS(1)PGACPALGTK	0.19987	3	1.06	1	1.034	1.073	0.951	0.903	0.946	0.343
O95197	243	S	Reticulon-3 OS=Homo sapiens OX=9606 GN=RTN3 PE=1 SV=2	RTN3	0.999481	9.80156e-05	85.937	4	VS(0.001)GDDVIEKDS(0.999)PES(1)PFEVIIDK	0.60504	1	0.889	0.949	0.957	1.062	1.16	1.043	1.168	0.0183647
O95197	246	S	Reticulon-3 OS=Homo sapiens OX=9606 GN=RTN3 PE=1 SV=2	RTN3	0.999976	5.11423e-29	193.8	4	VS(0.001)GDDVIEKDS(0.999)PES(1)PFEVIIDK	0.60504	3	0.841	0.918	0.808	1.261	1.111	1.151	1.372	0.00403717
O95197	560	S	Reticulon-3 OS=Homo sapiens OX=9606 GN=RTN3 PE=1 SV=2	RTN3	0.953942	2.10087e-87	259.8	3	NFEELVS(0.954)DS(0.046)ELHQDQPDILGR	0.4316	1	0.797	0.985	1.042	1.014	0.992	1.211	1.139	0.267745
O95197	229	S	Reticulon-3 OS=Homo sapiens OX=9606 GN=RTN3 PE=1 SV=2	RTN3	0.997093	1.03562e-08	132.84	3	VEGIYTYS(0.001)LS(0.997)PS(0.002)K	-0.96528	2	1.08	1.043	1.056	0.925	1.015	0.892	0.891	0.0424082
O95197	591	S	Reticulon-3 OS=Homo sapiens OX=9606 GN=RTN3 PE=1 SV=2	RTN3	0.915604	9.91187e-05	76.937	4	VPDT(0.084)NVS(0.916)LEDVSEVAPEKPITTENPK	0.49667	1	0.998	1.029	1.086	0.955	0.985	0.961	0.932	0.0571384
O95208	173	S	Epsin-2 OS=Homo sapiens OX=9606 GN=EPN2 PE=1 SV=3	EPN2	0.789947	2.70462e-05	115.38	3	GS(0.204)S(0.79)QPNLS(0.005)TSHSEQEYGK	-0.043972	2	0.913	1.014	0.982	1.018	1.03	1.084	1.077	0.111309
O95210	211	S	Starch-binding domain-containing protein 1 OS=Homo sapiens OX=9606 GN=STBD1 PE=1 SV=1	STBD1	0.86735	3.00763e-13	151.44	3	HS(0.133)S(0.867)WGDVGVGGSLK	-0.15109	2	0.87	0.912	0.942	0.95	1.333	1.071	1.231	0.122844
O95218	120	S	Zinc finger Ran-binding domain-containing protein 2 OS=Homo sapiens OX=9606 GN=ZRANB2 PE=1 SV=2	ZRANB2	1	2.70058e-103	285.16	2	ENVEYIEREES(1)DGEYDEFGR	-1.0482	18	1.006	1.063	1.035	1.037	1.004	0.872	0.938	0.300106
O95218	153	S	Zinc finger Ran-binding domain-containing protein 2 OS=Homo sapiens OX=9606 GN=ZRANB2 PE=1 SV=2	ZRANB2	1	2.19212e-121	311.35	4	EVEDKES(1)EGEEEDEDEDLSK	-0.63566	14	1.179	1.098	1.024	1.117	0.868	0.711	0.817	0.186542
O95218	181	S	Zinc finger Ran-binding domain-containing protein 2 OS=Homo sapiens OX=9606 GN=ZRANB2 PE=1 SV=2	ZRANB2	1	1.01688e-60	240.95	4	LDEDEDEDDADLS(1)KYNLDAS(1)EEEDSNK	0.14493	1	1.229	1.38	1.212	0.731	0.736	0.632	0.549	0.000744627
O95218	188	S	Zinc finger Ran-binding domain-containing protein 2 OS=Homo sapiens OX=9606 GN=ZRANB2 PE=1 SV=2	ZRANB2	1	1.01688e-60	240.95	4	YNLDAS(1)EEEDS(1)NKK	0.14378	25	1.071	1.07	1.057	1.016	0.957	0.835	0.878	0.0837619
O95218	193	S	Zinc finger Ran-binding domain-containing protein 2 OS=Homo sapiens OX=9606 GN=ZRANB2 PE=1 SV=2	ZRANB2	1	6.38708e-09	131.54	4	YNLDAS(1)EEEDS(1)NKK	0.14378	1	1.128	0.98	1.113	0.909	0.904	0.97	0.864	0.0449175
O95218	280	S	Zinc finger Ran-binding domain-containing protein 2 OS=Homo sapiens OX=9606 GN=ZRANB2 PE=1 SV=2	ZRANB2	0.893795	0.010562	63.292	2	SYSS(0.002)S(0.006)S(0.018)S(0.08)S(0.894)PER	-0.068491	1
O95232	115	S	Luc7-like protein 3 OS=Homo sapiens OX=9606 GN=LUC7L3 PE=1 SV=2	LUC7L3	0.908452	0.000116377	88.329	3	LALSQNQQS(0.908)S(0.091)GAAGPTGK	-1.1204	1
O95232	425	S	Luc7-like protein 3 OS=Homo sapiens OX=9606 GN=LUC7L3 PE=1 SV=2	LUC7L3	0.999999	1.64193e-71	247.41	3	NEVNGTSEDIKS(1)EGDTQS(1)N	-0.41944	8	0.942	0.828	0.937	1.046	1.13	1.194	1.245	0.0183257
O95232	431	S	Luc7-like protein 3 OS=Homo sapiens OX=9606 GN=LUC7L3 PE=1 SV=2	LUC7L3	1	1.64193e-71	247.41	3	NEVNGTSEDIKS(1)EGDTQS(1)N	-1.2938	5	0.96	0.841	0.98	1.106	1.016	1.157	1.179	0.0538626
O95235	532	S	Kinesin-like protein KIF20A OS=Homo sapiens OX=9606 GN=KIF20A PE=1 SV=1	KIF20A	0.999858	7.01457e-06	110.97	3	EHSLQVS(1)PSLEK	-0.34528	2	1.296	1.119	1.089	0.801	0.774	0.894	0.705	0.00732324
O95239	1225	S	Chromosome-associated kinesin KIF4A OS=Homo sapiens OX=9606 GN=KIF4A PE=1 SV=3	KIF4A	0.996555	2.18337e-06	109.56	3	ALASNTSFFS(0.003)GCS(0.997)PIEEEAH	-1.5721	1
O95239	1017	S	Chromosome-associated kinesin KIF4A OS=Homo sapiens OX=9606 GN=KIF4A PE=1 SV=3	KIF4A	0.957261	0.000140899	85.387	4	DT(0.01)LLS(0.75)PDS(0.283)S(0.957)FEYVPPKPK	0.44046	1	1.316	1.291	1.127	0.687	0.83	0.696	0.593	0.00255798
O95239	394	S	Chromosome-associated kinesin KIF4A OS=Homo sapiens OX=9606 GN=KIF4A PE=1 SV=3	KIF4A	1	0.000732285	80.116	3	NQS(1)LVEENEK	0.014845	1	1.193	1.296	1.224	0.753	0.688	0.776	0.597	0.000292776
O95248	118	S	Myotubularin-related protein 5 OS=Homo sapiens OX=9606 GN=SBF1 PE=1 SV=4	SBF1	0.921074	5.70912e-52	222.39	4	VEDATEREEEGDEGGQTHLS(0.921)PT(0.079)APAPSAQLFAPK	0.78574	2	0.906	0.877	0.861	1.134	1.147	1.157	1.3	8.02234e-05
O95251	158	S	Histone acetyltransferase KAT7 OS=Homo sapiens OX=9606 GN=KAT7 PE=1 SV=1	KAT7	0.999999	0.000730963	71.002	4	DMS(1)LKDS(0.997)GS(0.981)DLS(0.022)HRPK	-0.70989	1	1.121	1.065	1.087	0.86	0.986	0.883	0.834	0.014556
O95251	162	S	Histone acetyltransferase KAT7 OS=Homo sapiens OX=9606 GN=KAT7 PE=1 SV=1	KAT7	0.997366	1.51466e-08	132.01	4	DMS(1)LKDS(0.997)GS(0.981)DLS(0.022)HRPK	-0.70989	9	1.039	1.085	1.071	0.907	0.919	0.981	0.879	0.0090763
O95251	164	S	Histone acetyltransferase KAT7 OS=Homo sapiens OX=9606 GN=KAT7 PE=1 SV=1	KAT7	0.99288	0.000730963	71.002	4	DMS(0.007)LKDS(0.993)GS(0.993)DLS(0.007)HRPK	0.32282	2	1.12	1.032	1.02	0.885	0.973	0.988	0.897	0.0742656
O95251	57	S	Histone acetyltransferase KAT7 OS=Homo sapiens OX=9606 GN=KAT7 PE=1 SV=1	KAT7	0.988211	1.45012e-07	125.52	2	LSQSSQDS(0.012)S(0.988)PVR	0.24047	1	0.876	0.88	1.106	1.144	1.072	0.963	1.111	0.302725
O95251	124	S	Histone acetyltransferase KAT7 OS=Homo sapiens OX=9606 GN=KAT7 PE=1 SV=1	KAT7	1	8.97785e-10	139.66	2	NTADHDES(1)PPR	0.42904	10	0.914	1.004	1.1	0.954	1.081	0.973	0.997	0.977474
O95251	111	S	Histone acetyltransferase KAT7 OS=Homo sapiens OX=9606 GN=KAT7 PE=1 SV=1	KAT7	0.999999	0.000182922	88.945	2	SSGSETEQVVDFS(1)DR	-0.20898	1	0.915	0.982	1.145	0.964	1.034	0.978	0.978	0.808968
O95260	169	S	Arginyl-tRNA--protein transferase 1 OS=Homo sapiens OX=9606 GN=ATE1 PE=1 SV=2	ATE1	1	1.06451e-56	229.78	4	KEEPQELLQS(1)QDFVGEK	0.28307	2	0.72	1.033	0.878	1.077	0.543	1.795	1.298	0.684408
O95279	266	S	Potassium channel subfamily K member 5 OS=Homo sapiens OX=9606 GN=KCNK5 PE=1 SV=1	KCNK5	0.999997	4.04911e-05	97.235	4	RKES(1)FESSPHSR	-0.2068	1	1.009	1.023	1.286	0.91	0.844	0.902	0.8	0.0577091
O95292	156	S	Vesicle-associated membrane protein-associated protein B/C OS=Homo sapiens OX=9606 GN=VAPB PE=1 SV=3	VAPB	0.988743	1.33501e-08	131.18	3	S(0.989)LS(0.011)SSLDDTEVKK	1.3129	2	0.972	1.029	1.053	0.906	1.095	0.971	0.973	0.647422
O95292	160	S	Vesicle-associated membrane protein-associated protein B/C OS=Homo sapiens OX=9606 GN=VAPB PE=1 SV=3	VAPB	0.948812	1.41658e-22	184	2	SLS(0.001)S(0.048)S(0.949)LDDT(0.003)EVK	0.5564	3	0.912	0.971	0.981	1.024	1.139	1.025	1.113	0.0645316
O95292	206	S	Vesicle-associated membrane protein-associated protein B/C OS=Homo sapiens OX=9606 GN=VAPB PE=1 SV=3	VAPB	0.886936	0.000151704	85.7	3	T(0.012)VQS(0.096)NS(0.887)PIS(0.005)ALAPTGK	0.5697	1	1.032	1.039	0.999	0.895	1.032	1.031	0.964	0.466985
O95295	133	S	SNARE-associated protein Snapin OS=Homo sapiens OX=9606 GN=SNAPIN PE=1 SV=1	SNAPIN	1	3.48064e-12	142.23	2	AMLDSGIYPPGS(1)PGK	0.5576	5	1.244	1.156	1.065	0.779	0.891	0.845	0.726	0.00577674
O95297	206	S	Myelin protein zero-like protein 1 OS=Homo sapiens OX=9606 GN=MPZL1 PE=1 SV=1	MPZL1	0.788364	2.07126e-18	166.28	3	DYTGCS(0.024)T(0.134)S(0.788)ES(0.053)LSPVK	-0.64759	5	1.16	1.2	1.098	0.797	0.9	0.821	0.728	0.0020853
O95297	210	S	Myelin protein zero-like protein 1 OS=Homo sapiens OX=9606 GN=MPZL1 PE=1 SV=1	MPZL1	0.999457	6.47263e-18	155.16	3	DYTGCSTSES(0.001)LS(0.999)PVK	0.063825	4	1.381	1.363	1.248	0.634	0.649	0.63	0.479	2.42532e-05
O95297	219	S	Myelin protein zero-like protein 1 OS=Homo sapiens OX=9606 GN=MPZL1 PE=1 SV=1	MPZL1	0.996847	3.53719e-14	166.3	3	KS(0.997)PS(0.003)DTEGLVK	0.20713	3	1.235	1.241	1.194	0.772	0.796	0.706	0.62	0.000226235
O95297	221	S	Myelin protein zero-like protein 1 OS=Homo sapiens OX=9606 GN=MPZL1 PE=1 SV=1	MPZL1	0.985776	1.63144e-19	178.14	2	KS(0.009)PS(0.986)DT(0.005)EGLVK	0.028281	2	1.098	1.153	1.032	0.973	0.94	0.801	0.827	0.0470101
O95297	260	S	Myelin protein zero-like protein 1 OS=Homo sapiens OX=9606 GN=MPZL1 PE=1 SV=1	MPZL1	0.823365	1.20158e-18	176.51	2	S(0.177)ES(0.823)VVYADIR	0.42831	1	1.349	1.269	1.276	0.689	0.603	0.725	0.518	0.000346207
O95359	2317	S	Transforming acidic coiled-coil-containing protein 2 OS=Homo sapiens OX=9606 GN=TACC2 PE=1 SV=3	TACC2	0.964414	2.00444e-34	199.3	3	LDNT(0.036)PAS(0.964)PPRS(0.999)PAEPNDIPIAK	0.18763	4	1.173	1.098	1.076	0.884	0.926	0.835	0.79	0.00403188
O95359	2321	S	Transforming acidic coiled-coil-containing protein 2 OS=Homo sapiens OX=9606 GN=TACC2 PE=1 SV=3	TACC2	0.999464	2.00444e-34	199.3	4	LDNT(0.037)PAS(0.963)PPRS(0.999)PAEPNDIPIAK	0.08186	4	1.173	1.098	1.076	0.884	0.926	0.835	0.79	0.00403188
O95359	2569	S	Transforming acidic coiled-coil-containing protein 2 OS=Homo sapiens OX=9606 GN=TACC2 PE=1 SV=3	TACC2	0.878711	3.80922e-146	324.12	3	MS(0.061)ES(0.879)PT(0.061)PCSGSSFEETEALVNTAAK	2.529	4	1.097	1.162	1.124	0.797	0.959	0.843	0.768	0.00964557
O95359	2072	S	Transforming acidic coiled-coil-containing protein 2 OS=Homo sapiens OX=9606 GN=TACC2 PE=1 SV=3	TACC2	0.977029	5.08511e-08	142.76	2	S(0.977)T(0.018)DS(0.005)VPISK	-0.90431	3	0.99	1.182	1.229	0.885	0.911	0.769	0.754	0.0295698
O95359	2256	S	Transforming acidic coiled-coil-containing protein 2 OS=Homo sapiens OX=9606 GN=TACC2 PE=1 SV=3	TACC2	0.999987	5.41451e-48	220.14	3	TLPLTTAPEAGEVTPSDSGGQEDS(1)PAK	0.065815	2	1.12	1.118	1.043	0.889	0.934	0.894	0.828	0.0026036
O95359	2226	S	Transforming acidic coiled-coil-containing protein 2 OS=Homo sapiens OX=9606 GN=TACC2 PE=1 SV=3	TACC2	1	0.000967838	90.005	2	VQNS(1)PPVGR	0.10949	2	0.906	1.03	1.232	0.838	1.022	0.969	0.893	0.367587
O95361	60	S	Tripartite motif-containing protein 16 OS=Homo sapiens OX=9606 GN=TRIM16 PE=1 SV=3	TRIM16	0.999146	1.17742e-139	328.14	2	ETEEQDS(0.999)DS(0.001)AEQGDPAGEGK	0.024344	5	0.951	0.955	0.982	1.154	1.013	0.989	1.093	0.152117
O95365	337	S	Zinc finger and BTB domain-containing protein 7A OS=Homo sapiens OX=9606 GN=ZBTB7A PE=1 SV=1	ZBTB7A	0.999017	4.43781e-34	190.37	3	AGAAAGDS(0.999)DEES(0.001)RADDK	-0.35504	1	0.604	0.937	1.12	1.268	1.162	0.959	1.274	0.254801
O95365	549	S	Zinc finger and BTB domain-containing protein 7A OS=Homo sapiens OX=9606 GN=ZBTB7A PE=1 SV=1	ZBTB7A	1	1.67107e-45	218.14	4	HFKDEDEDEDVAS(1)PDGLGR	0.45049	5	0.987	0.977	0.987	1.098	0.862	1.122	1.044	0.688156
O95365	526	S	Zinc finger and BTB domain-containing protein 7A OS=Homo sapiens OX=9606 GN=ZBTB7A PE=1 SV=1	ZBTB7A	0.956976	9.01e-217	367.9	2	GGAPDPSPGATATPGAPAQPS(0.043)S(0.957)PDAR	-0.37558	4	1.004	0.937	0.971	1.19	0.833	1.101	1.073	0.618646
O95391	235	S	Pre-mRNA-splicing factor SLU7 OS=Homo sapiens OX=9606 GN=SLU7 PE=1 SV=2	SLU7	1	1.61224e-72	251.92	5	DHNS(1)EDEDEDKYADDIDMPGQNFDSK	-0.3399	3	1.093	0.89	0.948	1.077	0.95	1.091	1.064	0.44434
O95391	215	S	Pre-mRNA-splicing factor SLU7 OS=Homo sapiens OX=9606 GN=SLU7 PE=1 SV=2	SLU7	1	1.32311e-06	135.47	2	LVEQANS(1)PK	0.24273	2	0.937	0.906	1.001	1.135	1.09	0.982	1.128	0.0843026
O95394	64	S	Phosphoacetylglucosamine mutase OS=Homo sapiens OX=9606 GN=PGM3 PE=1 SV=1	PGM3	0.999096	2.3326e-159	333.75	3	STIGVMVT(0.001)AS(0.999)HNPEEDNGVK	-0.30099	30	1.084	1.009	1.059	1.05	0.889	0.92	0.907	0.143783
O95396	47	S	Adenylyltransferase and sulfurtransferase MOCS3 OS=Homo sapiens OX=9606 GN=MOCS3 PE=1 SV=1	MOCS3	1	0.00179364	73.927	2	LVPVS(1)PLPPK	-2.653	2	0.896	0.922	0.906	1.109	1.161	1.078	1.229	0.000884833
O95400	46	S	CD2 antigen cytoplasmic tail-binding protein 2 OS=Homo sapiens OX=9606 GN=CD2BP2 PE=1 SV=1	CD2BP2	1	1.25189e-71	250.18	3	GKHS(1)LDS(1)DEEEDDDDGGSSK	-1.0309	1	0.794	1.016	1.024	1.004	1.066	1.137	1.132	0.228553
O95400	49	S	CD2 antigen cytoplasmic tail-binding protein 2 OS=Homo sapiens OX=9606 GN=CD2BP2 PE=1 SV=1	CD2BP2	1	1.20721e-231	394.9	2	HSLDS(1)DEEEDDDDGGSSK	-0.61892	8	0.89	1.031	1.02	0.988	1.089	1.018	1.052	0.397701
O95400	195	S	CD2 antigen cytoplasmic tail-binding protein 2 OS=Homo sapiens OX=9606 GN=CD2BP2 PE=1 SV=1	CD2BP2	0.998461	8.13866e-05	107.74	2	KGPGQPS(0.002)S(0.998)PQR	-0.33669	5	0.661	1.159	1.199	0.977	1.02	0.983	0.987	0.917105
O95402	447	S	Mediator of RNA polymerase II transcription subunit 26 OS=Homo sapiens OX=9606 GN=MED26 PE=1 SV=2	MED26	1	7.67864e-08	126.96	3	ADS(1)PVHMEQQSR	-0.31735	1	1.013	1.045	1.052	0.919	1.006	0.981	0.934	0.0801809
O95425	245	S	Supervillin OS=Homo sapiens OX=9606 GN=SVIL PE=1 SV=2	SVIL	0.996999	0.000560108	78.75	2	DSSFT(0.003)EVPRS(0.997)PK	0.68911	2	0.921	0.914	0.951	1.052	1.113	1.112	1.176	0.00188701
O95425	707	S	Supervillin OS=Homo sapiens OX=9606 GN=SVIL PE=1 SV=2	SVIL	1	9.8639e-17	163.18	3	EMEKS(1)FDEQNVPK	-0.83442	4	0.91	1.007	0.881	1.073	1.01	1.176	1.165	0.0636813
O95425	253	S	Supervillin OS=Homo sapiens OX=9606 GN=SVIL PE=1 SV=2	SVIL	0.787471	0.00161071	64.565	3	HAHS(0.002)S(0.209)S(0.787)LQQAAS(0.001)R	1.1167	1	0.737	0.726	0.925	1.348	1.227	1.144	1.557	0.00817674
O95425	221	S	Supervillin OS=Homo sapiens OX=9606 GN=SVIL PE=1 SV=2	SVIL	1	1.554e-08	124.17	3	QAHDLS(1)PAAESSSTFSFSGR	-1.0204	1	1.01	0.955	0.994	0.966	1.032	1.082	1.041	0.346694
O95425	63	S	Supervillin OS=Homo sapiens OX=9606 GN=SVIL PE=1 SV=2	SVIL	0.804501	0.000136691	83.229	3	SNEEEET(0.194)S(0.805)DS(0.102)S(0.899)LEK	-0.64131	1	0.925	0.978	1.051	1.042	1.122	0.918	1.043	0.591191
O95425	66	S	Supervillin OS=Homo sapiens OX=9606 GN=SVIL PE=1 SV=2	SVIL	0.899408	0.000136691	83.229	3	SNEEEET(0.194)S(0.805)DS(0.102)S(0.899)LEK	-0.64131	1	0.925	0.978	1.051	1.042	1.122	0.918	1.043	0.591191
O95425	261	S	Supervillin OS=Homo sapiens OX=9606 GN=SVIL PE=1 SV=2	SVIL	0.99435	7.43946e-13	149.82	2	S(0.994)PS(0.006)FGDPQLS(1)PEAR	-2.7924	3	1.019	1.029	0.998	0.948	1.027	1.008	0.979	0.453575
O95425	270	S	Supervillin OS=Homo sapiens OX=9606 GN=SVIL PE=1 SV=2	SVIL	1	7.43946e-13	149.82	2	S(0.994)PS(0.006)FGDPQLS(1)PEAR	-2.7924	4	0.993	1.015	0.976	0.979	1.046	1.028	1.023	0.378297
O95425	1322	S	Supervillin OS=Homo sapiens OX=9606 GN=SVIL PE=1 SV=2	SVIL	1	1.25047e-05	100.76	3	S(1)PVEMDEDFDVIFDPYAPK	-4.4496	1	0.855	0.862	1.014	1.076	1.141	1.118	1.221	0.0252296
O95425	1120	S	Supervillin OS=Homo sapiens OX=9606 GN=SVIL PE=1 SV=2	SVIL	0.973721	0.0141298	49.537	2	TPTGEGLLDS(0.974)PS(0.026)K	-0.61168	1
O95429	179	S	BAG family molecular chaperone regulator 4 OS=Homo sapiens OX=9606 GN=BAG4 PE=1 SV=1	BAG4	0.771574	0.00620307	59.709	2	S(0.01)S(0.042)GNS(0.772)PT(0.176)PVSR	2.8037	1	1.371	1.428	1.143	0.835	0.55	0.58	0.498	0.00868697
O95433	258	S	Activator of 90 kDa heat shock protein ATPase homolog 1 OS=Homo sapiens OX=9606 GN=AHSA1 PE=1 SV=1	AHSA1	1	6.1242e-12	142.45	3	FHMVDGNVS(1)GEFTDLVPEK	-0.65767	1	1.062	1.032	1.071	0.939	0.957	0.948	0.899	0.00102598
O95453	619	S	Poly(A)-specific ribonuclease PARN OS=Homo sapiens OX=9606 GN=PARN PE=1 SV=1	PARN	1	5.73344e-13	161.87	2	ELS(1)PAGS(0.995)IS(0.005)K	2.8891	7	1.027	0.907	0.962	1.126	1.002	1.025	1.089	0.168382
O95453	623	S	Poly(A)-specific ribonuclease PARN OS=Homo sapiens OX=9606 GN=PARN PE=1 SV=1	PARN	0.99464	0.000269926	98.895	2	ELS(1)PAGS(0.995)IS(0.005)K	2.8891	1	1.042	1.096	1.238	0.91	0.868	0.818	0.769	0.0119662
O95453	570	S	Poly(A)-specific ribonuclease PARN OS=Homo sapiens OX=9606 GN=PARN PE=1 SV=1	PARN	0.778542	3.84513e-13	101.59	4	NLS(0.779)PS(0.221)QEEAGLEDGVS(0.125)GEIS(0.437)DT(0.437)ELEQT(0.001)DSCAEPLSEGR	-1.5055	2	0.983	1.023	0.989	1.028	1.054	0.957	1.015	0.681462
O95453	557	S	Poly(A)-specific ribonuclease PARN OS=Homo sapiens OX=9606 GN=PARN PE=1 SV=1	PARN	0.96245	1.43552e-05	102.65	3	NNS(0.962)FT(0.038)APSTVGK	-0.2003	1	1.095	1.001	1.05	0.634	1.18	1.068	0.916	0.56531
O95453	163	S	Poly(A)-specific ribonuclease PARN OS=Homo sapiens OX=9606 GN=PARN PE=1 SV=1	PARN	0.999999	1.75886e-71	245.97	3	SQANGAGALSYVS(1)PNTSK	-1.1419	5	1.401	1.114	1.15	0.8	0.729	0.759	0.624	0.003669
O95466	1031	S	Formin-like protein 1 OS=Homo sapiens OX=9606 GN=FMNL1 PE=1 SV=3	FMNL1	1	0.00543084	55.724	3	GEPPAPKS(1)PPK	0.79314	2	0.82	1.025	1.026	1.099	1.021	1.046	1.103	0.256215
O95466	624	S	Formin-like protein 1 OS=Homo sapiens OX=9606 GN=FMNL1 PE=1 SV=3	FMNL1	1	6.17134e-09	137.33	3	RDS(1)ELGPGVK	-0.31019	2	0.823	0.987	1.022	0.891	1.144	1.182	1.136	0.328633
O95470	564	S	Sphingosine-1-phosphate lyase 1 OS=Homo sapiens OX=9606 GN=SGPL1 PE=1 SV=3	SGPL1	0.782454	1.66924e-51	220.37	4	NMVAELSSVFLDSLYSTDTVTQGS(0.217)QMNGS(0.782)PKPH	0.98126	1	1.13	1.085	1.156	0.881	0.851	0.877	0.774	0.000284414
O95471	204	S	Claudin-7 OS=Homo sapiens OX=9606 GN=CLDN7 PE=1 SV=4	CLDN7	0.999554	0.0183905	75.088	2	S(1)NS(0.186)S(0.814)KEYV	1.9504	2	1.004	1.098	1.06	1.001	0.822	1.016	0.898	0.201341
O95471	206	S	Claudin-7 OS=Homo sapiens OX=9606 GN=CLDN7 PE=1 SV=4	CLDN7	0.833761	0.00467356	80.245	2	S(0.05)NS(0.834)S(0.116)KEYV	-1.116	3	1.024	1.164	0.977	1.063	0.779	0.994	0.896	0.344396
O95471	207	S	Claudin-7 OS=Homo sapiens OX=9606 GN=CLDN7 PE=1 SV=4	CLDN7	0.814112	0.00332545	88.134	2	S(1)NS(0.186)S(0.814)KEYV	1.9504	4	0.996	1.103	1.057	0.997	0.822	1.025	0.901	0.225862
O95487	1224	S	Protein transport protein Sec24B OS=Homo sapiens OX=9606 GN=SEC24B PE=1 SV=2	SEC24B	0.971468	2.12137e-05	98.572	3	DS(0.029)RPLS(0.971)PILHIVK	0.10089	1	1.032	0.958	0.956	1.047	1.013	1.038	1.052	0.133094
O95544	64	S	NAD kinase OS=Homo sapiens OX=9606 GN=NADK PE=1 SV=1	NADK	0.999272	1.96444e-12	137.68	3	S(0.999)LHGPCPVT(0.001)TFGPK	-0.3268	2	1.094	1.001	0.98	0.944	1.081	0.936	0.963	0.536798
O95544	46	S	NAD kinase OS=Homo sapiens OX=9606 GN=NADK PE=1 SV=1	NADK	0.998881	0.000407285	81.373	2	S(0.999)LS(0.001)ASPALGSTK	0.081229	1	0.921	1.019	1.058	0.973	1.062	0.995	1.011	0.82429
O95602	1429	S	DNA-directed RNA polymerase I subunit RPA1 OS=Homo sapiens OX=9606 GN=POLR1A PE=1 SV=2	POLR1A	0.999961	0.000129178	87.92	3	EKQEEEVDYES(1)EEEEER	-0.22351	1	1.154	1.112	1.076	0.861	0.93	0.859	0.793	0.00214865
O95602	1489	S	DNA-directed RNA polymerase I subunit RPA1 OS=Homo sapiens OX=9606 GN=POLR1A PE=1 SV=2	POLR1A	0.977903	0.000110565	88.627	3	KPT(0.022)HS(0.978)QEPQGPEAMER	0.35772	2	1.052	1.132	1.174	0.927	0.816	0.872	0.779	0.00691402
O95602	1386	S	DNA-directed RNA polymerase I subunit RPA1 OS=Homo sapiens OX=9606 GN=POLR1A PE=1 SV=2	POLR1A	1	3.47552e-10	77.43	3	S(1)RGEQEGDEEEEGHIVDAEAEEGDADASDAK	4.3624	1
O95613	44	S	Pericentrin OS=Homo sapiens OX=9606 GN=PCNT PE=1 SV=4	PCNT	0.980916	0.000304318	69.771	3	KGS(0.981)AVDAS(0.019)VQEESPVTK	1.031	1
O95625	1050	S	Zinc finger and BTB domain-containing protein 11 OS=Homo sapiens OX=9606 GN=ZBTB11 PE=1 SV=2	ZBTB11	1	3.56763e-05	116.13	2	VEVAHIS(1)GGE	0.089049	1	0.887	0.821	0.907	1.189	1.001	1.273	1.324	0.0234774
O95628	432	S	CCR4-NOT transcription complex subunit 4 OS=Homo sapiens OX=9606 GN=CNOT4 PE=1 SV=3	CNOT4	0.994993	2.80406e-58	228.72	4	ELSVQDQPSLS(0.995)PT(0.004)S(0.001)LQNSSSHTTTAK	0.57655	3	0.732	0.898	0.962	0.943	1.12	1.421	1.344	0.116845
O95628	324	S	CCR4-NOT transcription complex subunit 4 OS=Homo sapiens OX=9606 GN=CNOT4 PE=1 SV=3	CNOT4	0.999998	1.68567e-71	246.59	2	S(1)PFEGAVTESQSLFSDNFR	0.57561	3	1.132	1.07	0.991	0.928	1.053	0.844	0.885	0.169698
O95628	301	S	CCR4-NOT transcription complex subunit 4 OS=Homo sapiens OX=9606 GN=CNOT4 PE=1 SV=3	CNOT4	0.996657	1.03558e-41	192.28	4	YDTPIDKPSDSLSIGNGDNSQQISNSDT(0.003)PS(0.997)PPPGLSK	0.17357	4	0.921	1.007	0.966	1.025	1.125	1.003	1.089	0.122884
O95639	202	S	Cleavage and polyadenylation specificity factor subunit 4 OS=Homo sapiens OX=9606 GN=CPSF4 PE=1 SV=1	CPSF4	0.967139	4.27648e-181	355.17	2	S(0.01)S(0.023)S(0.967)LIQLTSQNSSPNQQR	-3.8031	2	0.992	1.045	1.036	0.786	1.057	1.108	0.96	0.660934
O95639	212	S	Cleavage and polyadenylation specificity factor subunit 4 OS=Homo sapiens OX=9606 GN=CPSF4 PE=1 SV=1	CPSF4	0.993757	6.85924e-88	275.2	2	SSSLIQLTSQNS(0.006)S(0.994)PNQQR	0.59611	1	1.191	0.956	0.95	0.967	1.047	0.925	0.949	0.592529
O95644	269	S	Nuclear factor of activated T-cells, cytoplasmic 1 OS=Homo sapiens OX=9606 GN=NFATC1 PE=1 SV=3	NFATC1	0.999973	0.00385731	77.662	3	KYS(1)LNGR	-0.0119	4	0.934	1	0.972	0.938	1.214	0.993	1.082	0.41571
O95644	887	S	Nuclear factor of activated T-cells, cytoplasmic 1 OS=Homo sapiens OX=9606 GN=NFATC1 PE=1 SV=3	NFATC1	0.999891	0.000437117	84.892	3	RDES(1)PTAGPR	0.55428	6	0.937	1.361	1.139	0.754	0.87	0.898	0.734	0.0669543
O95644	359	S	Nuclear factor of activated T-cells, cytoplasmic 1 OS=Homo sapiens OX=9606 GN=NFATC1 PE=1 SV=3	NFATC1	1	1.10117e-07	109.71	4	VEPVGEDLGS(1)PPPPADFAPEDYSSFQHIR	-0.2877	1	0.735	0.969	0.97	0.979	1.192	1.223	1.269	0.105478
O95671	21	S	Probable bifunctional dTTP/UTP pyrophosphatase/methyltransferase protein OS=Homo sapiens OX=9606 GN=ASMTL PE=1 SV=3	ASMTL	0.999982	6.44586e-08	139.78	2	VVLASAS(1)PR	0.51495	2	1.082	1.017	0.997	1.01	0.969	0.948	0.945	0.144442
O95674	21	S	Phosphatidate cytidylyltransferase 2 OS=Homo sapiens OX=9606 GN=CDS2 PE=1 SV=1	CDS2	0.996188	7.35199e-45	214.05	3	VAHEPVAPPEDKES(0.996)ES(0.004)EAK	0.99168	2	0.886	0.947	1.011	1.063	1.049	1.091	1.126	0.0391821
O95674	33	S	Phosphatidate cytidylyltransferase 2 OS=Homo sapiens OX=9606 GN=CDS2 PE=1 SV=1	CDS2	0.947973	3.91383e-29	203.93	2	VDGET(0.03)AS(0.948)DS(0.022)ESR	0.012344	3	0.834	1.015	1.016	1.047	1.016	1.111	1.108	0.208346
O95684	152	S	FGFR1 oncogene partner OS=Homo sapiens OX=9606 GN=FGFR1OP PE=1 SV=1	FGFR1OP	0.999998	3.16591e-06	104.15	4	GPTTGEGALDLS(1)DVHS(1)PPKS(1)PEGK	-0.93724	1	1.242	1.221	1.198	0.734	0.802	0.751	0.625	7.86998e-05
O95684	156	S	FGFR1 oncogene partner OS=Homo sapiens OX=9606 GN=FGFR1OP PE=1 SV=1	FGFR1OP	1	6.4735e-72	250.43	4	GPTTGEGALDLS(1)DVHS(1)PPKS(1)PEGK	-0.93724	14	1.042	1.041	1.038	0.962	0.966	0.968	0.928	4.16492e-06
O95684	160	S	FGFR1 oncogene partner OS=Homo sapiens OX=9606 GN=FGFR1OP PE=1 SV=1	FGFR1OP	1	6.4735e-72	250.43	4	GPTTGEGALDLS(1)DVHS(1)PPKS(1)PEGK	-0.93724	16	1.029	1.035	1.03	0.978	0.972	0.976	0.946	2.57898e-05
O95685	46	S	Protein phosphatase 1 regulatory subunit 3D OS=Homo sapiens OX=9606 GN=PPP1R3D PE=1 SV=1	PPP1R3D	1	0.00138666	69.03	3	ACRPPGS(1)PGR	-0.48627	3	0.812	1.052	0.995	1.181	1.051	0.948	1.112	0.343927
O95685	74	S	Protein phosphatase 1 regulatory subunit 3D OS=Homo sapiens OX=9606 GN=PPP1R3D PE=1 SV=1	PPP1R3D	0.990232	0.0104951	67.252	2	S(0.99)LPS(0.435)S(0.574)PERR	-1.007	1	0.923	0.981	0.986	1.094	0.939	1.114	1.089	0.22813
O95685	25	S	Protein phosphatase 1 regulatory subunit 3D OS=Homo sapiens OX=9606 GN=PPP1R3D PE=1 SV=1	PPP1R3D	0.961136	1.46353e-33	201.52	2	S(0.039)LS(0.961)CLS(1)DLDGGVALEPR	0.27234	3	1.016	0.986	1.029	0.95	0.956	1.091	0.989	0.792357
O95685	28	S	Protein phosphatase 1 regulatory subunit 3D OS=Homo sapiens OX=9606 GN=PPP1R3D PE=1 SV=1	PPP1R3D	0.999998	1.5432e-15	147.08	2	S(0.039)LS(0.961)CLS(1)DLDGGVALEPR	0.27234	1
O95696	25	S	Bromodomain-containing protein 1 OS=Homo sapiens OX=9606 GN=BRD1 PE=1 SV=1	BRD1	0.773348	0.00138687	57.41	3	HPS(0.579)S(0.42)PCS(0.098)VKHS(0.773)PT(0.129)R	-1.3504	1
O95696	128	S	Bromodomain-containing protein 1 OS=Homo sapiens OX=9606 GN=BRD1 PE=1 SV=1	BRD1	0.947689	0.00110484	76.311	2	IVEYS(0.948)PPS(0.052)APR	-2.5901	1	1.025	0.918	1	0.989	1	1.11	1.053	0.359366
O95696	803	S	Bromodomain-containing protein 1 OS=Homo sapiens OX=9606 GN=BRD1 PE=1 SV=1	BRD1	0.909159	7.40185e-06	110.7	3	S(0.909)T(0.09)CGDS(0.001)EVEEES(0.999)PGKR	-0.28347	3	1.041	0.893	0.959	1.111	1.031	1.017	1.092	0.162366
O95696	808	S	Bromodomain-containing protein 1 OS=Homo sapiens OX=9606 GN=BRD1 PE=1 SV=1	BRD1	0.998896	3.82917e-06	114.9	3	ST(0.001)CGDS(0.999)EVEEES(1)PGKR	-0.08994	3	0.982	0.929	1.02	1.082	1.091	0.94	1.062	0.349469
O95696	814	S	Bromodomain-containing protein 1 OS=Homo sapiens OX=9606 GN=BRD1 PE=1 SV=1	BRD1	1	5.17127e-06	112	3	ST(0.001)CGDS(0.999)EVEEES(1)PGKR	-0.08994	3	0.951	0.961	1.081	1.046	1.081	0.909	1.014	0.853824
O95696	1055	S	Bromodomain-containing protein 1 OS=Homo sapiens OX=9606 GN=BRD1 PE=1 SV=1	BRD1	0.999634	0.00733406	65.231	2	VHGEPT(0.5)S(0.5)DLS(1)DID	-0.16216	3	1.013	0.971	1	1.025	0.974	1.052	1.022	0.445768
O95714	2928	S	E3 ubiquitin-protein ligase HERC2 OS=Homo sapiens OX=9606 GN=HERC2 PE=1 SV=2	HERC2	1	4.30671e-148	325.11	3	AEEEDLAAVPFLAS(1)DNEEEEDEKGNSGSLIR	0.025854	6	1.093	0.991	0.966	1.027	0.96	0.995	0.978	0.638761
O95714	1577	S	E3 ubiquitin-protein ligase HERC2 OS=Homo sapiens OX=9606 GN=HERC2 PE=1 SV=2	HERC2	1	1.15488e-18	155.14	4	IGNEES(1)DLEEACILPHSPINVDK	0.63445	2	1.024	1.016	1.001	0.966	0.954	1.065	0.982	0.606622
O95714	1942	S	E3 ubiquitin-protein ligase HERC2 OS=Homo sapiens OX=9606 GN=HERC2 PE=1 SV=2	HERC2	0.999277	1.34169e-10	134.92	3	LAELPAAAQPSAEDS(0.999)DT(0.996)EDDS(0.005)EAEQTER	-0.50367	5	1.011	1.029	1.02	0.981	0.991	0.992	0.969	0.00685631
O95714	1948	S	E3 ubiquitin-protein ligase HERC2 OS=Homo sapiens OX=9606 GN=HERC2 PE=1 SV=2	HERC2	0.999695	1.61432e-10	90.698	3	LAELPAAAQPS(0.025)AEDS(0.982)DT(0.993)EDDS(1)EAEQTER	3.4755	1
O95714	1601	S	E3 ubiquitin-protein ligase HERC2 OS=Homo sapiens OX=9606 GN=HERC2 PE=1 SV=2	HERC2	1	0.00702423	55.261	4	RPIAIKS(1)PK	-0.33646	1	1.213	0.965	1.058	1.112	0.741	0.912	0.854	0.28405
O95747	339	S	Serine/threonine-protein kinase OSR1 OS=Homo sapiens OX=9606 GN=OXSR1 PE=1 SV=1	OXSR1	0.999999	3.12085e-34	199.67	3	TEDGGWEWS(1)DDEFDEESEEGK	-1.1276	3	0.86	0.998	0.898	1.249	1.063	0.993	1.199	0.0920163
O95757	508	S	Heat shock 70 kDa protein 4L OS=Homo sapiens OX=9606 GN=HSPA4L PE=1 SV=3	HSPA4L	1	5.43645e-08	121	3	QNLEGDHS(1)DAPMETETSFK	2.7235	1	0.964	0.943	0.972	1.025	1.147	1.003	1.103	0.086593
O95758	56	S	Polypyrimidine tract-binding protein 3 OS=Homo sapiens OX=9606 GN=PTBP3 PE=1 SV=2	PTBP3	0.99263	0.00289829	64.827	2	DRPPCS(0.993)PS(0.007)R	-0.59363	6	0.753	0.882	0.851	1.385	1.032	1.185	1.449	0.0199324
O95759	1036	S	TBC1 domain family member 8 OS=Homo sapiens OX=9606 GN=TBC1D8 PE=1 SV=3	TBC1D8	0.99705	1.66138e-56	237.14	2	GS(0.001)S(0.997)S(0.002)GS(0.925)CS(0.075)QECGEELR	0.52599	3	0.869	0.856	0.818	1.144	0.93	1.47	1.394	0.0780712
O95759	1039	S	TBC1 domain family member 8 OS=Homo sapiens OX=9606 GN=TBC1D8 PE=1 SV=3	TBC1D8	0.924878	1.66138e-56	237.14	2	GS(0.001)S(0.997)S(0.002)GS(0.925)CS(0.075)QECGEELR	0.52599	2	1.002	0.922	0.9	1.133	1.065	1.038	1.146	0.0304795
O95759	464	S	TBC1 domain family member 8 OS=Homo sapiens OX=9606 GN=TBC1D8 PE=1 SV=3	TBC1D8	0.975487	4.43349e-11	136.1	4	SPLMHPDALVTAFQQSGS(0.008)QS(0.975)PDS(0.017)R	0.60816	2	0.94	0.96	0.994	1.067	1.055	1.027	1.088	0.0130221
O95772	210	S	STARD3 N-terminal-like protein OS=Homo sapiens OX=9606 GN=STARD3NL PE=1 SV=1	STARD3NL	0.999818	6.03466e-29	176	3	AALIPGGLSDGQFYS(1)PPES(1)EAGS(1)EEAEEK	0.68096	2	0.873	1.012	0.926	1.256	0.776	1.195	1.148	0.499584
O95772	214	S	STARD3 N-terminal-like protein OS=Homo sapiens OX=9606 GN=STARD3NL PE=1 SV=1	STARD3NL	0.999998	6.03466e-29	176	3	AALIPGGLSDGQFYS(1)PPES(1)EAGS(1)EEAEEK	0.68096	2	0.873	1.012	0.926	1.256	0.776	1.195	1.148	0.499584
O95772	218	S	STARD3 N-terminal-like protein OS=Homo sapiens OX=9606 GN=STARD3NL PE=1 SV=1	STARD3NL	1	6.03466e-29	176	3	AALIPGGLSDGQFYS(1)PPES(1)EAGS(1)EEAEEK	0.68096	3	0.873	1.012	0.926	1.256	0.776	1.195	1.148	0.499584
O95782	655	S	AP-2 complex subunit alpha-1 OS=Homo sapiens OX=9606 GN=AP2A1 PE=1 SV=3	AP2A1	0.933785	1.72295e-39	194.63	3	RDPSSNDINGGMEPTPSTVS(0.003)T(0.054)PS(0.934)PS(0.009)ADLLGLR	-1.6336	6	0.924	0.955	0.989	1.021	1.092	1.068	1.109	0.0205198
O95785	1146	S	Protein Wiz OS=Homo sapiens OX=9606 GN=WIZ PE=1 SV=2	WIZ	0.999992	7.52993e-07	115.06	4	KLPPPPGS(1)PLGHSPTASPPPTAR	3.8213	2
O95785	1151	S	Protein Wiz OS=Homo sapiens OX=9606 GN=WIZ PE=1 SV=2	WIZ	0.883425	2.63365e-06	105.75	4	KLPPPPGS(0.021)PLGHS(0.883)PT(0.083)AS(0.012)PPPTAR	-0.18349	2	1.029	0.932	0.889	0.991	0.954	1.261	1.125	0.315186
O95785	996	S	Protein Wiz OS=Homo sapiens OX=9606 GN=WIZ PE=1 SV=2	WIZ	0.946289	0.00122503	65.022	2	TPLALAGS(0.946)PT(0.054)PK	-0.19465	2	1.038	0.858	0.873	1.118	1.07	1.116	1.193	0.0447952
O95785	1006	S	Protein Wiz OS=Homo sapiens OX=9606 GN=WIZ PE=1 SV=2	WIZ	0.935227	0.00401631	59.983	3	NPEDKS(0.935)PQLS(0.056)LS(0.009)PR	2.1963	1
O95785	1012	S	Protein Wiz OS=Homo sapiens OX=9606 GN=WIZ PE=1 SV=2	WIZ	0.999831	0.00184687	79.744	2	SPQLSLS(1)PR	0.058937	2	1.108	0.921	0.927	0.893	1.02	1.182	1.047	0.691689
O95785	1017	S	Protein Wiz OS=Homo sapiens OX=9606 GN=WIZ PE=1 SV=2	WIZ	0.999427	0.00280204	62.437	3	S(0.057)PQLS(0.017)LS(0.927)PRPAS(0.999)PK	-2.0898	1	1.094	0.88	0.891	0.858	1.17	1.177	1.119	0.444664
O95785	1134	S	Protein Wiz OS=Homo sapiens OX=9606 GN=WIZ PE=1 SV=2	WIZ	1	6.4835e-09	152.17	3	SPSDLHIS(1)PLAK	0.13633	1
O95793	390	S	Double-stranded RNA-binding protein Staufen homolog 1 OS=Homo sapiens OX=9606 GN=STAU1 PE=1 SV=2	STAU1	1	1.85285e-71	248.02	3	VTFFEPGS(1)GDENGTSNKEDEFR	-1.3828	10	0.944	0.994	1.022	0.979	1.044	1.05	1.038	0.310459
O95793	176	S	Double-stranded RNA-binding protein Staufen homolog 1 OS=Homo sapiens OX=9606 GN=STAU1 PE=1 SV=2	STAU1	1	1.17688e-41	214.14	3	LEVNGRES(1)EEENLNK	0.64355	3	0.903	0.94	0.952	1.091	1.11	1.063	1.168	0.00156954
O95793	278	S	Double-stranded RNA-binding protein Staufen homolog 1 OS=Homo sapiens OX=9606 GN=STAU1 PE=1 SV=2	STAU1	0.883447	2.45319e-09	135.08	4	TKPIVKPQT(0.117)S(0.883)PEYGQGINPISR	0.39903	1	0.963	0.997	0.887	0.966	1.117	1.129	1.128	0.122421
O95801	51	S	Tetratricopeptide repeat protein 4 OS=Homo sapiens OX=9606 GN=TTC4 PE=1 SV=3	TTC4	1	0.00962331	62.466	2	APS(1)EIDPR	-0.2601	1	0.961	1.135	1.155	0.968	0.784	0.977	0.839	0.129414
O95801	243	S	Tetratricopeptide repeat protein 4 OS=Homo sapiens OX=9606 GN=TTC4 PE=1 SV=3	TTC4	0.998571	1.02848e-77	244.89	3	LSEAACEDEDS(0.999)AS(0.001)EGLGELFLDGLSTENPHGAR	0.70695	2	0.94	1.104	1.031	0.944	1.083	0.919	0.958	0.564045
O95816	73	S	BAG family molecular chaperone regulator 2 OS=Homo sapiens OX=9606 GN=BAG2 PE=1 SV=1	BAG2	0.999999	0.0033548	61.739	3	QIS(1)DGEREELNLTANR	-0.40303	1
O95816	20	S	BAG family molecular chaperone regulator 2 OS=Homo sapiens OX=9606 GN=BAG2 PE=1 SV=1	BAG2	0.991308	3.38086e-05	123.5	2	S(0.002)S(0.007)S(0.991)MADR	0.54164	1	0.885	1.236	1.136	0.669	1.09	0.976	0.84	0.357014
O95817	224	S	BAG family molecular chaperone regulator 3 OS=Homo sapiens OX=9606 GN=BAG3 PE=1 SV=3	BAG3	1	0.000389276	78.505	3	PAAQPS(1)FHQAQK	1.8995	1	1.402	1.147	1.073	0.694	0.716	0.931	0.646	0.0234559
O95817	173	S	BAG family molecular chaperone regulator 3 OS=Homo sapiens OX=9606 GN=BAG3 PE=1 SV=3	BAG3	0.999974	1.29186e-236	390.88	2	SQS(1)PAASDCSSSSSSASLPSSGR	-0.79854	3	1.146	1.111	1.234	0.763	0.814	0.894	0.708	0.00335784
O95817	195	S	BAG family molecular chaperone regulator 3 OS=Homo sapiens OX=9606 GN=BAG3 PE=1 SV=3	BAG3	0.769839	2.98579e-06	119.21	3	S(0.229)S(0.77)LGS(0.001)HQLPR	0.35873	1	1.276	1.123	1.126	0.704	0.885	0.858	0.694	0.0114284
O95817	289	S	BAG family molecular chaperone regulator 3 OS=Homo sapiens OX=9606 GN=BAG3 PE=1 SV=3	BAG3	0.942384	0.00549524	59.606	2	S(0.002)S(0.022)T(0.07)PLHS(0.942)PS(0.964)PIR	0.37355	2	1.15	1.021	1.086	0.881	0.897	0.966	0.842	0.0183275
O95817	291	S	BAG family molecular chaperone regulator 3 OS=Homo sapiens OX=9606 GN=BAG3 PE=1 SV=3	BAG3	0.963989	0.00549524	59.606	2	S(0.002)S(0.022)T(0.07)PLHS(0.942)PS(0.964)PIR	0.37355	2	1.15	1.021	1.086	0.881	0.897	0.966	0.842	0.0183275
O95817	279	S	BAG family molecular chaperone regulator 3 OS=Homo sapiens OX=9606 GN=BAG3 PE=1 SV=3	BAG3	0.999884	0.000733614	72.916	3	S(0.001)S(0.001)VQGAS(0.499)S(0.499)REGS(1)PAR	-0.083707	1	1.292	1.154	1.534	0.865	0.45	0.582	0.477	0.0205116
O95817	377	S	BAG family molecular chaperone regulator 3 OS=Homo sapiens OX=9606 GN=BAG3 PE=1 SV=3	BAG3	0.991689	1.3062e-11	136.3	3	VPPAPVPCPPPS(0.992)PGPS(0.045)AVPS(0.267)S(0.696)PK	-0.52172	17	1.05	1.019	1.04	0.945	0.987	0.979	0.936	0.0146477
O95819	805	S	Mitogen-activated protein kinase kinase kinase kinase 4 OS=Homo sapiens OX=9606 GN=MAP4K4 PE=1 SV=2	MAP4K4	0.999269	5.3371e-09	113.73	2	AASSLNLS(0.999)NGET(0.001)ESVK	-0.3423	2
O95819	639	S	Mitogen-activated protein kinase kinase kinase kinase 4 OS=Homo sapiens OX=9606 GN=MAP4K4 PE=1 SV=2	MAP4K4	1	7.28281e-18	167.28	3	RDS(1)PLQGSGQQNSQAGQR	-0.047484	3	1.089	1.01	0.982	1.101	0.849	0.989	0.954	0.559085
O95819	631	S	Mitogen-activated protein kinase kinase kinase kinase 4 OS=Homo sapiens OX=9606 GN=MAP4K4 PE=1 SV=2	MAP4K4	0.973812	1.70629e-05	116.81	3	T(0.004)T(0.004)S(0.018)RS(0.974)PVLSR	-0.26077	6	0.951	0.96	0.981	1.113	0.996	1.041	1.089	0.0655622
O95819	635	S	Mitogen-activated protein kinase kinase kinase kinase 4 OS=Homo sapiens OX=9606 GN=MAP4K4 PE=1 SV=2	MAP4K4	0.76964	0.0366016	57.788	2	T(0.045)T(0.116)S(0.491)RS(0.578)PVLS(0.77)R	0.33346	1	0.96	0.966	1.068	1.088	0.965	0.979	1.013	0.821012
O95831	118	S	Apoptosis-inducing factor 1, mitochondrial OS=Homo sapiens OX=9606 GN=AIFM1 PE=1 SV=1	AIFM1	0.973421	4.29204e-18	160.67	3	AALS(0.027)AS(0.973)EGEEVPQDK	0.60558	2	0.975	0.924	0.931	0.974	1.104	1.154	1.142	0.0711219
O95831	268	S	Apoptosis-inducing factor 1, mitochondrial OS=Homo sapiens OX=9606 GN=AIFM1 PE=1 SV=1	AIFM1	0.997826	0.00228563	99.257	2	S(0.002)LS(0.998)AIDR	0.5701	1	0.84	0.833	0.835	1.235	1.195	1.162	1.432	3.55682e-05
O95863	92	S	Zinc finger protein SNAI1 OS=Homo sapiens OX=9606 GN=SNAI1 PE=1 SV=2	SNAI1	0.966679	0.00179358	68.651	2	VAELT(0.002)S(0.031)LS(0.967)DEDSGK	2.7433	1
Q9NZH5	165	S	Securin-2 OS=Homo sapiens OX=9606 GN=PTTG2 PE=1 SV=2	PTTG2	1	5.46784e-08	135.61	3	LFQLGPPS(1)PVK	-0.30252	2	1.335	1.424	1.292	0.569	0.711	0.563	0.455	0.000619294
O95999	136	S	B-cell lymphoma/leukemia 10 OS=Homo sapiens OX=9606 GN=BCL10 PE=1 SV=1	BCL10	0.925981	3.59481e-19	176.18	2	S(0.926)NS(0.072)DES(0.002)NFSEK	-0.26801	1	0.935	1.179	1.08	0.949	0.956	0.897	0.877	0.146544
O95999	138	S	B-cell lymphoma/leukemia 10 OS=Homo sapiens OX=9606 GN=BCL10 PE=1 SV=1	BCL10	0.959414	5.57357e-07	123.72	2	S(0.016)NS(0.959)DES(0.023)NFS(0.002)EK	-0.64375	2	0.915	1.187	1.073	0.887	0.999	0.94	0.89	0.249535
O96013	181	S	Serine/threonine-protein kinase PAK 4 OS=Homo sapiens OX=9606 GN=PAK4 PE=1 SV=1	PAK4	0.999994	8.50685e-26	181.33	5	DKRPLS(1)GPDVGTPQPAGLASGAK	0.17494	9	0.922	0.937	0.898	1.14	1.134	1.037	1.201	0.00531532
O96013	148	S	Serine/threonine-protein kinase PAK 4 OS=Homo sapiens OX=9606 GN=PAK4 PE=1 SV=1	PAK4	0.999514	0.000498516	75.682	2	FAGHSEAGGGS(1)GDR	-0.87953	2	0.986	0.926	0.952	1.114	1.112	0.964	1.114	0.10768
O96013	267	S	Serine/threonine-protein kinase PAK 4 OS=Homo sapiens OX=9606 GN=PAK4 PE=1 SV=1	PAK4	0.976904	0.00049657	50.521	5	GAPS(0.021)PGVLGPHAS(0.977)EPQLAPPACT(0.003)PAAPAVPGPPGPR	-1.158	1
O96013	104	S	Serine/threonine-protein kinase PAK 4 OS=Homo sapiens OX=9606 GN=PAK4 PE=1 SV=1	PAK4	1	3.8255e-06	131.36	3	RDS(1)PPPPAR	0.41075	20	0.979	1.115	1.065	1.068	0.896	0.877	0.899	0.211562
O96013	291	S	Serine/threonine-protein kinase PAK 4 OS=Homo sapiens OX=9606 GN=PAK4 PE=1 SV=1	PAK4	1	0.00340695	68.536	3	S(1)PQREPQR	1.4188	2	1.233	1.059	1.084	0.71	1.074	0.842	0.778	0.110752
O96028	121	S	Histone-lysine N-methyltransferase NSD2 OS=Homo sapiens OX=9606 GN=NSD2 PE=1 SV=1	NSD2	0.999956	0.000588249	96.351	3	GIGT(0.005)PPNT(0.498)T(0.498)PIKNGS(1)PEIK	3.0128	1	1.374	1.054	1.152	0.847	0.75	0.787	0.666	0.00934349
O96028	437	S	Histone-lysine N-methyltransferase NSD2 OS=Homo sapiens OX=9606 GN=NSD2 PE=1 SV=1	NSD2	1	0.022277	49.742	2	GVGS(1)PPGR	-0.056641	1	1.094	1.277	1.331	0.804	0.738	0.678	0.6	0.00273403
O96028	1238	S	Histone-lysine N-methyltransferase NSD2 OS=Homo sapiens OX=9606 GN=NSD2 PE=1 SV=1	NSD2	1	0.0166954	55.196	2	RQS(1)EDECFR	0.15286	1	0.971	0.919	1.029	1.023	1.02	1.079	1.07	0.143409
P00441	99	S	Superoxide dismutase [Cu-Zn] OS=Homo sapiens OX=9606 GN=SOD1 PE=1 SV=2	SOD1	0.999997	6.79565e-42	196.13	4	HVGDLGNVTADKDGVADVS(1)IEDSVISLSGDHCIIGR	-1.2881	2	0.937	1.024	1.037	0.929	1.095	1.008	1.011	0.869254
P00519	569	S	Tyrosine-protein kinase ABL1 OS=Homo sapiens OX=9606 GN=ABL1 PE=1 SV=4	ABL1	1	4.18867e-07	117.08	3	GQGESDPLDHEPAVS(1)PLLPR	0.72816	2	1.281	0.948	1.078	0.994	0.833	0.866	0.814	0.121553
P00519	804	S	Tyrosine-protein kinase ABL1 OS=Homo sapiens OX=9606 GN=ABL1 PE=1 SV=4	ABL1	0.759531	2.12268e-07	105.75	5	KNEEAADEVFKDIMES(0.76)S(0.241)PGS(0.064)S(0.936)PPNLTPK	-0.53684	1
P00519	809	S	Tyrosine-protein kinase ABL1 OS=Homo sapiens OX=9606 GN=ABL1 PE=1 SV=4	ABL1	0.93595	2.12268e-07	105.75	5	KNEEAADEVFKDIMES(0.76)S(0.241)PGS(0.064)S(0.936)PPNLTPK	-0.53684	1
P00533	991	S	Epidermal growth factor receptor OS=Homo sapiens OX=9606 GN=EGFR PE=1 SV=2	EGFR	0.84751	4.48708e-08	121.13	3	MHLPS(0.848)PT(0.152)DS(0.001)NFYR	-1.4142	1	0.936	0.958	0.922	1.024	1.163	1.06	1.153	0.0235327
P00533	1039	S	Epidermal growth factor receptor OS=Homo sapiens OX=9606 GN=EGFR PE=1 SV=2	EGFR	0.954969	3.85631e-09	124.51	3	TPLLS(0.006)S(0.034)LS(0.955)AT(0.004)SNNSTVACIDR	-1.7726	4	1.002	1.001	0.987	1.064	0.954	1.024	1.017	0.641681
P00533	1042	S	Epidermal growth factor receptor OS=Homo sapiens OX=9606 GN=EGFR PE=1 SV=2	EGFR	0.978972	4.3306e-05	92.865	3	TPLLS(0.005)S(0.024)LS(0.717)AT(0.265)S(0.979)NNS(0.811)T(0.198)VACIDR	-0.31818	4	0.994	0.965	0.97	1.018	1.073	1.025	1.064	0.0308107
P00533	1045	S	Epidermal growth factor receptor OS=Homo sapiens OX=9606 GN=EGFR PE=1 SV=2	EGFR	0.838609	4.3306e-05	92.865	3	T(0.001)PLLS(0.012)S(0.046)LS(0.832)AT(0.127)S(0.959)NNS(0.839)T(0.186)VACIDR	0.62486	2	1.001	1.052	1.039	1.04	0.852	1.029	0.945	0.412258
P00558	203	S	Phosphoglycerate kinase 1 OS=Homo sapiens OX=9606 GN=PGK1 PE=1 SV=3	PGK1	1	1.66579e-45	217.65	4	ALES(1)PERPFLAILGGAK	0.37311	2	0.806	0.943	0.884	1.051	1.407	0.997	1.312	0.0876047
P01106	62	S	Myc proto-oncogene protein OS=Homo sapiens OX=9606 GN=MYC PE=1 SV=1	MYC	0.995482	2.21849e-21	176.7	3	FELLPTPPLS(0.995)PS(0.004)R	0.34276	5	0.978	0.925	0.964	1.018	1.037	1.128	1.11	0.0438095
P01106	348	S	Myc proto-oncogene protein OS=Homo sapiens OX=9606 GN=MYC PE=1 SV=1	MYC	0.807144	0.000332495	92.792	3	KCT(0.499)S(0.499)PRS(0.194)S(0.807)DT(0.001)EENVK	0.72429	1	0.796	1.04	1.125	1.031	1.121	0.911	1.034	0.75198
P01893	352	S	Putative HLA class I histocompatibility antigen, alpha chain H OS=Homo sapiens OX=9606 GN=HLA-H PE=5 SV=3	HLA-H	0.991796	1.02796e-22	129.22	2	GGSYSQAASS(0.007)NS(0.992)AQGS(0.001)DVSLTA	-2.3148	1
P01893	356	S	Putative HLA class I histocompatibility antigen, alpha chain H OS=Homo sapiens OX=9606 GN=HLA-H PE=5 SV=3	HLA-H	0.999981	5.01466e-19	171.25	2	GGSYSQAASSNSAQGS(1)DVS(0.981)LT(0.019)A	-0.51084	2	1.084	0.963	0.94	1.02	1.017	1.018	1.023	0.608086
P01893	359	S	Putative HLA class I histocompatibility antigen, alpha chain H OS=Homo sapiens OX=9606 GN=HLA-H PE=5 SV=3	HLA-H	0.98107	5.01466e-19	171.25	2	GGSYSQAASSNSAQGS(1)DVS(0.981)LT(0.019)A	-0.51084	2	1.084	0.963	0.94	1.02	1.017	1.018	1.023	0.608086
P02545	616	S	Prelamin-A/C OS=Homo sapiens OX=9606 GN=LMNA PE=1 SV=1	LMNA	0.767594	8.50418e-147	327.96	3	ASASGSGAQVGGPIS(0.003)S(0.041)GS(0.575)S(0.768)AS(0.702)S(0.774)VT(0.118)VT(0.019)R	1.0143	4	0.861	0.8	0.867	1.213	1.102	1.251	1.411	0.00173027
P02545	619	S	Prelamin-A/C OS=Homo sapiens OX=9606 GN=LMNA PE=1 SV=1	LMNA	0.812898	7.86331e-146	313.45	3	ASASGSGAQVGGPIS(0.001)S(0.021)GS(0.284)S(0.686)AS(0.121)S(0.813)VT(0.065)VT(0.009)R	0.047101	7	0.92	0.899	0.95	1.091	1.091	1.111	1.189	0.000531711
P02545	403	S	Prelamin-A/C OS=Homo sapiens OX=9606 GN=LMNA PE=1 SV=1	LMNA	0.982098	1.18938e-11	140.26	3	GRAS(0.982)S(0.019)HS(0.204)S(0.788)QT(0.006)QGGGSVTK	0.14104	4	0.809	1.032	1.162	0.904	1.093	1.018	1.004	0.924901
P02545	404	S	Prelamin-A/C OS=Homo sapiens OX=9606 GN=LMNA PE=1 SV=1	LMNA	0.999532	3.09591e-56	233.1	2	ASS(1)HS(0.001)S(0.999)QTQGGGSVTK	0.5091	5	0.672	0.826	0.801	1.06	1.42	1.35	1.666	0.0102413
P02545	407	S	Prelamin-A/C OS=Homo sapiens OX=9606 GN=LMNA PE=1 SV=1	LMNA	0.998732	3.09591e-56	233.1	2	ASS(1)HS(0.001)S(0.999)QTQGGGSVTK	0.5091	4	0.688	0.845	0.896	1.045	1.335	1.296	1.513	0.0203039
P02545	414	S	Prelamin-A/C OS=Homo sapiens OX=9606 GN=LMNA PE=1 SV=1	LMNA	0.997632	5.44622e-08	123.12	3	ASSHSSQTQGGGS(0.998)VT(0.002)K	2.7397	1	0.949	1.177	1.034	0.714	0.931	1.201	0.901	0.491313
P02545	301	S	Prelamin-A/C OS=Homo sapiens OX=9606 GN=LMNA PE=1 SV=1	LMNA	0.999196	7.21386e-92	279.19	3	IDS(0.999)LS(0.001)AQLSQLQK	0.4454	2	0.654	0.595	0.609	1.367	1.562	1.41	2.335	6.73453e-05
P02545	66	S	Prelamin-A/C OS=Homo sapiens OX=9606 GN=LMNA PE=1 SV=1	LMNA	0.827778	0.025343	45.188	2	IT(0.172)ES(0.828)EEVVS(0.001)R	0.62652	1
P02545	423	S	Prelamin-A/C OS=Homo sapiens OX=9606 GN=LMNA PE=1 SV=1	LMNA	0.849514	0.000641825	95.618	3	KLES(0.85)T(0.247)ES(0.448)RS(0.547)S(0.765)FS(0.144)QHAR	0.85515	2	0.772	0.885	0.902	1.141	1.254	1.136	1.38	0.00529096
P02545	426	S	Prelamin-A/C OS=Homo sapiens OX=9606 GN=LMNA PE=1 SV=1	LMNA	0.955146	0.00102784	74.222	3	KLES(0.016)T(0.016)ES(0.955)RS(0.579)S(0.435)FSQHAR	0.43417	1	1.033	0.928	0.841	1.085	1.136	1.05	1.167	0.068212
P02545	428	S	Prelamin-A/C OS=Homo sapiens OX=9606 GN=LMNA PE=1 SV=1	LMNA	0.810266	0.000296369	110.18	3	S(0.81)S(0.182)FS(0.008)QHAR	0.77539	5	0.843	0.895	0.88	1.123	1.23	1.116	1.325	0.00147801
P02545	429	S	Prelamin-A/C OS=Homo sapiens OX=9606 GN=LMNA PE=1 SV=1	LMNA	0.90586	0.000641825	75.224	4	KLES(0.437)T(0.437)ES(0.125)RS(0.078)S(0.906)FS(0.017)QHAR	0.16015	2	0.777	0.886	0.902	1.13	1.245	1.148	1.373	0.00464929
P02545	431	S	Prelamin-A/C OS=Homo sapiens OX=9606 GN=LMNA PE=1 SV=1	LMNA	0.999924	0.000996066	94.087	3	SSFS(1)QHAR	0.17725	2	0.611	0.798	0.805	1.225	1.476	1.222	1.772	0.00635723
P02545	390	S	Prelamin-A/C OS=Homo sapiens OX=9606 GN=LMNA PE=1 SV=1	LMNA	0.99997	2.5718e-19	174.23	2	LS(1)PSPTSQR	0.2298	36	0.986	0.955	1	1.017	1.085	1.002	1.055	0.128206
P02545	392	S	Prelamin-A/C OS=Homo sapiens OX=9606 GN=LMNA PE=1 SV=1	LMNA	0.997517	2.2444e-08	149	2	LSPS(0.998)PT(0.002)SQR	0.13646	15	1.059	1.052	1.083	0.974	0.976	0.862	0.88	0.0372577
P02545	395	S	Prelamin-A/C OS=Homo sapiens OX=9606 GN=LMNA PE=1 SV=1	LMNA	0.805682	0.00638689	54.777	3	LRLS(0.918)PS(0.124)PT(0.187)S(0.806)QRS(0.965)R	0.091357	1	0.945	0.921	1	1	1.211	0.978	1.113	0.227225
P02545	398	S	Prelamin-A/C OS=Homo sapiens OX=9606 GN=LMNA PE=1 SV=1	LMNA	0.964768	0.00638689	54.777	3	LRLS(0.918)PS(0.124)PT(0.187)S(0.806)QRS(0.965)R	0.091357	1	0.945	0.921	1	1	1.211	0.978	1.113	0.227225
P02545	212	S	Prelamin-A/C OS=Homo sapiens OX=9606 GN=LMNA PE=1 SV=1	LMNA	0.999936	0.00746145	64.64	2	NIYS(1)EELR	-0.33681	1	0.822	0.909	0.895	1.134	1.164	1.156	1.315	0.00103591
P02545	458	S	Prelamin-A/C OS=Homo sapiens OX=9606 GN=LMNA PE=1 SV=1	LMNA	1	3.08903e-52	231.77	2	NKS(1)NEDQSMGNWQIK	-0.21896	8	0.696	0.748	0.686	1.359	1.474	1.194	1.891	0.000693206
P02545	463	S	Prelamin-A/C OS=Homo sapiens OX=9606 GN=LMNA PE=1 SV=1	LMNA	0.997051	1.13795e-11	138.81	3	S(0.003)NEDQS(0.997)MGNWQIK	1.6662	1	0.743	0.808	0.722	1.235	1.454	1.178	1.701	0.0018502
P02545	12	S	Prelamin-A/C OS=Homo sapiens OX=9606 GN=LMNA PE=1 SV=1	LMNA	0.999566	2.24365e-05	100.29	2	S(1)GAQASSTPLSPTR	-1.3475	1	1.026	0.955	0.962	1.111	1.002	0.987	1.053	0.306403
P02545	22	S	Prelamin-A/C OS=Homo sapiens OX=9606 GN=LMNA PE=1 SV=1	LMNA	0.999179	1.67307e-18	168.62	2	SGAQASSTPLS(0.999)PT(0.001)R	-0.14637	5	0.975	0.989	1.021	0.981	1.054	1.013	1.021	0.452581
P02545	632	S	Prelamin-A/C OS=Homo sapiens OX=9606 GN=LMNA PE=1 SV=1	LMNA	0.998006	4.626e-34	189.61	3	S(0.002)VGGS(0.998)GGGSFGDNLVTR	-0.63391	1	0.931	0.894	1.12	1.031	0.991	1.063	1.048	0.51984
P02545	636	S	Prelamin-A/C OS=Homo sapiens OX=9606 GN=LMNA PE=1 SV=1	LMNA	1	3.30397e-45	211.11	3	SVGGSGGGS(1)FGDNLVTR	-0.7528	7	0.928	0.997	0.961	1.122	0.806	1.219	1.09	0.605598
P02545	571	S	Prelamin-A/C OS=Homo sapiens OX=9606 GN=LMNA PE=1 SV=1	LMNA	0.973598	1.04952e-80	256.15	4	SVTVVEDDEDEDGDDLLHHHHGS(0.016)HCS(0.974)S(0.004)S(0.006)GDPAEYNLR	-1.4069	1	0.78	0.902	0.936	0.853	1.257	1.356	1.324	0.161539
P02545	652	S	Prelamin-A/C OS=Homo sapiens OX=9606 GN=LMNA PE=1 SV=1	LMNA	0.851599	0.00119324	80.187	2	SYLLGNS(0.148)S(0.852)PR	-0.52999	2	0.833	0.88	0.791	1.205	1.23	1.165	1.438	0.000463698
P02545	94	S	Prelamin-A/C OS=Homo sapiens OX=9606 GN=LMNA PE=1 SV=1	LMNA	0.995706	0.0423892	44.392	2	T(0.004)LDS(0.996)VAK	-0.30009	1
P02686	112	S	Myelin basic protein OS=Homo sapiens OX=9606 GN=MBP PE=1 SV=3	MBP	0.997838	1.03006e-146	314.56	3	DRPS(0.998)ES(0.002)DELQTIQEDSAATSESLDVMASQK	0.018176	2	1.029	0.863	0.744	1.183	1.135	1.143	1.313	0.0411553
P02786	19	S	Transferrin receptor protein 1 OS=Homo sapiens OX=9606 GN=TFRC PE=1 SV=2	TFRC	0.789907	0.0017612	67.11	2	SAFSNLFGGEPLS(0.79)YT(0.209)R	-0.47339	1
P02794	179	S	Ferritin heavy chain OS=Homo sapiens OX=9606 GN=FTH1 PE=1 SV=2	FTH1	0.999982	2.38006e-06	111.52	2	HTLGDS(1)DNES	-1.162	3	0.715	0.808	0.676	1.303	1.27	1.369	1.793	0.000507623
P04035	872	S	3-hydroxy-3-methylglutaryl-coenzyme A reductase OS=Homo sapiens OX=9606 GN=HMGCR PE=1 SV=1	HMGCR	1	9.86499e-25	173.45	3	S(1)KINLQDLQGACTK	-0.50533	1	1.2	1.191	1.112	0.735	0.761	0.968	0.703	0.0162319
P04049	642	S	RAF proto-oncogene serine/threonine-protein kinase OS=Homo sapiens OX=9606 GN=RAF1 PE=1 SV=1	RAF1	0.875048	7.63765e-25	173.54	3	AAHTEDINACTLT(0.003)T(0.122)S(0.875)PR	-0.41027	2	1.261	1.126	0.982	0.857	0.917	0.855	0.78	0.0326478
P10398	582	S	Serine/threonine-protein kinase A-Raf OS=Homo sapiens OX=9606 GN=ARAF PE=1 SV=2	ARAF	0.995575	5.45959e-06	130.09	3	S(0.003)AS(0.996)EPS(0.002)LHR	-0.071172	18	0.914	1.082	1.066	0.959	0.973	1.021	0.964	0.586634
P04049	259	S	RAF proto-oncogene serine/threonine-protein kinase OS=Homo sapiens OX=9606 GN=RAF1 PE=1 SV=1	RAF1	0.980962	3.72985e-138	315.16	2	STS(0.981)T(0.019)PNVHMVSTTLPVDSR	-0.1091	2	0.986	0.998	0.991	1.003	1.004	1.051	1.028	0.159455
P04049	233	S	RAF proto-oncogene serine/threonine-protein kinase OS=Homo sapiens OX=9606 GN=RAF1 PE=1 SV=1	RAF1	0.947852	1.17417e-25	172.1	3	YS(0.948)T(0.052)PHAFTFNTSSPSSEGSLSQR	-3.3301	1	0.959	0.949	1.12	0.937	1.029	1.028	0.989	0.887528
P04075	36	S	Fructose-bisphosphate aldolase A OS=Homo sapiens OX=9606 GN=ALDOA PE=1 SV=2	ALDOA	0.980645	1.356e-12	147.08	3	GILAADES(0.981)T(0.019)GSIAK	0.21634	2	0.884	0.975	0.914	1.052	1.243	0.999	1.188	0.0790717
P04075	39	S	Fructose-bisphosphate aldolase A OS=Homo sapiens OX=9606 GN=ALDOA PE=1 SV=2	ALDOA	0.89093	2.79332e-06	113.11	3	GILAADES(0.035)T(0.074)GS(0.891)IAK	-0.22166	2	0.818	0.951	0.944	0.997	1.328	1.038	1.24	0.110274
P04075	46	S	Fructose-bisphosphate aldolase A OS=Homo sapiens OX=9606 GN=ALDOA PE=1 SV=2	ALDOA	0.999999	2.79453e-41	213.36	3	RLQS(1)IGTENTEENR	-1.0751	5	0.869	0.917	0.898	1.11	1.159	1.124	1.264	0.000316823
P04083	34	S	Annexin A1 OS=Homo sapiens OX=9606 GN=ANXA1 PE=1 SV=2	ANXA1	0.999051	6.97277e-15	151.95	3	GGPGS(0.999)AVS(0.001)PYPTFNPSSDVAALHK	1.4375	2	0.992	0.914	0.799	1.164	1.002	1.206	1.247	0.0596715
P04083	37	S	Annexin A1 OS=Homo sapiens OX=9606 GN=ANXA1 PE=1 SV=2	ANXA1	0.999691	4.0601e-27	178.95	4	GGPGSAVS(1)PYPTFNPSSDVAALHK	1.4816	2	0.959	0.87	1.057	1.02	1.182	0.964	1.097	0.328635
P04183	13	S	Thymidine kinase, cytosolic OS=Homo sapiens OX=9606 GN=TK1 PE=1 SV=2	TK1	0.973186	1.48704e-05	110.38	3	SCINLPTVLPGS(0.973)PS(0.026)K	0.16698	1	1.515	1.046	1.09	0.827	0.779	0.714	0.635	0.0241055
P04406	210	S	Glyceraldehyde-3-phosphate dehydrogenase OS=Homo sapiens OX=9606 GN=GAPDH PE=1 SV=3	GAPDH	0.841462	0.000718327	73.057	3	GALQNIIPAS(0.841)T(0.159)GAAK	-0.02786	2	1.066	1.024	0.986	0.942	1.053	0.958	0.96	0.372099
P04439	343	S	HLA class I histocompatibility antigen, A alpha chain OS=Homo sapiens OX=9606 GN=HLA-A PE=1 SV=2	HLA-A	0.981094	5.09512e-72	247.1	3	KGGS(0.981)YT(0.019)QAASSDSAQGSDVSLTACK	0.24369	1	0.901	1.033	0.92	1.019	1.04	1.136	1.119	0.103478
P04439	352	S	HLA class I histocompatibility antigen, A alpha chain OS=Homo sapiens OX=9606 GN=HLA-A PE=1 SV=2	HLA-A	0.964347	2.56026e-07	117.8	3	GGSYTQAAS(0.006)S(0.03)DS(0.964)AQGSDVSLTACK	-1.2992	4	0.965	0.921	0.961	1.116	1.04	1.049	1.126	0.0115393
P04439	356	S	HLA class I histocompatibility antigen, A alpha chain OS=Homo sapiens OX=9606 GN=HLA-A PE=1 SV=2	HLA-A	1	2.13383e-58	235.66	3	KGGSYTQAASSDSAQGS(1)DVS(0.999)LT(0.001)ACK	-1.4145	3	0.984	0.925	0.924	1.157	1.062	1.005	1.138	0.0494893
P04439	359	S	HLA class I histocompatibility antigen, A alpha chain OS=Homo sapiens OX=9606 GN=HLA-A PE=1 SV=2	HLA-A	0.999538	2.13383e-58	235.66	3	KGGSYTQAASSDSAQGSDVS(1)LTACK	-0.37651	5	0.98	0.956	0.954	1.11	1.057	0.991	1.093	0.0611778
P04626	1151	S	Receptor tyrosine-protein kinase erbB-2 OS=Homo sapiens OX=9606 GN=ERBB2 PE=1 SV=1	ERBB2	1	0.032143	47.853	2	PQPPS(1)PR	0.59329	1	1.022	1.091	1.073	0.964	0.864	0.987	0.884	0.0512629
P04626	1054	S	Receptor tyrosine-protein kinase erbB-2 OS=Homo sapiens OX=9606 GN=ERBB2 PE=1 SV=1	ERBB2	0.999999	8.76712e-25	179.55	2	S(1)GGGDLTLGLEPSEEEAPR	-2.5344	1	1.127	1.025	1.079	0.894	0.967	0.917	0.86	0.013632
P04626	1078	S	Receptor tyrosine-protein kinase erbB-2 OS=Homo sapiens OX=9606 GN=ERBB2 PE=1 SV=1	ERBB2	0.967408	3.52793e-09	121.09	3	S(0.033)PLAPS(0.967)EGAGS(1)DVFDGDLGMGAAK	-0.25987	1	1.114	1.015	1.136	0.84	0.942	0.952	0.837	0.0284701
P04626	1083	S	Receptor tyrosine-protein kinase erbB-2 OS=Homo sapiens OX=9606 GN=ERBB2 PE=1 SV=1	ERBB2	0.999991	2.9768e-09	122.53	3	S(0.033)PLAPS(0.967)EGAGS(1)DVFDGDLGMGAAK	-0.25987	4	0.992	0.99	1.031	0.82	0.964	1.232	1.001	0.918481
P04637	315	S	Cellular tumor antigen p53 OS=Homo sapiens OX=9606 GN=TP53 PE=1 SV=4	TP53	0.984218	7.52888e-12	144.97	3	ALPNNTSS(0.016)S(0.984)PQPK	0.55339	8	0.705	0.799	0.816	1.376	1.225	1.194	1.636	0.00146132
P04792	199	S	Heat shock protein beta-1 OS=Homo sapiens OX=9606 GN=HSPB1 PE=1 SV=2	HSPB1	0.999718	8.03417e-25	172.8	3	AQLGGPEAAKS(1)DETAAK	0.95009	2	0.827	1.196	1.083	0.944	1.127	0.829	0.934	0.671169
P04792	15	S	Heat shock protein beta-1 OS=Homo sapiens OX=9606 GN=HSPB1 PE=1 SV=2	HSPB1	1	1.54594e-05	131.09	2	GPS(1)WDPFR	0.0045517	2	0.542	1.169	0.676	1.15	1.555	1.023	1.562	0.136527
P04792	176	S	Heat shock protein beta-1 OS=Homo sapiens OX=9606 GN=HSPB1 PE=1 SV=2	HSPB1	0.961035	6.37462e-05	95.624	3	LAT(0.039)QS(0.961)NEITIPVTFESR	3.3256	1
P04792	65	S	Heat shock protein beta-1 OS=Homo sapiens OX=9606 GN=HSPB1 PE=1 SV=2	HSPB1	1	2.2996e-08	132.39	3	PLPPAAIES(1)PAVAAPAYSR	0.6072	8	0.89	0.993	0.899	1.102	1.065	1.111	1.178	0.0114169
P04792	82	S	Heat shock protein beta-1 OS=Homo sapiens OX=9606 GN=HSPB1 PE=1 SV=2	HSPB1	0.891682	2.97461e-18	178.51	2	QLS(0.892)S(0.116)GVS(0.992)EIR	-0.87778	7	0.886	1.033	1.003	0.999	1.094	1.023	1.066	0.29304
P04792	86	S	Heat shock protein beta-1 OS=Homo sapiens OX=9606 GN=HSPB1 PE=1 SV=2	HSPB1	0.9924	0.00177169	72.428	2	QLS(0.892)S(0.116)GVS(0.992)EIR	-0.87778	2	1.069	1.013	0.893	0.897	1.195	0.987	1.035	0.778875
P04899	282	S	Guanine nucleotide-binding protein G(i) subunit alpha-2 OS=Homo sapiens OX=9606 GN=GNAI2 PE=1 SV=3	GNAI2	0.760567	1.14319e-05	106	3	IT(0.112)HS(0.761)PLT(0.127)ICFPEYTGANK	0.014223	1	0.908	0.915	0.871	1.066	1.26	1.064	1.258	0.0174796
P04920	443	S	Anion exchange protein 2 OS=Homo sapiens OX=9606 GN=SLC4A2 PE=1 SV=4	SLC4A2	0.999933	2.8808e-80	248.89	4	NIS(1)AGS(1)LGS(0.999)LLGHHHGQGAES(0.001)DPHVTEPLMGGVPETR	-0.08862	4	0.945	1.03	1.043	0.924	1.006	1.076	0.996	0.930988
P04920	446	S	Anion exchange protein 2 OS=Homo sapiens OX=9606 GN=SLC4A2 PE=1 SV=4	SLC4A2	0.999724	8.17316e-09	84.556	4	NIS(1)AGS(1)LGS(0.999)LLGHHHGQGAES(0.001)DPHVTEPLMGGVPETR	-0.08862	2	0.924	1.052	1.116	0.902	0.961	1.055	0.944	0.473212
P04920	449	S	Anion exchange protein 2 OS=Homo sapiens OX=9606 GN=SLC4A2 PE=1 SV=4	SLC4A2	0.998884	8.17316e-09	84.556	4	NIS(1)AGS(1)LGS(0.999)LLGHHHGQGAES(0.001)DPHVTEPLMGGVPETR	-0.08862	2	0.924	1.052	1.116	0.902	0.961	1.055	0.944	0.473212
P04920	113	S	Anion exchange protein 2 OS=Homo sapiens OX=9606 GN=SLC4A2 PE=1 SV=4	SLC4A2	0.999337	6.02081e-108	284.81	3	RRPGAS(0.999)PT(0.001)GETPTIEEGEEDEDEASEAEGAR	-1.1615	2	1.159	1.163	1.186	1.036	0.373	1.024	0.694	0.241334
P04920	132	S	Anion exchange protein 2 OS=Homo sapiens OX=9606 GN=SLC4A2 PE=1 SV=4	SLC4A2	1	8.50579e-127	297.99	3	RRPGASPTGETPTIEEGEEDEDEAS(1)EAEGAR	-0.11275	4	0.782	1.075	1.24	0.956	1.115	0.831	0.937	0.75234
P04920	172	S	Anion exchange protein 2 OS=Homo sapiens OX=9606 GN=SLC4A2 PE=1 SV=4	SLC4A2	0.87465	3.37967e-45	216.05	2	TSPS(0.875)S(0.125)PAPLPHQEATPR	0.39844	1	0.975	1.082	1.038	0.954	0.946	1.017	0.942	0.195664
P05023	16	S	Sodium/potassium-transporting ATPase subunit alpha-1 OS=Homo sapiens OX=9606 GN=ATP1A1 PE=1 SV=1	ATP1A1	1	4.7775e-06	113.51	4	DKYEPAAVS(1)EQGDKK	-0.30845	7	0.92	1.039	1.04	0.909	1.042	1.078	1.01	0.899279
P05023	943	S	Sodium/potassium-transporting ATPase subunit alpha-1 OS=Homo sapiens OX=9606 GN=ATP1A1 PE=1 SV=1	ATP1A1	1	0.00655446	57.279	3	RNS(1)VFQQGMK	0.35309	1	0.935	0.946	0.942	0.965	1.055	1.213	1.145	0.120445
P05114	86	S	Non-histone chromosomal protein HMG-14 OS=Homo sapiens OX=9606 GN=HMGN1 PE=1 SV=3	HMGN1	0.853461	0.00165224	64.476	3	T(0.145)EES(0.853)PAS(0.002)DEAGEK	0.42485	1
P05114	89	S	Non-histone chromosomal protein HMG-14 OS=Homo sapiens OX=9606 GN=HMGN1 PE=1 SV=3	HMGN1	0.997376	4.08929e-06	113.47	2	TEES(0.003)PAS(0.997)DEAGEK	1.5746	3	0.802	1.031	0.927	1.059	1.245	0.998	1.196	0.140874
P05386	101	S	60S acidic ribosomal protein P1 OS=Homo sapiens OX=9606 GN=RPLP1 PE=1 SV=1	RPLP1	1	7.66844e-69	252.75	2	KEES(1)EES(1)DDDMGFGLFD	-0.55114	49	1.046	0.965	0.921	1.023	1.135	0.964	1.065	0.3641
P05386	104	S	60S acidic ribosomal protein P1 OS=Homo sapiens OX=9606 GN=RPLP1 PE=1 SV=1	RPLP1	1	1.34594e-114	300.35	2	KEES(1)EES(1)DDDMGFGLFD	-0.55114	62	0.957	0.893	0.847	1.029	1.337	1.027	1.258	0.0776687
P05387	79	S	60S acidic ribosomal protein P2 OS=Homo sapiens OX=9606 GN=RPLP2 PE=1 SV=1	RPLP2	0.995777	1.90785e-08	94.807	4	LASVPAGGAVAVS(0.001)AAPGS(0.996)AAPAAGS(0.003)APAAAEEK	-0.54808	1	1.145	0.967	0.957	1.029	1.073	0.867	0.967	0.71809
Q8NHW5	304	S	60S acidic ribosomal protein P0-like OS=Homo sapiens OX=9606 GN=RPLP0P6 PE=5 SV=1	RPLP0P6	1	1.84355e-100	300.03	2	VEAKEES(1)EES(1)DEDMGFGLFD	-0.63006	55	1.095	1.007	1.12	0.987	0.775	1.009	0.86	0.158411
Q8NHW5	307	S	60S acidic ribosomal protein P0-like OS=Homo sapiens OX=9606 GN=RPLP0P6 PE=5 SV=1	RPLP0P6	1	3.25706e-114	296.13	2	VEAKEES(1)EES(1)DEDMGFGLFD	-0.63006	57	1.03	0.957	1.06	0.984	0.945	1.048	0.977	0.616181
P05412	243	S	Transcription factor AP-1 OS=Homo sapiens OX=9606 GN=JUN PE=1 SV=2	JUN	0.991551	1.24014e-05	96.77	3	EEPQTVPEMPGETPPLS(0.992)PIDMES(0.008)QER	4.1008	2
P17535	100	S	Transcription factor jun-D OS=Homo sapiens OX=9606 GN=JUND PE=1 SV=3	JUND	1	5.22527e-08	143.28	2	LAS(1)PELER	-0.80722	1	1.038	1.119	0.935	0.927	0.929	1.074	0.948	0.494652
P05455	366	S	Lupus La protein OS=Homo sapiens OX=9606 GN=SSB PE=1 SV=2	SSB	1	3.57546e-120	305.11	4	FAS(1)DDEHDEHDENGATGPVKR	0.75293	46	1.081	0.921	0.923	1.102	0.999	1.026	1.069	0.319724
P05455	92	S	Lupus La protein OS=Homo sapiens OX=9606 GN=SSB PE=1 SV=2	SSB	0.998705	4.18858e-25	184.6	4	RS(0.999)PS(0.001)KPLPEVTDEYK	0.44911	7	1.649	1.231	1.187	0.631	0.625	0.589	0.454	0.00183563
P05556	785	S	Integrin beta-1 OS=Homo sapiens OX=9606 GN=ITGB1 PE=1 SV=2	ITGB1	0.998737	0.00191315	72.681	2	S(0.999)AVT(0.001)TVVNPK	-0.12415	1
P05783	86	S	Keratin, type I cytoskeletal 18 OS=Homo sapiens OX=9606 GN=KRT18 PE=1 SV=2	KRT18	0.9993	0.00169623	80.815	2	ET(0.001)MQS(0.999)LNDR	-0.41092	1	0.926	0.874	0.93	1.012	1.203	1.13	1.225	0.0208688
P05783	60	S	Keratin, type I cytoskeletal 18 OS=Homo sapiens OX=9606 GN=KRT18 PE=1 SV=2	KRT18	0.999489	2.61034e-46	214.85	3	GGMGS(0.999)GGLAT(0.001)GIAGGLAGMGGIQNEK	-0.14408	1	0.903	0.946	0.955	1	1.377	0.888	1.164	0.365007
P05783	399	S	Keratin, type I cytoskeletal 18 OS=Homo sapiens OX=9606 GN=KRT18 PE=1 SV=2	KRT18	0.969287	3.99066e-46	217.02	3	LLEDGEDFNLGDALDS(0.024)S(0.969)NS(0.007)MQTIQK	0.25426	4	0.767	0.879	0.737	1.132	1.166	1.433	1.566	0.00817325
P05783	401	S	Keratin, type I cytoskeletal 18 OS=Homo sapiens OX=9606 GN=KRT18 PE=1 SV=2	KRT18	0.808047	2.63097e-05	94.15	4	LLEDGEDFNLGDALDS(0.103)S(0.077)NS(0.808)MQT(0.012)IQK	-1.982	1	0.821	1.112	0.973	0.897	1.261	0.983	1.081	0.607349
P05783	31	S	Keratin, type I cytoskeletal 18 OS=Homo sapiens OX=9606 GN=KRT18 PE=1 SV=2	KRT18	0.992629	4.79719e-102	277.48	2	PVS(0.005)S(0.993)AAS(0.003)VYAGAGGSGSR	-0.41874	5	1.028	1.097	1.15	0.762	0.897	1.056	0.829	0.121528
P05783	34	S	Keratin, type I cytoskeletal 18 OS=Homo sapiens OX=9606 GN=KRT18 PE=1 SV=2	KRT18	0.999994	1.4443e-72	255.63	2	PVS(0.01)S(0.99)AAS(1)VYAGAGGSGSR	-1.9449	24	1.01	1.072	1.071	0.85	0.99	1.017	0.906	0.162483
P05783	177	S	Keratin, type I cytoskeletal 18 OS=Homo sapiens OX=9606 GN=KRT18 PE=1 SV=2	KRT18	1	0.00108969	76.123	2	QS(1)VENDIHGLR	-0.96995	1
P05783	15	S	Keratin, type I cytoskeletal 18 OS=Homo sapiens OX=9606 GN=KRT18 PE=1 SV=2	KRT18	0.99892	5.97467e-17	168.42	3	S(0.999)LGS(0.001)VQAPSYGAR	0.30384	3	0.776	0.871	0.91	1.067	1.22	1.245	1.381	0.00889434
P05783	7	S	Keratin, type I cytoskeletal 18 OS=Homo sapiens OX=9606 GN=KRT18 PE=1 SV=2	KRT18	0.98797	1.862e-05	130.01	2	S(0.988)T(0.012)FSTNYR	-0.34211	3	1.008	1.095	1.184	0.733	0.975	0.994	0.822	0.135437
P05783	305	S	Keratin, type I cytoskeletal 18 OS=Homo sapiens OX=9606 GN=KRT18 PE=1 SV=2	KRT18	0.999775	1.53371e-48	225.4	2	TVQS(1)LEIDLDSMR	1.0904	1	0.925	1.061	0.912	0.994	1.162	0.997	1.088	0.300053
P06132	61	S	Uroporphyrinogen decarboxylase OS=Homo sapiens OX=9606 GN=UROD PE=1 SV=2	UROD	0.999732	0.0192377	47.56	2	S(1)PEACCELTLQPLR	1.3191	1	0.825	0.967	0.94	1.086	1.206	1.042	1.22	0.0380544
P06241	21	S	Tyrosine-protein kinase Fyn OS=Homo sapiens OX=9606 GN=FYN PE=1 SV=3	FYN	0.954307	0.00113402	75.969	2	DGS(0.954)LNQS(0.037)S(0.009)GYR	0.20776	1	0.906	1.063	1.072	0.982	1.061	0.936	0.98	0.787106
P06400	608	S	Retinoblastoma-associated protein OS=Homo sapiens OX=9606 GN=RB1 PE=1 SV=2	RB1	0.999278	1.84056e-64	225.18	5	EGPTDHLESACPLNLPLQNNHTAADMY(0.001)LS(0.999)PVRS(1)PK	-0.23219	7	1.198	1.174	1.222	0.779	0.803	0.774	0.656	1.28676e-05
P06400	612	S	Retinoblastoma-associated protein OS=Homo sapiens OX=9606 GN=RB1 PE=1 SV=2	RB1	0.999999	1.84056e-64	225.18	4	EGPTDHLESACPLNLPLQNNHT(0.002)AADMY(0.002)LS(0.996)PVRS(1)PK	0.098368	7	1.181	1.152	1.205	0.797	0.831	0.795	0.685	4.0469e-05
P06400	795	S	Retinoblastoma-associated protein OS=Homo sapiens OX=9606 GN=RB1 PE=1 SV=2	RB1	0.985939	0.000756915	112.11	2	FPS(0.014)S(0.986)PLR	0.063882	2	1.441	0.992	0.901	0.676	1.452	0.583	0.813	0.441637
P06400	807	S	Retinoblastoma-associated protein OS=Homo sapiens OX=9606 GN=RB1 PE=1 SV=2	RB1	1	1.31944e-07	120.21	3	IPGGNIYIS(1)PLK	-0.041504	5	1.385	1.13	1.055	0.831	0.897	0.677	0.674	0.0280039
P06400	811	S	Retinoblastoma-associated protein OS=Homo sapiens OX=9606 GN=RB1 PE=1 SV=2	RB1	0.99973	0.000753621	73.11	3	IPGGNIYIS(1)PLKS(1)PYK	1.5071	1	1.36	1.143	1.074	0.806	0.926	0.665	0.67	0.0274637
P06400	37	S	Retinoblastoma-associated protein OS=Homo sapiens OX=9606 GN=RB1 PE=1 SV=2	RB1	1	1.78918e-26	169.7	3	TAATAAAAAAEPPAPPPPPPPEEDPEQDS(1)GPEDLPLVR	0.44056	14	0.962	0.939	1.03	1.015	1.037	1.057	1.061	0.118554
P06400	249	S	Retinoblastoma-associated protein OS=Homo sapiens OX=9606 GN=RB1 PE=1 SV=2	RB1	1	4.72715e-13	160.63	3	TAVIPINGS(1)PR	-0.21391	7	1.159	1.141	1.09	0.896	0.841	0.854	0.764	0.000533064
P06400	780	S	Retinoblastoma-associated protein OS=Homo sapiens OX=9606 GN=RB1 PE=1 SV=2	RB1	0.995897	9.51349e-19	167.28	4	TNILQYASTRPPT(0.004)LS(0.996)PIPHIPR	2.5141	1	1.161	0.944	1.026	0.991	1.029	0.875	0.925	0.376341
P06733	40	S	Alpha-enolase OS=Homo sapiens OX=9606 GN=ENO1 PE=1 SV=2	ENO1	0.863571	1.79004e-12	152.66	2	AAVPSGAS(0.864)T(0.136)GIYEALELR	1.4269	1	0.852	1	1.013	1.021	1.159	1.003	1.111	0.213758
P06733	27	S	Alpha-enolase OS=Homo sapiens OX=9606 GN=ENO1 PE=1 SV=2	ENO1	0.990048	5.01513e-38	207.53	3	GNPTVEVDLFT(0.01)S(0.99)K	0.07185	1	0.923	1.01	1.005	0.929	1.165	1.01	1.057	0.516155
P06733	419	S	Alpha-enolase OS=Homo sapiens OX=9606 GN=ENO1 PE=1 SV=2	ENO1	1	0.000835976	87.184	3	IEEELGS(1)KAK	0.039093	2	0.864	1.017	1.081	1.068	1.162	0.838	1.036	0.811534
P06733	104	S	Alpha-enolase OS=Homo sapiens OX=9606 GN=ENO1 PE=1 SV=2	ENO1	0.795094	0.000877611	67.153	3	LMIEMDGT(0.205)ENKS(0.795)K	-0.43732	1	0.925	1.019	1.012	0.98	1.222	0.884	1.044	0.74696
P06733	79	S	Alpha-enolase OS=Homo sapiens OX=9606 GN=ENO1 PE=1 SV=2	ENO1	0.999886	0.00435933	65.295	2	TIAPALVS(1)K	0.071835	1
P06733	263	S	Alpha-enolase OS=Homo sapiens OX=9606 GN=ENO1 PE=1 SV=2	ENO1	0.999987	4.32842e-08	121.72	3	YDLDFKS(1)PDDPSR	-0.13778	2	0.954	0.983	1.005	1.049	1.103	0.946	1.053	0.354402
P06733	272	S	Alpha-enolase OS=Homo sapiens OX=9606 GN=ENO1 PE=1 SV=2	ENO1	0.999999	7.32371e-13	153.75	2	YIS(1)PDQLADLYK	0.65116	1
P06744	22	S	Glucose-6-phosphate isomerase OS=Homo sapiens OX=9606 GN=GPI PE=1 SV=4	GPI	1	1.74964e-08	147.66	2	EHRS(1)ELNLR	0.018497	2	1.072	0.997	1.003	1.043	0.969	0.941	0.961	0.357773
P06748	125	S	Nucleophosmin OS=Homo sapiens OX=9606 GN=NPM1 PE=1 SV=2	NPM1	1	1.72474e-170	340.48	4	CGSGPVHISGQHLVAVEEDAES(1)EDEEEEDVK	-0.37388	150	0.965	1.07	0.988	0.98	1.103	0.924	0.995	0.913087
P06748	70	S	Nucleophosmin OS=Homo sapiens OX=9606 GN=NPM1 PE=1 SV=2	NPM1	1	5.86513e-232	395.67	3	DELHIVEAEAMNYEGS(1)PIK	-0.26569	83	1.083	1.137	1.05	0.921	1.02	0.791	0.835	0.0756007
P06748	243	S	Nucleophosmin OS=Homo sapiens OX=9606 GN=NPM1 PE=1 SV=2	NPM1	0.981176	9.47916e-05	115.33	2	GPS(0.019)S(0.981)VEDIK	-0.19863	3	1.182	1.187	1.111	0.918	0.932	0.644	0.717	0.0475202
P06748	227	S	Nucleophosmin OS=Homo sapiens OX=9606 GN=NPM1 PE=1 SV=2	NPM1	1	0.003972	74.841	3	GQES(1)FKK	0.38748	2	0.96	1.22	1.045	0.671	0.641	1.448	0.856	0.45655
P06748	139	S	Nucleophosmin OS=Homo sapiens OX=9606 GN=NPM1 PE=1 SV=2	NPM1	0.999917	0.00163493	103.88	3	LLSIS(1)GKR	0.16392	3	1.3	1.23	1.033	0.977	0.611	0.807	0.672	0.0548416
P06748	254	S	Nucleophosmin OS=Homo sapiens OX=9606 GN=NPM1 PE=1 SV=2	NPM1	1	0.0105178	65.278	2	MQAS(1)IEK	0.00121	2	1.617	1.732	1.263	0.436	0.429	0.35	0.263	0.000366527
P06748	214	S	Nucleophosmin OS=Homo sapiens OX=9606 GN=NPM1 PE=1 SV=2	NPM1	0.983147	0.00404334	61.276	3	S(0.007)NQNGKDS(0.983)KPS(0.004)S(0.004)T(0.001)PR	-0.00062061	2	0.896	1.079	1.229	1.138	0.84	0.8	0.867	0.363586
P06756	1046	S	Integrin alpha-V OS=Homo sapiens OX=9606 GN=ITGAV PE=1 SV=2	ITGAV	0.995586	1.39739e-53	241.57	2	EQLQPHENGEGNS(0.996)ET(0.004)	0.052012	3	0.882	1.021	0.933	1.087	1.065	1.061	1.133	0.0430467
Q8N257	37	S	Histone H2B type 3-B OS=Homo sapiens OX=9606 GN=H2BU1 PE=1 SV=3	H2BU1	0.787666	3.045e-05	114.31	3	KES(0.788)Y(0.002)S(0.211)IYVYK	-0.70907	1	1.71	0.957	1.001	0.853	0.75	0.713	0.631	0.0929084
P07199	156	S	Major centromere autoantigen B OS=Homo sapiens OX=9606 GN=CENPB PE=1 SV=2	CENPB	0.946242	0.00379806	51.617	3	T(0.054)PAAPAS(0.946)PAAVPSEGSGGSTTGWR	-0.40037	1	1.002	0.977	0.952	1.112	1.011	0.988	1.061	0.208885
P07437	48	S	Tubulin beta chain OS=Homo sapiens OX=9606 GN=TUBB PE=1 SV=2	TUBB	0.999572	0.00144066	68.525	2	IS(1)VYYNEATGGK	-1.0874	1	0.931	0.968	0.962	0.989	1.08	1.122	1.115	0.0514539
P07814	882	S	Bifunctional glutamate/proline--tRNA ligase OS=Homo sapiens OX=9606 GN=EPRS1 PE=1 SV=5	EPRS1	0.996321	1.48584e-72	258.17	2	EYIPGQPPLSQS(0.996)S(0.003)DS(0.054)S(0.946)PTR	-0.27603	5	1.1	1.063	1.145	0.848	0.906	0.927	0.81	0.00356717
P07814	886	S	Bifunctional glutamate/proline--tRNA ligase OS=Homo sapiens OX=9606 GN=EPRS1 PE=1 SV=5	EPRS1	0.965981	5.18109e-87	259.84	2	EYIPGQPPLSQSSDS(0.031)S(0.966)PT(0.003)R	-0.43926	23	1.062	1.047	1.066	0.953	0.925	0.955	0.892	0.000614747
P07900	231	S	Heat shock protein HSP 90-alpha OS=Homo sapiens OX=9606 GN=HSP90AA1 PE=1 SV=5	HSP90AA1	1	1.5924e-82	271.66	5	EVS(1)DDEAEEKEDKEEEK	0.46632	34	1.12	1.037	0.989	1.099	0.841	0.928	0.912	0.321494
P07900	263	S	Heat shock protein HSP 90-alpha OS=Homo sapiens OX=9606 GN=HSP90AA1 PE=1 SV=5	HSP90AA1	1	1.06172e-231	391.32	4	PEIEDVGS(1)DEEEEKKDGDK	0.16635	119	1.088	1.001	1.009	1.015	0.935	0.975	0.944	0.182632
P07900	399	S	Heat shock protein HSP 90-alpha OS=Homo sapiens OX=9606 GN=HSP90AA1 PE=1 SV=5	HSP90AA1	1	8.3045e-09	133.3	2	GVVDSEDLPLNIS(1)R	0.73966	1	1.064	1.04	1.097	0.93	0.922	0.951	0.876	0.00180884
P07900	726	S	Heat shock protein HSP 90-alpha OS=Homo sapiens OX=9606 GN=HSP90AA1 PE=1 SV=5	HSP90AA1	0.824621	6.04034e-14	115.4	3	LGLGIDEDDPTADDTSAAVTEEMPPLEGDDDT(0.175)S(0.825)RMEEVD	3.3723	1	0.841	1.065	1.135	1.039	0.766	1.154	0.973	0.835821
P07900	315	S	Heat shock protein HSP 90-alpha OS=Homo sapiens OX=9606 GN=HSP90AA1 PE=1 SV=5	HSP90AA1	0.924657	2.01299e-16	154.46	3	S(0.925)LT(0.075)NDWEDHLAVK	-0.66906	1	1.031	1.058	0.903	1.181	0.985	0.876	1.017	0.915101
P07900	476	S	Heat shock protein HSP 90-alpha OS=Homo sapiens OX=9606 GN=HSP90AA1 PE=1 SV=5	HSP90AA1	1	2.31978e-57	229.71	3	YYTSASGDEMVS(1)LKDYCTR	-0.1288	2	1.064	0.991	1.021	1.025	0.959	0.963	0.958	0.223522
P07910	299	S	Heterogeneous nuclear ribonucleoproteins C1/C2 OS=Homo sapiens OX=9606 GN=HNRNPC PE=1 SV=4	HNRNPC	1	9.38096e-164	331.73	3	EAEEGEDDRDS(1)ANGEDDS	-1.0417	42	0.952	0.762	0.839	1.225	1.141	1.182	1.39	0.00792418
P07910	306	S	Heterogeneous nuclear ribonucleoproteins C1/C2 OS=Homo sapiens OX=9606 GN=HNRNPC PE=1 SV=4	HNRNPC	0.956214	4.60516e-05	95.195	3	DDEKEAEEGEDDRDS(0.044)ANGEDDS(0.956)	-0.038207	2	0.972	0.892	0.982	1.059	1.024	1.123	1.126	0.042752
P07910	253	S	Heterogeneous nuclear ribonucleoproteins C1/C2 OS=Homo sapiens OX=9606 GN=HNRNPC PE=1 SV=4	HNRNPC	1	8.40511e-149	313.91	3	MES(1)EGGADDS(1)AEEGDLLDDDDNEDRGDDQLELIK	3.2494	6	0.836	0.831	0.851	1.233	1.154	1.192	1.421	6.68022e-05
P07910	260	S	Heterogeneous nuclear ribonucleoproteins C1/C2 OS=Homo sapiens OX=9606 GN=HNRNPC PE=1 SV=4	HNRNPC	1	6.45217e-221	366.74	3	MES(1)EGGADDS(1)AEEGDLLDDDDNEDRGDDQLELIK	3.2494	18	0.874	0.826	0.852	1.209	1.157	1.177	1.388	9.32941e-05
P07910	233	S	Heterogeneous nuclear ribonucleoproteins C1/C2 OS=Homo sapiens OX=9606 GN=HNRNPC PE=1 SV=4	HNRNPC	1	6.26372e-78	271.2	4	QAVEMKNDKS(1)EEEQSSSSVK	-1.0617	28	0.68	0.762	0.831	1.349	1.313	1.191	1.695	0.00157421
P07910	238	S	Heterogeneous nuclear ribonucleoproteins C1/C2 OS=Homo sapiens OX=9606 GN=HNRNPC PE=1 SV=4	HNRNPC	0.996713	4.87784e-09	135.25	5	SEEEQS(0.997)S(0.022)S(0.2)S(0.781)VKKDETNVK	0.038281	2	0.847	0.918	0.993	1.196	1.086	1.016	1.196	0.0535885
P07910	241	S	Heterogeneous nuclear ribonucleoproteins C1/C2 OS=Homo sapiens OX=9606 GN=HNRNPC PE=1 SV=4	HNRNPC	0.966166	7.37148e-25	177.4	3	NDKSEEEQSS(0.001)S(0.033)S(0.966)VK	-0.49753	5	0.846	0.915	0.988	1.184	1.101	1.026	1.204	0.0377967
P07910	115	S	Heterogeneous nuclear ribonucleoproteins C1/C2 OS=Homo sapiens OX=9606 GN=HNRNPC PE=1 SV=4	HNRNPC	0.841148	1.44431e-09	116.59	4	SAAEMYGS(0.006)VT(0.007)EHPS(0.142)PS(0.841)PLLS(0.003)S(0.001)SFDLDYDFQR	0.95362	1	1.018	0.958	1.013	0.942	0.991	1.113	1.019	0.767345
P07947	40	S	Tyrosine-protein kinase Yes OS=Homo sapiens OX=9606 GN=YES1 PE=1 SV=3	YES1	0.985005	9.34079e-93	263.51	4	YRPENTPEPVSTSVSHYGAEPTT(0.015)VS(0.985)PCPSSSAK	0.66179	1	0.947	1.07	1.133	0.84	0.877	1.132	0.904	0.375941
P07948	11	S	Tyrosine-protein kinase Lyn OS=Homo sapiens OX=9606 GN=LYN PE=1 SV=3	LYN	1	3.81843e-21	172.3	2	GKDS(1)LS(1)DDGVDLK	0.50827	6	0.818	0.872	0.873	1.204	1.192	1.131	1.376	0.000384335
P07948	13	S	Tyrosine-protein kinase Lyn OS=Homo sapiens OX=9606 GN=LYN PE=1 SV=3	LYN	1	4.9556e-22	178.57	2	GKDS(1)LS(1)DDGVDLK	0.50827	6	0.905	0.922	0.909	1.116	1.146	1.073	1.219	0.000580069
P07951	206	S	Tropomyosin beta chain OS=Homo sapiens OX=9606 GN=TPM2 PE=1 SV=1	TPM2	0.999702	0.0160602	44.238	3	S(1)LEAQADKY(0.955)S(0.552)T(0.493)KEDK	2.243	1	0.984	1.004	0.918	1.077	0.992	1.072	1.081	0.11029
P08047	59	S	Transcription factor Sp1 OS=Homo sapiens OX=9606 GN=SP1 PE=1 SV=3	SP1	0.978983	4.3103e-08	99.319	3	SSSTGSSSSTGGGGQES(0.021)QPS(0.979)PLALLAATCSR	-0.2913	2	0.965	0.941	0.982	0.997	1.113	1.054	1.096	0.0568884
P08048	270	S	Zinc finger Y-chromosomal protein OS=Homo sapiens OX=9606 GN=ZFY PE=1 SV=3	ZFY	1	1.32841e-64	230.26	4	ADPGEDDLGGTVDIVES(1)EPENDHGVELLDQNSSIR	0.42966	1	1.056	0.903	0.925	1.066	1.095	1.013	1.101	0.143268
P08138	308	S	Tumor necrosis factor receptor superfamily member 16 OS=Homo sapiens OX=9606 GN=NGFR PE=1 SV=1	NGFR	0.978752	6.79038e-07	93.642	4	LHS(0.003)DS(0.019)GIS(0.979)VDS(1)QS(1)LHDQQPHTQTASGQALK	0.41479	1
P08138	311	S	Tumor necrosis factor receptor superfamily member 16 OS=Homo sapiens OX=9606 GN=NGFR PE=1 SV=1	NGFR	0.999891	1.01267e-21	166.88	4	LHS(0.003)DS(0.019)GIS(0.979)VDS(1)QS(1)LHDQQPHTQTASGQALK	0.41479	2	0.958	1.036	0.942	0.987	1.096	1.025	1.059	0.250931
P08138	313	S	Tumor necrosis factor receptor superfamily member 16 OS=Homo sapiens OX=9606 GN=NGFR PE=1 SV=1	NGFR	0.999975	9.94638e-90	263.81	4	LHSDSGISVDSQS(1)LHDQQPHTQTASGQALK	-0.04618	2
P08195	165	S	4F2 cell-surface antigen heavy chain OS=Homo sapiens OX=9606 GN=SLC3A2 PE=1 SV=3	SLC3A2	0.997584	0.000134681	95.538	2	FT(0.002)GLS(0.998)KEELLK	-0.019208	2	0.992	0.997	0.973	1.031	1.053	0.994	1.039	0.106684
P08195	253	S	4F2 cell-surface antigen heavy chain OS=Homo sapiens OX=9606 GN=SLC3A2 PE=1 SV=3	SLC3A2	0.865567	2.65063e-12	158.05	2	LDYLS(0.134)S(0.866)LK	0.50304	1	1.136	1.431	1.465	0.348	0.605	0.889	0.457	0.0405396
P08195	134	S	4F2 cell-surface antigen heavy chain OS=Homo sapiens OX=9606 GN=SLC3A2 PE=1 SV=3	SLC3A2	0.996745	0.0207009	43.658	3	QPMNAAS(0.003)GAAMS(0.997)LAGAEK	2.4284	1	1.059	1.153	0.992	0.97	0.991	0.843	0.875	0.115551
P08237	667	S	ATP-dependent 6-phosphofructokinase, muscle type OS=Homo sapiens OX=9606 GN=PFKM PE=1 SV=2	PFKM	0.930303	0.000108438	90.397	3	NVLGHMQQGGS(0.93)PT(0.07)PFDR	0.33614	2	1.109	1.009	0.961	0.917	1.014	1.024	0.96	0.500925
P08238	532	S	Heat shock protein HSP 90-beta OS=Homo sapiens OX=9606 GN=HSP90AB1 PE=1 SV=4	HSP90AB1	0.989328	0.000888298	68.41	3	EFDGKS(0.989)LVS(0.01)VT(0.001)K	0.5945	1	1.007	1.063	1.09	0.912	1.005	0.931	0.901	0.0503852
P08238	535	S	Heat shock protein HSP 90-beta OS=Homo sapiens OX=9606 GN=HSP90AB1 PE=1 SV=4	HSP90AB1	0.989288	0.0409378	44.882	2	S(0.001)LVS(0.989)VT(0.01)K	-0.86086	1
P08238	226	S	Heat shock protein HSP 90-beta OS=Homo sapiens OX=9606 GN=HSP90AB1 PE=1 SV=4	HSP90AB1	1	1.17982e-113	299.3	4	EREKEIS(1)DDEAEEEK	-0.21228	54	1.076	0.983	0.959	1.093	0.926	0.996	0.999	0.973892
P08238	255	S	Heat shock protein HSP 90-beta OS=Homo sapiens OX=9606 GN=HSP90AB1 PE=1 SV=4	HSP90AB1	1	1.5341e-200	377.52	4	IEDVGS(1)DEEDDS(1)GKDKK	0.23508	175	1.028	0.95	1.005	1.063	0.969	1.021	1.023	0.553201
P08238	261	S	Heat shock protein HSP 90-beta OS=Homo sapiens OX=9606 GN=HSP90AB1 PE=1 SV=4	HSP90AB1	1	1.5341e-200	377.52	4	IEDVGS(1)DEEDDS(1)GKDKK	0.23508	22	1.046	1.036	1.033	1.099	0.895	0.904	0.93	0.3155
P08238	445	S	Heat shock protein HSP 90-beta OS=Homo sapiens OX=9606 GN=HSP90AB1 PE=1 SV=4	HSP90AB1	0.915623	0.000362712	97.084	2	LGIHEDS(0.916)T(0.084)NR	-0.18373	2	0.982	1.001	0.992	1.039	1.01	1.009	1.028	0.0684652
P08238	718	S	Heat shock protein HSP 90-beta OS=Homo sapiens OX=9606 GN=HSP90AB1 PE=1 SV=4	HSP90AB1	1	0.000728143	58.325	4	LGLGIDEDEVAAEEPNAAVPDEIPPLEGDEDAS(1)R	-1.3007	1
P08238	452	S	Heat shock protein HSP 90-beta OS=Homo sapiens OX=9606 GN=HSP90AB1 PE=1 SV=4	HSP90AB1	1	0.00439807	89.317	2	RLS(1)ELLR	-0.68308	1	0.867	0.917	1.002	0.885	1.154	1.235	1.175	0.23641
P08238	462	S	Heat shock protein HSP 90-beta OS=Homo sapiens OX=9606 GN=HSP90AB1 PE=1 SV=4	HSP90AB1	0.988757	1.56215e-12	151	3	YHT(0.002)S(0.009)QS(0.989)GDEMTSLSEYVSR	-1.4729	1	1.029	1.009	0.962	1.086	1.005	0.942	1.011	0.843251
P08240	296	S	Signal recognition particle receptor subunit alpha OS=Homo sapiens OX=9606 GN=SRPRA PE=1 SV=2	SRPRA	1	5.92924e-51	214.47	5	GTGSGGQLQDLDCS(1)S(1)S(1)DDEGAAQNSTKPSATK	-0.12779	10	0.969	0.952	0.978	1.069	0.976	1.098	1.084	0.0946956
P08240	297	S	Signal recognition particle receptor subunit alpha OS=Homo sapiens OX=9606 GN=SRPRA PE=1 SV=2	SRPRA	1	5.92924e-51	214.47	5	GTGSGGQLQDLDCS(1)S(1)S(1)DDEGAAQNSTKPSATK	-0.12779	10	0.969	0.952	0.978	1.069	0.976	1.098	1.084	0.0946956
P08240	298	S	Signal recognition particle receptor subunit alpha OS=Homo sapiens OX=9606 GN=SRPRA PE=1 SV=2	SRPRA	1	3.24107e-64	235.94	5	GTGSGGQLQDLDCS(1)S(1)S(1)DDEGAAQNSTKPSATK	-0.12779	11	0.958	0.947	0.974	1.063	1.003	1.099	1.099	0.0280857
P08559	232	S	Pyruvate dehydrogenase E1 component subunit alpha, somatic form, mitochondrial OS=Homo sapiens OX=9606 GN=PDHA1 PE=1 SV=3	PDHA1	0.996693	3.58382e-05	118.23	2	YGMGT(0.003)S(0.997)VER	-0.25467	2	0.708	0.78	1.017	0.746	1.456	1.394	1.436	0.243078
P08559	293	S	Pyruvate dehydrogenase E1 component subunit alpha, somatic form, mitochondrial OS=Homo sapiens OX=9606 GN=PDHA1 PE=1 SV=3	PDHA1	0.999862	6.96648e-41	208.37	3	YHGHS(1)MS(0.001)DPGVS(0.999)YR	-0.27706	19	0.733	0.749	1.018	0.742	1.368	1.49	1.44	0.245157
P08559	295	S	Pyruvate dehydrogenase E1 component subunit alpha, somatic form, mitochondrial OS=Homo sapiens OX=9606 GN=PDHA1 PE=1 SV=3	PDHA1	0.86268	9.885e-33	202.03	2	YHGHS(0.137)MS(0.863)DPGVSYR	-0.74161	4	0.685	0.741	0.91	0.789	1.438	1.561	1.622	0.12463
P08559	300	S	Pyruvate dehydrogenase E1 component subunit alpha, somatic form, mitochondrial OS=Homo sapiens OX=9606 GN=PDHA1 PE=1 SV=3	PDHA1	1	6.96648e-41	208.37	2	YHGHS(0.98)MS(0.02)DPGVS(1)YR	-0.35816	4	0.577	0.616	1.041	0.663	1.506	1.727	1.744	0.21922
P08581	966	S	Hepatocyte growth factor receptor OS=Homo sapiens OX=9606 GN=MET PE=1 SV=4	MET	1	0.000396115	112.89	2	DLGS(1)ELVR	-0.36925	1	1.44	1.268	0.992	0.525	1.091	0.661	0.615	0.0973551
P08581	1236	S	Hepatocyte growth factor receptor OS=Homo sapiens OX=9606 GN=MET PE=1 SV=4	MET	0.760972	0.00136196	73.138	3	DMY(0.003)DKEY(0.807)Y(0.429)S(0.761)VHNK	-1.4974	1	0.816	1.013	1.267	0.906	0.623	1.357	0.932	0.706924
P08581	988	S	Hepatocyte growth factor receptor OS=Homo sapiens OX=9606 GN=MET PE=1 SV=4	MET	0.845815	6.99992e-83	275.65	2	S(0.846)VS(0.154)PTTEMVSNESVDYR	-0.29946	2	1.062	1.126	1.105	0.857	1.009	0.837	0.821	0.0305965
P08581	990	S	Hepatocyte growth factor receptor OS=Homo sapiens OX=9606 GN=MET PE=1 SV=4	MET	0.796911	1.48627e-32	193.01	2	S(0.202)VS(0.797)PT(0.001)TEMVSNESVDYR	-1.0938	4	0.875	0.93	1.004	1.044	1.119	1.082	1.155	0.0309078
P08581	997	S	Hepatocyte growth factor receptor OS=Homo sapiens OX=9606 GN=MET PE=1 SV=4	MET	0.994375	1.70013e-05	102.36	2	SVSPTT(0.001)EMVS(0.994)NES(0.005)VDYR	3.4333	3	0.849	0.932	0.89	1.079	1.221	1.11	1.277	0.00614627
P08621	217	S	U1 small nuclear ribonucleoprotein 70 kDa OS=Homo sapiens OX=9606 GN=SNRNP70 PE=1 SV=2	SNRNP70	0.775203	8.7374e-05	107.93	3	DDT(0.225)S(0.775)RYDERPGPSPLPHR	0.79	2	0.897	1.057	1.061	0.823	1.027	1.158	0.998	0.940135
P08621	226	S	U1 small nuclear ribonucleoprotein 70 kDa OS=Homo sapiens OX=9606 GN=SNRNP70 PE=1 SV=2	SNRNP70	1	2.68885e-16	156.17	2	YDERPGPS(1)PLPHR	0.39977	18	1.081	1.013	0.952	0.912	1.013	1.063	0.981	0.749713
P08621	320	S	U1 small nuclear ribonucleoprotein 70 kDa OS=Homo sapiens OX=9606 GN=SNRNP70 PE=1 SV=2	SNRNP70	1	1.10806e-42	205.13	3	GGGGDMAEPS(1)EAGDAPPDDGPPGELGPDGPDGPEEK	-0.60981	12	0.83	0.991	0.972	0.915	1.095	1.251	1.168	0.232469
P08621	410	S	U1 small nuclear ribonucleoprotein 70 kDa OS=Homo sapiens OX=9606 GN=SNRNP70 PE=1 SV=2	SNRNP70	1	6.47939e-45	214.24	2	GGGGGQDNGLEGLGNDS(1)R	-0.72455	6	0.797	0.903	0.929	0.857	1.334	1.267	1.315	0.155374
P08621	117	S	U1 small nuclear ribonucleoprotein 70 kDa OS=Homo sapiens OX=9606 GN=SNRNP70 PE=1 SV=2	SNRNP70	0.767106	0.000836672	73.252	3	VNYDT(0.022)T(0.211)ES(0.767)KLR	0.77048	1	0.926	0.876	0.867	1.072	1.099	1.24	1.278	0.00785157
P08648	127	S	Integrin alpha-5 OS=Homo sapiens OX=9606 GN=ITGA5 PE=1 SV=2	ITGA5	0.949067	2.8914e-87	269.48	2	LLESSLS(0.039)S(0.949)S(0.012)EGEEPVEYK	0.3833	2	1.018	0.989	0.948	0.974	1.091	1.027	1.046	0.313233
P08651	194	S	Nuclear factor 1 C-type OS=Homo sapiens OX=9606 GN=NFIC PE=1 SV=2	NFIC	0.998331	1.50794e-09	137.79	2	DAEQS(0.002)GS(0.998)PR	0.46303	3	0.938	1.03	0.936	0.997	1.156	0.992	1.083	0.25768
P08651	305	S	Nuclear factor 1 C-type OS=Homo sapiens OX=9606 GN=NFIC PE=1 SV=2	NFIC	0.755593	7.81288e-39	196.5	4	HKS(0.697)GS(0.287)MEEDVDT(0.015)S(0.001)PGGDYYTS(0.001)PS(0.073)S(0.756)PT(0.141)S(0.023)S(0.005)S(0.001)R	0.6839	1	0.88	1.022	1.007	1.021	1.081	1.029	1.076	0.211941
P08651	333	S	Nuclear factor 1 C-type OS=Homo sapiens OX=9606 GN=NFIC PE=1 SV=2	NFIC	0.999549	7.34932e-25	178.2	3	TEMDKS(1)PFNS(0.001)PS(0.999)PQDSPR	-0.079476	4	1.146	0.895	0.863	1.059	1.167	0.937	1.089	0.45899
P08651	339	S	Nuclear factor 1 C-type OS=Homo sapiens OX=9606 GN=NFIC PE=1 SV=2	NFIC	0.998908	7.34932e-25	178.2	3	TEMDKS(1)PFNS(0.001)PS(0.999)PQDSPR	-0.079476	2	1.146	0.895	0.863	1.059	1.167	0.937	1.089	0.45899
P08651	343	S	Nuclear factor 1 C-type OS=Homo sapiens OX=9606 GN=NFIC PE=1 SV=2	NFIC	0.999545	0.000153469	83.948	2	SPFNSPSPQDS(1)PR	0.78676	1	1.001	0.961	0.942	1.05	1.096	0.999	1.083	0.0693895
P08651	347	S	Nuclear factor 1 C-type OS=Homo sapiens OX=9606 GN=NFIC PE=1 SV=2	NFIC	0.803238	0.00127303	78.043	3	LS(0.803)S(0.195)FT(0.002)QHHR	0.10918	1
P08651	323	S	Nuclear factor 1 C-type OS=Homo sapiens OX=9606 GN=NFIC PE=1 SV=2	NFIC	0.948738	1.27158e-18	169.06	4	NWTEDMEGGIS(0.051)S(0.949)PVKK	-0.22802	6	1.096	1.11	0.884	1.088	0.979	0.873	0.951	0.64498
P08708	113	S	40S ribosomal protein S17 OS=Homo sapiens OX=9606 GN=RPS17 PE=1 SV=2	RPS17	0.970801	3.91722e-34	192.12	3	LLDFGS(0.971)LS(0.029)NLQVTQPTVGMNFK	-1.6476	1	1.32	1.041	0.933	0.837	1.021	0.869	0.828	0.20142
P08727	58	S	Keratin, type I cytoskeletal 19 OS=Homo sapiens OX=9606 GN=KRT19 PE=1 SV=4	KRT19	0.798032	7.88753e-50	222.3	3	FVS(0.007)S(0.007)S(0.032)S(0.157)S(0.798)GAYGGGYGGVLTASDGLLAGNEK	0.50562	2	0.738	0.905	0.943	0.945	1.452	1.111	1.357	0.114426
P08727	72	S	Keratin, type I cytoskeletal 19 OS=Homo sapiens OX=9606 GN=KRT19 PE=1 SV=4	KRT19	0.982851	2.09273e-15	150.2	3	FVSSSSSGAYGGGYGGVLT(0.017)AS(0.983)DGLLAGNEK	-0.27991	3	0.886	1.019	1.067	0.719	1.33	1.024	1.034	0.978097
P08758	135	S	Annexin A5 OS=Homo sapiens OX=9606 GN=ANXA5 PE=1 SV=2	ANXA5	0.789587	1.17716e-11	97.352	3	QVYEEEYGS(0.79)S(0.21)LEDDVVGDTSGYYQR	3.6295	1
P08865	43	S	40S ribosomal protein SA OS=Homo sapiens OX=9606 GN=RPSA PE=1 SV=4	RPSA	0.999989	1.46281e-16	168.42	3	RKS(1)DGIYIINLK	0.25104	1	0.965	1.04	1.047	0.956	1.102	0.917	0.975	0.67221
P09234	17	S	U1 small nuclear ribonucleoprotein C OS=Homo sapiens OX=9606 GN=SNRPC PE=1 SV=1	SNRPC	0.991659	3.14537e-34	198.84	3	FYCDYCDTYLT(0.002)HDS(0.992)PS(0.007)VR	-0.42844	1	1.414	1.305	1.148	0.677	0.711	0.673	0.533	0.000581058
P09382	30	S	Galectin-1 OS=Homo sapiens OX=9606 GN=LGALS1 PE=1 SV=2	LGALS1	1	0.00119404	99.752	2	S(1)FVLNLGK	-0.036372	1	0.874	0.886	0.842	1.172	1.341	0.981	1.343	0.0353513
P09429	35	S	High mobility group protein B1 OS=Homo sapiens OX=9606 GN=HMGB1 PE=1 SV=3	HMGB1	0.999986	0.000508407	74.029	3	KHPDAS(1)VNFSEFSK	1.7661	1	1.094	0.941	1.048	0.984	0.94	1.018	0.954	0.4191
P09496	105	S	Clathrin light chain A OS=Homo sapiens OX=9606 GN=CLTA PE=1 SV=1	CLTA	0.84207	0.025895	45.853	2	LQS(0.842)EPES(0.158)IR	2.3533	1	1.12	0.963	1.011	1.014	0.882	1.033	0.947	0.454926
P09496	236	S	Clathrin light chain A OS=Homo sapiens OX=9606 GN=CLTA PE=1 SV=1	CLTA	0.999513	0.00461253	86.898	2	S(1)VLISLK	0.12534	1	1.263	1.07	1.068	0.84	0.913	0.838	0.762	0.0123804
P09543	9	S	2',3'-cyclic-nucleotide 3'-phosphodiesterase OS=Homo sapiens OX=9606 GN=CNP PE=1 SV=2	CNP	0.862775	0.00100275	103.8	3	S(0.863)HT(0.137)FLPK	0.045637	1	1.088	1.415	1.411	0.668	0.524	0.777	0.503	0.0086025
P09651	91	S	Heterogeneous nuclear ribonucleoprotein A1 OS=Homo sapiens OX=9606 GN=HNRNPA1 PE=1 SV=5	HNRNPA1	0.976998	0.006751	53.454	4	AVS(0.977)REDS(0.023)QRPGAHLTVK	0.90136	2	0.573	0.729	0.941	0.949	1.282	1.647	1.729	0.064396
P09651	95	S	Heterogeneous nuclear ribonucleoprotein A1 OS=Homo sapiens OX=9606 GN=HNRNPA1 PE=1 SV=5	HNRNPA1	0.999999	2.66949e-07	118.23	4	EDS(1)QRPGAHLTVK	0.55559	4	0.812	0.871	0.932	0.66	1.254	1.559	1.328	0.439452
P09651	361	S	Heterogeneous nuclear ribonucleoprotein A1 OS=Homo sapiens OX=9606 GN=HNRNPA1 PE=1 SV=5	HNRNPA1	0.982204	5.83831e-08	126.51	3	NQGGYGGS(0.01)S(0.982)S(0.006)S(0.002)SSYGSGR	0.089727	2	0.921	0.801	1.124	1.27	0.82	1.097	1.12	0.545325
P09651	365	S	Heterogeneous nuclear ribonucleoprotein A1 OS=Homo sapiens OX=9606 GN=HNRNPA1 PE=1 SV=5	HNRNPA1	0.99892	1.93731e-72	254.34	2	NQGGYGGSSSSS(0.001)S(0.999)YGSGR	0.036465	2	0.954	0.926	1.005	1.057	1.056	1.048	1.096	0.0188055
P09651	368	S	Heterogeneous nuclear ribonucleoprotein A1 OS=Homo sapiens OX=9606 GN=HNRNPA1 PE=1 SV=5	HNRNPA1	1	4.46041e-72	247.75	2	NQGGYGGSSSSSSYGS(1)GR	-0.040251	2	0.996	1	1.021	1.034	0.912	1.062	0.997	0.919771
P09651	4	S	Heterogeneous nuclear ribonucleoprotein A1 OS=Homo sapiens OX=9606 GN=HNRNPA1 PE=1 SV=5	HNRNPA1	1	5.96757e-10	144.54	3	S(1)ES(1)PKEPEQLR	0.85385	5	0.789	0.753	0.74	1.27	1.266	1.314	1.687	2.04298e-05
P09651	6	S	Heterogeneous nuclear ribonucleoprotein A1 OS=Homo sapiens OX=9606 GN=HNRNPA1 PE=1 SV=5	HNRNPA1	1	4.35963e-19	171.81	3	S(1)ES(1)PKEPEQLR	0.85385	20	0.728	0.719	0.732	1.284	1.283	1.399	1.82	3.35929e-05
P09651	337	S	Heterogeneous nuclear ribonucleoprotein A1 OS=Homo sapiens OX=9606 GN=HNRNPA1 PE=1 SV=5	HNRNPA1	0.972799	2.60649e-51	228.46	2	S(0.973)S(0.027)GPYGGGGQYFAK	-0.27721	6	1.155	0.974	1	0.984	0.976	0.937	0.926	0.248134
P09661	178	S	U2 small nuclear ribonucleoprotein A' OS=Homo sapiens OX=9606 GN=SNRPA1 PE=1 SV=2	SNRPA1	0.941385	1.20219e-12	144.02	3	S(0.941)KT(0.059)FNPGAGLPTDK	-0.136	1	1.584	1.301	1.159	0.59	0.642	0.639	0.463	0.00131517
P09874	782	S	Poly [ADP-ribose] polymerase 1 OS=Homo sapiens OX=9606 GN=PARP1 PE=1 SV=4	PARP1	0.999755	6.05627e-19	171.06	4	GGS(1)DDSSKDPIDVNYEK	1.0495	2	1.095	0.906	0.888	1.052	0.903	1.209	1.095	0.457118
P09884	209	S	DNA polymerase alpha catalytic subunit OS=Homo sapiens OX=9606 GN=POLA1 PE=1 SV=2	POLA1	0.998854	0.00254914	97.857	2	IAS(0.999)PVS(0.001)R	-0.08341	1	1.317	1.244	1.118	0.844	0.714	0.709	0.616	0.00286875
P0C1S8	86	S	Wee1-like protein kinase 2 OS=Homo sapiens OX=9606 GN=WEE2 PE=1 SV=2	WEE2	0.994327	0.0169138	43.794	4	T(0.994)PVS(0.994)HPLKCPET(0.011)PAQPDSR	0.9372	1	0.99	0.917	0.926	1.048	1.147	1.033	1.139	0.0329413
P0C1Z6	249	S	TCF3 fusion partner OS=Homo sapiens OX=9606 GN=TFPT PE=1 SV=1	TFPT	1	1.12949e-29	203.56	2	LLPYPTLAS(1)PAS(1)D	0.14609	11	0.817	0.986	1.005	1.081	1.047	1.112	1.154	0.0977462
P0C1Z6	252	S	TCF3 fusion partner OS=Homo sapiens OX=9606 GN=TFPT PE=1 SV=1	TFPT	1	1.12949e-29	203.56	2	LLPYPTLAS(1)PAS(1)D	-0.37064	12	0.936	1.05	1.049	0.95	0.977	1.058	0.984	0.761653
P0C1Z6	180	S	TCF3 fusion partner OS=Homo sapiens OX=9606 GN=TFPT PE=1 SV=1	TFPT	0.999965	3.34649e-05	99.52	2	TPAPPEPGS(1)PAPGEGPSGR	-0.29986	3	0.962	0.96	0.966	1.068	1.05	1.041	1.094	0.000318
P0C7T5	361	S	Ataxin-1-like OS=Homo sapiens OX=9606 GN=ATXN1L PE=1 SV=1	ATXN1L	0.999726	1.77223e-18	165.34	5	KEEPS(1)PLNLSHHTPDHQGEGR	0.46897	2	0.853	0.883	0.917	1.13	1.162	1.133	1.291	0.000354023
P0C7U0	629	S	Protein ELFN1 OS=Homo sapiens OX=9606 GN=ELFN1 PE=1 SV=2	ELFN1	1	0.000128199	95.98	3	HHS(1)VEAAGPPR	1.2875	1	0.866	1.33	1.214	0.696	0.852	0.997	0.746	0.160661
P0CAP2	364	S	DNA-directed RNA polymerase II subunit GRINL1A OS=Homo sapiens OX=9606 GN=POLR2M PE=1 SV=1	POLR2M	1	0.0004576	70.337	2	EVRDEDDDWS(1)S(1)DEF	-0.27343	1
P0CAP2	365	S	DNA-directed RNA polymerase II subunit GRINL1A OS=Homo sapiens OX=9606 GN=POLR2M PE=1 SV=1	POLR2M	1	0.0004576	70.337	2	EVRDEDDDWS(1)S(1)DEF	-0.27343	2
P0CAP2	270	S	DNA-directed RNA polymerase II subunit GRINL1A OS=Homo sapiens OX=9606 GN=POLR2M PE=1 SV=1	POLR2M	0.991583	1.90095e-13	168.31	2	S(0.008)GS(0.992)PISSEER	-0.85644	1	0.998	1.364	1.333	0.745	0.762	0.714	0.601	0.00814332
P0CAP2	179	S	DNA-directed RNA polymerase II subunit GRINL1A OS=Homo sapiens OX=9606 GN=POLR2M PE=1 SV=1	POLR2M	0.975377	9.42614e-72	252.24	2	VS(0.025)S(0.975)QAEDTSSSFDNLFIDR	1.9546	1	0.916	1.109	0.892	1.085	0.959	1.078	1.07	0.421269
P62987	65	S	Ubiquitin-60S ribosomal protein L40 OS=Homo sapiens OX=9606 GN=UBA52 PE=1 SV=2	UBA52	0.902959	2.75798e-25	184.47	2	ES(0.903)T(0.097)LHLVLR	2.595	3	1.07	1.109	1.125	0.873	0.92	0.892	0.813	0.000622491
P62987	57	S	Ubiquitin-60S ribosomal protein L40 OS=Homo sapiens OX=9606 GN=UBA52 PE=1 SV=2	UBA52	0.99634	1.42595e-05	126.34	2	T(0.003)LS(0.996)DYNIQK	0.41925	1	0.948	1.003	0.959	0.966	1.12	1.05	1.078	0.187522
P0DMV9	631	S	Heat shock 70 kDa protein 1B OS=Homo sapiens OX=9606 GN=HSPA1B PE=1 SV=1	HSPA1B	0.996596	2.13331e-16	160.48	2	GGS(0.997)GS(0.003)GPTIEEVD	-0.60148	1	0.962	0.84	1.249	0.954	1.112	0.904	0.973	0.903475
P0DMV9	633	S	Heat shock 70 kDa protein 1B OS=Homo sapiens OX=9606 GN=HSPA1B PE=1 SV=1	HSPA1B	0.980291	1.26695e-06	117.2	2	GGS(0.019)GS(0.98)GPT(0.001)IEEVD	-0.40879	2	0.917	0.932	0.999	1.023	1.082	1.098	1.125	0.0257253
P0DN76	61	S	Splicing factor U2AF 35 kDa subunit-like protein OS=Homo sapiens OX=9606 GN=U2AF1L5 PE=1 SV=1	U2AF1L5	0.999988	6.6344e-30	204.99	2	NPQNSSQS(1)ADGLR	-1.1654	1	0.929	0.95	0.965	1.125	0.982	1.096	1.126	0.0528761
P10070	941	S	Zinc finger protein GLI2 OS=Homo sapiens OX=9606 GN=GLI2 PE=1 SV=4	GLI2	0.998355	4.03548e-17	153.87	5	RGS(0.998)DGPT(0.002)YGHGHAGAAPAFPHEAPGGGAR	-0.31894	1	1.086	1.084	1.092	1.041	0.742	0.943	0.836	0.132768
P10074	171	S	Telomere zinc finger-associated protein OS=Homo sapiens OX=9606 GN=ZBTB48 PE=1 SV=2	ZBTB48	0.964379	1.04522e-27	185.44	4	GS(0.035)HS(0.964)PQRPQLHS(0.001)PAQSEGPSSLCGK	-0.036431	2	0.954	0.724	0.883	1.235	1.062	1.235	1.379	0.0277921
P10074	179	S	Telomere zinc finger-associated protein OS=Homo sapiens OX=9606 GN=ZBTB48 PE=1 SV=2	ZBTB48	0.993919	1.01215e-06	112.57	4	GS(0.001)HS(0.005)PQRPQLHS(0.994)PAQSEGPSSLCGK	-0.70509	1	0.991	0.978	1.028	1.015	1.034	0.987	1.013	0.554489
P10075	86	S	Zinc finger protein GLI4 OS=Homo sapiens OX=9606 GN=GLI4 PE=1 SV=2	GLI4	0.9202	0.000116138	94.95	2	S(0.92)PGS(0.08)QAPDEGAGGALR	0.35769	1	1.265	1.122	1.05	0.86	0.865	0.823	0.741	0.00639685
P10244	241	S	Myb-related protein B OS=Homo sapiens OX=9606 GN=MYBL2 PE=1 SV=1	MYBL2	1	1.58264e-05	101.75	3	EEENS(1)EEELAAATTSK	-0.4733	1	1.253	1.056	1.013	0.826	0.894	0.962	0.807	0.0544179
P10398	257	S	Serine/threonine-protein kinase A-Raf OS=Homo sapiens OX=9606 GN=ARAF PE=1 SV=2	ARAF	0.922921	7.94397e-06	113.43	2	GS(0.923)PS(0.077)PASVSSGR	2.0567	2	0.992	1.004	0.989	1.165	0.925	0.953	1.019	0.85739
P10398	186	S	Serine/threonine-protein kinase A-Raf OS=Homo sapiens OX=9606 GN=ARAF PE=1 SV=2	ARAF	0.963523	9.01107e-05	85.337	4	QHEAPSNRPLNELLT(0.036)PQGPS(0.964)PR	1.4615	1	1.008	1.006	1.084	0.971	1.069	0.883	0.944	0.37264
P10398	157	S	Serine/threonine-protein kinase A-Raf OS=Homo sapiens OX=9606 GN=ARAF PE=1 SV=2	ARAF	0.999922	4.72882e-12	138.04	3	QQFYHS(1)VQDLSGGSR	-0.96226	2	1.161	1.192	1.174	0.735	0.693	0.999	0.688	0.0271425
P10412	36	S	Histone H1.4 OS=Homo sapiens OX=9606 GN=H1-4 PE=1 SV=2	H1-4	0.977863	0.00588645	53.625	3	KAS(0.978)GPPVS(0.022)ELITK	0.041272	1
P10515	100	S	Dihydrolipoyllysine-residue acetyltransferase component of pyruvate dehydrogenase complex, mitochondrial OS=Homo sapiens OX=9606 GN=DLAT PE=1 SV=3	DLAT	0.991569	3.87712e-06	116.39	3	VPLPS(0.001)LS(0.992)PT(0.007)MQAGTIAR	0.82223	2	0.97	0.941	0.985	1.048	1.081	1.024	1.089	0.0146882
P10586	1305	S	Receptor-type tyrosine-protein phosphatase F OS=Homo sapiens OX=9606 GN=PTPRF PE=1 SV=2	PTPRF	0.995479	1.10248e-25	182.91	4	DEQSIGLKDS(0.995)LLAHS(0.004)SDPVEMR	3.4958	2	1.111	1.298	1.114	0.728	0.905	0.807	0.693	0.0105047
P10588	34	S	Nuclear receptor subfamily 2 group F member 6 OS=Homo sapiens OX=9606 GN=NR2F6 PE=1 SV=2	NR2F6	0.962544	8.07936e-26	167.49	4	AAEDDS(0.037)AS(0.963)PPGAAS(1)DAEPGDEERPGLQVDCVVCGDK	0.43699	1	0.961	0.87	0.864	1.206	1.036	1.136	1.253	0.0158463
P10588	40	S	Nuclear receptor subfamily 2 group F member 6 OS=Homo sapiens OX=9606 GN=NR2F6 PE=1 SV=2	NR2F6	1	8.07936e-26	167.49	4	AAEDDS(0.037)AS(0.963)PPGAAS(1)DAEPGDEERPGLQVDCVVCGDK	0.43699	1	0.961	0.87	0.864	1.206	1.036	1.136	1.253	0.0158463
P10636	232	S	Microtubule-associated protein tau OS=Homo sapiens OX=9606 GN=MAPT PE=1 SV=5	MAPT	0.994894	1.90403e-09	130.57	3	EEVDEDRDVDES(0.741)S(0.259)PQDS(0.995)PPS(0.005)K	0.5776	1	1.094	1.017	1.097	0.884	1.004	0.912	0.873	0.0399369
P10636	438	S	Microtubule-associated protein tau OS=Homo sapiens OX=9606 GN=MAPT PE=1 SV=5	MAPT	0.918418	1.85742e-15	153.04	3	HPTPGSSDPLIQPSSPAVCPEPPS(0.082)S(0.918)PK	-0.60417	1	0.892	1.001	1.063	0.944	1.047	1.083	1.04	0.576465
P10636	713	S	Microtubule-associated protein tau OS=Homo sapiens OX=9606 GN=MAPT PE=1 SV=5	MAPT	0.999922	4.13341e-09	120.42	4	TDHGAEIVYKS(1)PVVS(0.971)GDT(0.022)S(0.007)PR	-0.80582	7	1.124	1.035	1.037	0.916	1.037	0.867	0.882	0.0993286
P10636	717	S	Microtubule-associated protein tau OS=Homo sapiens OX=9606 GN=MAPT PE=1 SV=5	MAPT	0.991881	4.13341e-09	120.42	3	TDHGAEIVY(0.006)KS(0.994)PVVS(0.992)GDT(0.005)S(0.003)PR	1.5256	5	1.124	1.035	1.037	0.916	1.037	0.867	0.882	0.0993286
P10636	721	S	Microtubule-associated protein tau OS=Homo sapiens OX=9606 GN=MAPT PE=1 SV=5	MAPT	0.989721	3.92981e-05	111.66	2	SPVVSGDT(0.01)S(0.99)PR	-0.17842	4	1.255	1.065	1.032	1.003	0.829	0.81	0.788	0.0582587
P10636	552	S	Microtubule-associated protein tau OS=Homo sapiens OX=9606 GN=MAPT PE=1 SV=5	MAPT	0.929874	0.000611984	77.001	4	VAVVRT(0.997)PPKS(0.93)PS(0.069)S(0.005)AK	0.144	2	1.485	1.099	1.15	0.735	0.83	0.657	0.595	0.0111901
P10644	83	S	cAMP-dependent protein kinase type I-alpha regulatory subunit OS=Homo sapiens OX=9606 GN=PRKAR1A PE=1 SV=1	PRKAR1A	1	4.83853e-34	198.56	3	TDS(1)REDEIS(1)PPPPNPVVK	0.59801	58	0.911	0.877	0.901	1.169	1.115	1.102	1.259	0.000414118
P10644	77	S	cAMP-dependent protein kinase type I-alpha regulatory subunit OS=Homo sapiens OX=9606 GN=PRKAR1A PE=1 SV=1	PRKAR1A	0.999862	2.59676e-12	150.94	3	TDS(1)REDEIS(1)PPPPNPVVK	0.59801	8	0.899	0.877	0.91	1.196	1.044	1.145	1.26	0.00520568
P10809	67	S	60 kDa heat shock protein, mitochondrial OS=Homo sapiens OX=9606 GN=HSPD1 PE=1 SV=2	HSPD1	0.934669	4.117e-08	133.28	2	TVIIEQS(0.935)WGS(0.065)PK	-0.33861	1	0.898	1.029	0.893	1.164	1.219	0.858	1.149	0.339109
P10809	70	S	60 kDa heat shock protein, mitochondrial OS=Homo sapiens OX=9606 GN=HSPD1 PE=1 SV=2	HSPD1	0.999686	3.37014e-08	132.23	3	TVIIEQSWGS(1)PK	0.15872	1	0.878	1.103	0.942	1.164	1.137	0.817	1.067	0.691408
P10809	410	S	60 kDa heat shock protein, mitochondrial OS=Homo sapiens OX=9606 GN=HSPD1 PE=1 SV=2	HSPD1	0.783333	1.61487e-11	149.99	2	VGGT(0.217)S(0.783)DVEVNEK	0.71356	1	0.833	0.961	1.013	1.097	1.124	1.024	1.156	0.0848873
P11137	629	S	Microtubule-associated protein 2 OS=Homo sapiens OX=9606 GN=MAP2 PE=1 SV=4	MAP2	0.80999	0.0125174	40.649	4	ES(0.184)QPS(0.81)PPAQEAGY(0.005)S(0.006)T(0.005)LAQS(0.005)Y(0.008)PS(0.017)DLPEEPS(0.532)S(0.426)PQER	-1.5804	1	1.03	0.922	0.924	1.085	1.069	1.026	1.106	0.0649609
P11137	1155	S	Microtubule-associated protein 2 OS=Homo sapiens OX=9606 GN=MAP2 PE=1 SV=4	MAP2	0.908466	1.91713e-68	253.34	3	ET(0.092)S(0.908)PESSLIQDEIAVK	0.10138	1	0.959	1.084	1.012	0.938	1.09	0.942	0.972	0.653525
P11137	833	S	Microtubule-associated protein 2 OS=Homo sapiens OX=9606 GN=MAP2 PE=1 SV=4	MAP2	0.995094	2.4724e-08	134.51	2	S(0.995)VPS(0.005)ETVVEDSR	1.9598	1	0.872	0.964	0.95	1.018	1.143	1.114	1.176	0.0264566
P11137	1782	S	Microtubule-associated protein 2 OS=Homo sapiens OX=9606 GN=MAP2 PE=1 SV=4	MAP2	0.999986	3.30954e-25	183.82	2	VDHGAEIITQS(1)PGR	-0.07432	4	1.077	0.999	1.024	0.967	1.032	0.926	0.944	0.202467
P11137	1534	S	Microtubule-associated protein 2 OS=Homo sapiens OX=9606 GN=MAP2 PE=1 SV=4	MAP2	0.916136	0.00401834	58.079	3	VS(0.001)DGVT(0.083)KS(0.916)PEKR	-0.51892	3	1.137	1.438	1.438	0.669	0.589	0.603	0.464	0.000948698
P11142	329	S	Heat shock cognate 71 kDa protein OS=Homo sapiens OX=9606 GN=HSPA8 PE=1 SV=1	HSPA8	0.999998	5.41154e-05	96.793	3	LDKS(1)QIHDIVLVGGSTR	1.3544	1	1.064	0.974	0.962	1.019	1.06	0.961	1.013	0.768146
P11166	490	S	Solute carrier family 2, facilitated glucose transporter member 1 OS=Homo sapiens OX=9606 GN=SLC2A1 PE=1 SV=2	SLC2A1	1	1.10793e-05	110.24	2	TPEELFHPLGADS(1)QV	0.22847	2	1.132	1.142	0.882	1.008	0.886	0.969	0.907	0.378398
P11171	684	S	Protein 4.1 OS=Homo sapiens OX=9606 GN=EPB41 PE=1 SV=4	EPB41	0.999429	0.000338837	86.772	4	HHAS(0.999)IS(0.001)ELKK	0.15916	1
P11171	188	S	Protein 4.1 OS=Homo sapiens OX=9606 GN=EPB41 PE=1 SV=4	EPB41	1	7.28495e-08	123.44	3	IEVKEES(1)PQS(1)K	-0.32652	6	1.133	1.096	1.127	0.887	0.91	0.834	0.784	0.000936951
P11171	191	S	Protein 4.1 OS=Homo sapiens OX=9606 GN=EPB41 PE=1 SV=4	EPB41	1	7.28495e-08	123.44	3	IEVKEES(1)PQS(1)K	-0.32652	5	1.148	1.095	1.123	0.869	0.913	0.838	0.778	0.000898462
P11171	84	S	Protein 4.1 OS=Homo sapiens OX=9606 GN=EPB41 PE=1 SV=4	EPB41	1	0.00146156	104.22	2	LFS(1)S(1)FLK	0.0071477	1	1.192	0.975	0.978	1.607	0.467	0.78	0.907	0.576777
P11171	85	S	Protein 4.1 OS=Homo sapiens OX=9606 GN=EPB41 PE=1 SV=4	EPB41	1	0.00146156	104.22	2	LFS(1)S(1)FLK	0.0071477	1	1.192	0.975	0.978	1.607	0.467	0.78	0.907	0.576777
P11171	540	S	Protein 4.1 OS=Homo sapiens OX=9606 GN=EPB41 PE=1 SV=4	EPB41	1	1.17305e-24	173.18	3	RAS(1)RS(1)LDGAAAVDSADR	0.49647	2	0.946	1.063	1.013	0.936	1.002	1.064	0.993	0.89769
P11171	542	S	Protein 4.1 OS=Homo sapiens OX=9606 GN=EPB41 PE=1 SV=4	EPB41	1	1.17305e-24	173.18	2	S(1)LDGAAAVDSADR	0.055811	4	0.982	1.045	1.08	0.955	0.969	0.981	0.935	0.0831708
P11171	709	S	Protein 4.1 OS=Homo sapiens OX=9606 GN=EPB41 PE=1 SV=4	EPB41	0.862307	0.000258196	99.259	3	RLS(0.862)T(0.138)HSPFR	-0.085794	2	0.947	0.917	0.94	0.948	1.2	1.116	1.164	0.104617
P11171	555	S	Protein 4.1 OS=Homo sapiens OX=9606 GN=EPB41 PE=1 SV=4	EPB41	0.99904	4.32199e-114	279.72	4	SLDGAAAVDS(0.001)ADRS(0.999)PRPTSAPAITQGQVAEGGVLDASAK	0.0046596	7	0.96	0.972	0.966	1.02	1.086	1.044	1.087	0.0112108
P11171	95	S	Protein 4.1 OS=Homo sapiens OX=9606 GN=EPB41 PE=1 SV=4	EPB41	0.998462	1.35861e-17	163.74	3	S(0.002)QVS(0.998)EEEGKEVESDKEK	0.77697	1	0.796	0.927	0.952	1.178	1.103	1.111	1.268	0.0156813
P11171	104	S	Protein 4.1 OS=Homo sapiens OX=9606 GN=EPB41 PE=1 SV=4	EPB41	1	3.79712e-07	118.52	3	SQVSEEEGKEVES(1)DKEK	0.12668	2	0.939	1.017	0.968	1.086	1.085	0.945	1.066	0.29656
P11171	144	S	Protein 4.1 OS=Homo sapiens OX=9606 GN=EPB41 PE=1 SV=4	EPB41	0.977253	5.49079e-30	179.88	4	T(0.023)DPS(0.977)LDLHS(1)LS(1)S(1)AETQPAQEELREDPDFEIK	-0.11344	2	0.973	0.992	1.049	0.945	1.033	1.035	1	0.985776
P11171	149	S	Protein 4.1 OS=Homo sapiens OX=9606 GN=EPB41 PE=1 SV=4	EPB41	1	9.72933e-40	201.96	4	T(0.023)DPS(0.977)LDLHS(1)LS(1)S(1)AETQPAQEELREDPDFEIK	-0.11344	5	0.919	1.05	1.022	0.994	1.041	1.003	1.016	0.712722
P11171	151	S	Protein 4.1 OS=Homo sapiens OX=9606 GN=EPB41 PE=1 SV=4	EPB41	1	9.72933e-40	201.96	4	TDPSLDLHS(1)LS(1)S(1)AET(1)QPAQEELREDPDFEIK	-0.89031	5	0.919	1.05	1.022	0.994	1.041	1.003	1.016	0.712722
P11171	152	S	Protein 4.1 OS=Homo sapiens OX=9606 GN=EPB41 PE=1 SV=4	EPB41	1	9.72933e-40	201.96	4	TDPSLDLHS(1)LS(1)S(1)AET(1)QPAQEELREDPDFEIK	-0.89031	5	0.919	1.05	1.022	0.994	1.041	1.003	1.016	0.712722
P11172	214	S	Uridine 5'-monophosphate synthase OS=Homo sapiens OX=9606 GN=UMPS PE=1 SV=1	UMPS	0.999136	7.72092e-25	175.07	3	FIQENVFVAANHNGS(0.999)PLS(0.001)IK	-0.85373	3	1.128	1.075	1.06	0.953	0.912	0.873	0.839	0.00509009
P11234	6	S	Ras-related protein Ral-B OS=Homo sapiens OX=9606 GN=RALB PE=1 SV=1	RALB	0.999104	2.84859e-05	110.32	3	S(0.999)KGQS(0.001)SLALHK	0.52972	3	1.127	1.109	0.959	0.959	0.871	0.987	0.882	0.122029
P11274	459	S	Breakpoint cluster region protein OS=Homo sapiens OX=9606 GN=BCR PE=1 SV=2	BCR	0.879388	0.000489164	66.474	4	HQDGLPY(0.001)IDDS(0.879)PS(0.08)S(0.028)S(0.01)PHLS(0.001)SK	1.4182	1
P11274	122	S	Breakpoint cluster region protein OS=Homo sapiens OX=9606 GN=BCR PE=1 SV=2	BCR	1	2.19631e-38	189.68	3	PQPAPADGADPPPAEEPEARPDGEGS(1)PGK	0.15231	3	1.338	1.173	1.12	0.792	0.763	0.773	0.641	0.00124948
P11274	698	S	Breakpoint cluster region protein OS=Homo sapiens OX=9606 GN=BCR PE=1 SV=2	BCR	0.999901	0.0047742	68.847	3	RQS(1)MTVK	0.65773	2	1.06	0.945	1.116	1.14	0.708	1.034	0.923	0.559759
P11274	215	S	Breakpoint cluster region protein OS=Homo sapiens OX=9606 GN=BCR PE=1 SV=2	BCR	0.999957	3.44097e-06	115.02	3	S(1)QHGAGSSVGDASRPPYR	0.641	1	1.086	1.128	1.059	0.76	0.936	1.028	0.832	0.104022
P11387	112	S	DNA topoisomerase 1 OS=Homo sapiens OX=9606 GN=TOP1 PE=1 SV=2	TOP1	0.996115	2.85726e-27	173.25	3	EKENGFS(0.004)S(0.996)PPQIK	-0.13633	12	1.063	0.994	0.983	1.038	0.993	0.96	0.984	0.652833
P11387	10	S	DNA topoisomerase 1 OS=Homo sapiens OX=9606 GN=TOP1 PE=1 SV=2	TOP1	1	4.66567e-45	211.75	3	SGDHLHNDS(1)QIEADFR	0.0044957	1	1.043	0.908	0.824	1.554	0.719	1.006	1.182	0.629703
P11387	394	S	DNA topoisomerase 1 OS=Homo sapiens OX=9606 GN=TOP1 PE=1 SV=2	TOP1	1	0.00335291	63.864	3	VPS(1)PPPGHK	0.34912	4	0.862	0.848	0.891	1.146	0.991	1.342	1.338	0.0331183
P11388	1332	S	DNA topoisomerase 2-alpha OS=Homo sapiens OX=9606 GN=TOP2A PE=1 SV=3	TOP2A	0.996424	2.4591e-12	124.17	4	FT(0.004)MDLDS(0.996)DEDFS(0.998)DFDEKT(0.002)DDEDFVPSDASPPK	1.3533	1	0.706	0.763	0.667	1.099	1.555	1.373	1.885	0.00452937
P11388	1337	S	DNA topoisomerase 2-alpha OS=Homo sapiens OX=9606 GN=TOP2A PE=1 SV=3	TOP2A	0.997534	2.4591e-12	124.17	4	FT(0.004)MDLDS(0.996)DEDFS(0.998)DFDEKT(0.002)DDEDFVPSDASPPK	1.3533	1	0.706	0.763	0.667	1.099	1.555	1.373	1.885	0.00452937
P11388	1393	S	DNA topoisomerase 2-alpha OS=Homo sapiens OX=9606 GN=TOP2A PE=1 SV=3	TOP2A	0.836509	2.91871e-21	169.94	4	GSVPLS(0.019)S(0.14)S(0.837)PPAT(0.004)HFPDETEITNPVPK	0.42188	4	1.157	1.06	1.003	0.955	0.876	0.958	0.866	0.0484704
P11388	1247	S	DNA topoisomerase 2-alpha OS=Homo sapiens OX=9606 GN=TOP2A PE=1 SV=3	TOP2A	1	4.46503e-138	312.29	2	NENTEGS(1)PQEDGVELEGLK	-0.012376	4	1.285	1.112	1.102	0.818	0.714	0.938	0.706	0.0194852
P11388	1213	S	DNA topoisomerase 2-alpha OS=Homo sapiens OX=9606 GN=TOP2A PE=1 SV=3	TOP2A	1	0.000383542	88.108	2	TQMAEVLPS(1)PR	1.0006	3	1.3	1.121	1.115	0.768	0.858	0.812	0.689	0.00341826
P11388	1469	S	DNA topoisomerase 2-alpha OS=Homo sapiens OX=9606 GN=TOP2A PE=1 SV=3	TOP2A	0.999915	1.51452e-08	130.56	3	RKPS(1)T(1)S(0.999)DDS(0.685)DS(0.317)NFEK	-0.044563	4	0.991	0.848	0.873	1.188	0.966	1.205	1.239	0.0698782
P11388	1471	S	DNA topoisomerase 2-alpha OS=Homo sapiens OX=9606 GN=TOP2A PE=1 SV=3	TOP2A	0.998967	5.33604e-08	119.16	3	RKPS(1)T(1)S(0.999)DDS(0.685)DS(0.317)NFEK	-0.044563	3	0.99	0.846	0.88	1.186	0.964	1.208	1.236	0.0725113
P11388	1474	S	DNA topoisomerase 2-alpha OS=Homo sapiens OX=9606 GN=TOP2A PE=1 SV=3	TOP2A	0.986677	5.33604e-08	119.16	3	RKPS(0.534)T(0.636)S(0.83)DDS(0.987)DS(0.014)NFEK	1.2335	3	0.99	0.846	0.88	1.186	0.964	1.208	1.236	0.0725113
P11388	1374	S	DNA topoisomerase 2-alpha OS=Homo sapiens OX=9606 GN=TOP2A PE=1 SV=3	TOP2A	1	0.000274219	82.709	2	S(1)VVS(1)DLEADDVK	-2.3264	1
P11388	1377	S	DNA topoisomerase 2-alpha OS=Homo sapiens OX=9606 GN=TOP2A PE=1 SV=3	TOP2A	1	1.1009e-21	179.46	2	S(1)VVS(1)DLEADDVK	-2.3264	3	1.241	1.112	1.086	0.835	0.768	0.937	0.739	0.0126203
P11388	1106	S	DNA topoisomerase 2-alpha OS=Homo sapiens OX=9606 GN=TOP2A PE=1 SV=3	TOP2A	1	3.50231e-73	257.73	4	VPDEEENEES(1)DNEKETEK	-0.39754	8	1.146	0.972	0.954	1.006	0.808	1.142	0.962	0.71887
P11474	19	S	Steroid hormone receptor ERR1 OS=Homo sapiens OX=9606 GN=ESRRA PE=1 SV=3	ESRRA	0.999998	7.11598e-09	108.68	4	AEPAS(1)PDS(1)PKGS(0.941)S(0.058)ET(0.001)ETEPPVALAPGPAPTR	0.86254	2	0.959	0.935	0.955	1.089	1.007	1.103	1.123	0.0175507
P11474	22	S	Steroid hormone receptor ERR1 OS=Homo sapiens OX=9606 GN=ESRRA PE=1 SV=3	ESRRA	0.999986	7.11598e-09	108.68	4	AEPAS(1)PDS(1)PKGS(0.941)S(0.058)ET(0.001)ETEPPVALAPGPAPTR	0.86254	2	0.959	0.935	0.955	1.089	1.007	1.103	1.123	0.0175507
P11474	26	S	Steroid hormone receptor ERR1 OS=Homo sapiens OX=9606 GN=ESRRA PE=1 SV=3	ESRRA	0.941008	7.11598e-09	108.68	4	AEPAS(1)PDS(1)PKGS(0.941)S(0.058)ET(0.001)ETEPPVALAPGPAPTR	0.86254	1	0.947	0.927	0.94	1.104	1.003	1.135	1.152	0.0209741
P11717	2401	S	Cation-independent mannose-6-phosphate receptor OS=Homo sapiens OX=9606 GN=IGF2R PE=1 SV=3	IGF2R	0.850843	2.79737e-26	184.43	4	ALS(0.149)S(0.851)LHGDDQDS(1)EDEVLTIPEVK	-0.20113	2	1.014	1.103	1.085	0.903	0.924	0.97	0.874	0.0153924
P11717	2409	S	Cation-independent mannose-6-phosphate receptor OS=Homo sapiens OX=9606 GN=IGF2R PE=1 SV=3	IGF2R	1	2.62676e-35	204.05	4	ALS(0.149)S(0.851)LHGDDQDS(1)EDEVLTIPEVK	-0.20113	9	0.991	1.097	1.064	0.945	0.905	1.004	0.905	0.0799937
P11717	2484	S	Cation-independent mannose-6-phosphate receptor OS=Homo sapiens OX=9606 GN=IGF2R PE=1 SV=3	IGF2R	1	2.78093e-131	323.16	3	LVSFHDDS(1)DEDLLHI	-0.061254	3	0.954	1.098	1.095	0.879	0.964	1.015	0.908	0.200324
P11717	2354	S	Cation-independent mannose-6-phosphate receptor OS=Homo sapiens OX=9606 GN=IGF2R PE=1 SV=3	IGF2R	0.983649	0.0198964	42.947	3	SS(0.001)NVS(0.011)Y(0.001)KY(0.003)S(0.984)K	0.77451	1	1.265	1.321	1.259	0.617	0.596	0.852	0.537	0.00522747
P11766	351	S	Alcohol dehydrogenase class-3 OS=Homo sapiens OX=9606 GN=ADH5 PE=1 SV=4	ADH5	1	7.07336e-26	185.61	3	VDEFVTHNLS(1)FDEINK	0.7907	1
P11831	224	S	Serum response factor OS=Homo sapiens OX=9606 GN=SRF PE=1 SV=1	SRF	0.999999	8.14824e-94	281.58	2	ALIQTCLNSPDS(1)PPR	0.028902	4	1.038	1.012	0.997	0.948	1.075	0.963	0.98	0.627274
P12268	122	S	Inosine-5'-monophosphate dehydrogenase 2 OS=Homo sapiens OX=9606 GN=IMPDH2 PE=1 SV=2	IMPDH2	1	3.91393e-12	140.73	4	KYEQGFITDPVVLS(1)PK	-0.53368	4	0.956	1.019	1.009	0.994	1.147	0.913	1.023	0.796878
P12268	160	S	Inosine-5'-monophosphate dehydrogenase 2 OS=Homo sapiens OX=9606 GN=IMPDH2 PE=1 SV=2	IMPDH2	0.993471	0.00219007	86.879	2	LVGIIS(0.007)S(0.993)R	-0.36191	1	0.909	0.914	0.847	1.2	1.244	0.972	1.279	0.0404624
P12268	505	S	Inosine-5'-monophosphate dehydrogenase 2 OS=Homo sapiens OX=9606 GN=IMPDH2 PE=1 SV=2	IMPDH2	0.880839	8.86256e-14	129.22	3	TSSAQVEGGVHS(0.881)LHS(0.119)YEK	0.64095	1
P12268	432	S	Inosine-5'-monophosphate dehydrogenase 2 OS=Homo sapiens OX=9606 GN=IMPDH2 PE=1 SV=2	IMPDH2	0.99998	0.00881787	69.275	2	YFS(1)EADK	1.1935	1	0.91	0.99	0.99	1.07	1.13	0.957	1.092	0.198687
P12270	2037	S	Nucleoprotein TPR OS=Homo sapiens OX=9606 GN=TPR PE=1 SV=3	TPR	0.994518	2.31082e-10	134.91	3	AADS(0.005)QNS(0.995)GEGNTGAAESSFSQEVSR	-1.1127	1	0.857	0.977	1.255	0.941	1	0.973	0.943	0.705986
P12270	1185	S	Nucleoprotein TPR OS=Homo sapiens OX=9606 GN=TPR PE=1 SV=3	TPR	0.999459	4.84525e-12	141.78	3	EGVQGPLNVS(0.999)LS(0.001)EEGK	-1.2428	1	1.201	1.378	1.477	0.597	0.673	0.549	0.448	0.000697141
P12270	379	S	Nucleoprotein TPR OS=Homo sapiens OX=9606 GN=TPR PE=1 SV=3	TPR	0.999676	1.40771e-87	269.95	3	GAILSEEELAAMS(1)PTAAAVAK	-0.33355	3	0.882	0.821	0.851	1.097	1.154	1.293	1.388	0.00351529
P12270	62	S	Nucleoprotein TPR OS=Homo sapiens OX=9606 GN=TPR PE=1 SV=3	TPR	0.999692	0.00174392	79.659	3	RLS(1)HSQER	0.45137	1	1.188	1.048	0.921	0.768	1.123	0.988	0.912	0.500071
P12270	2155	S	Nucleoprotein TPR OS=Homo sapiens OX=9606 GN=TPR PE=1 SV=3	TPR	0.999959	9.87906e-06	107.75	3	TDGFAEAIHS(1)PQVAGVPR	1.8408	1	0.965	0.996	1.059	0.945	1.051	1.011	0.996	0.918099
P12277	199	S	Creatine kinase B-type OS=Homo sapiens OX=9606 GN=CKB PE=1 SV=1	CKB	0.999524	1.44271e-16	143.54	4	SMTEAEQQQLIDDHFLFDKPVS(1)PLLLASGMAR	-0.06486	2	0.858	0.848	0.924	1.067	1.176	1.211	1.313	0.0043556
P12429	19	S	Annexin A3 OS=Homo sapiens OX=9606 GN=ANXA3 PE=1 SV=3	ANXA3	0.947676	1.56632e-05	101.92	3	DYPDFS(0.948)PS(0.052)VDAEAIQK	-0.13849	1	0.974	1.045	0.992	0.985	1.03	1.003	1.002	0.921387
P12694	337	S	2-oxoisovalerate dehydrogenase subunit alpha, mitochondrial OS=Homo sapiens OX=9606 GN=BCKDHA PE=1 SV=2	BCKDHA	0.902415	0.000143918	87.157	2	IGHHS(0.902)T(0.07)S(0.023)DDS(0.002)S(0.003)AYR	-0.34051	1	0.781	1.199	1.019	0.897	0.996	1.125	1.006	0.908211
P12694	347	S	2-oxoisovalerate dehydrogenase subunit alpha, mitochondrial OS=Homo sapiens OX=9606 GN=BCKDHA PE=1 SV=2	BCKDHA	0.999999	9.49262e-09	140.27	2	S(1)VDEVNYWDK	0.18763	1	0.838	0.944	0.804	1.384	1.167	0.951	1.354	0.0684427
P12755	480	S	Ski oncogene OS=Homo sapiens OX=9606 GN=SKI PE=1 SV=1	SKI	1	5.94447e-195	351.16	3	LTVDTPGAPETLAPVAAPEEDKDS(1)EAEVEVESR	1.3136	4	1.23	1.11	1.145	0.818	0.798	0.87	0.713	0.00105912
P12755	432	S	Ski oncogene OS=Homo sapiens OX=9606 GN=SKI PE=1 SV=1	SKI	0.785668	0.00365913	63.673	2	VVS(0.214)S(0.786)PPCAAAVSR	0.082542	1
P12814	140	S	Alpha-actinin-1 OS=Homo sapiens OX=9606 GN=ACTN1 PE=1 SV=2	ACTN1	0.99997	1.47044e-08	127.49	3	FAIQDIS(1)VEETSAK	0.59877	2	0.878	1.013	1.015	1.05	1.051	1.032	1.078	0.184624
P12814	677	S	Alpha-actinin-1 OS=Homo sapiens OX=9606 GN=ACTN1 PE=1 SV=2	ACTN1	0.999425	0.00911969	57.175	3	S(0.999)IVNY(0.001)KPK	0.44499	1	1.049	1.022	0.983	1.024	1.01	0.941	0.974	0.457302
P12931	75	S	Proto-oncogene tyrosine-protein kinase Src OS=Homo sapiens OX=9606 GN=SRC PE=1 SV=3	SRC	0.952176	9.52845e-18	157.88	3	LFGGFNSSDT(0.002)VT(0.046)S(0.952)PQR	-0.48783	2	1.078	1.035	0.976	1.041	0.943	0.951	0.95	0.296869
P12931	17	S	Proto-oncogene tyrosine-protein kinase Src OS=Homo sapiens OX=9606 GN=SRC PE=1 SV=3	SRC	1	5.41591e-105	278.57	4	S(1)LEPAENVHGAGGGAFPASQTPSKPASADGHR	0.45805	8	0.838	0.89	0.97	0.96	0.909	1.494	1.246	0.294673
P12956	324	S	X-ray repair cross-complementing protein 6 OS=Homo sapiens OX=9606 GN=XRCC6 PE=1 SV=2	XRCC6	0.999999	0.00792415	72.848	2	SQIYGS(1)R	0.091764	1	1.053	1.04	1.022	1.053	0.855	0.99	0.93	0.290598
P12956	27	S	X-ray repair cross-complementing protein 6 OS=Homo sapiens OX=9606 GN=XRCC6 PE=1 SV=2	XRCC6	1	2.1514e-34	198.68	3	TEGDEEAEEEQEENLEAS(1)GDYK	0.3749	4	1.057	0.981	0.98	1.078	0.966	0.97	0.999	0.965789
P12956	306	S	X-ray repair cross-complementing protein 6 OS=Homo sapiens OX=9606 GN=XRCC6 PE=1 SV=2	XRCC6	0.883358	6.40265e-08	126.86	2	TFNT(0.045)S(0.883)T(0.072)GGLLLPSDTK	1.0964	1	1.405	1.277	1.109	0.692	0.734	0.723	0.567	0.00136315
P12956	237	S	X-ray repair cross-complementing protein 6 OS=Homo sapiens OX=9606 GN=XRCC6 PE=1 SV=2	XRCC6	0.826962	7.77163e-27	188.96	3	VHFEES(0.173)S(0.827)KLEDLLR	-0.31271	1	1.112	0.995	0.947	1.024	0.915	1.037	0.974	0.70548
P13010	437	S	X-ray repair cross-complementing protein 5 OS=Homo sapiens OX=9606 GN=XRCC5 PE=1 SV=3	XRCC5	0.923632	0.000738667	107.06	2	QYMFS(0.076)S(0.924)LK	2.5883	2	1.028	0.93	0.906	1.119	1.054	1.02	1.115	0.0806702
P13051	64	S	Uracil-DNA glycosylase OS=Homo sapiens OX=9606 GN=UNG PE=1 SV=2	UNG	0.975167	1.59056e-13	138.08	4	KAPAGQEEPGT(1)PPS(0.024)S(0.975)PLSAEQLDR	0.55996	2	1.144	1.109	1.054	0.896	0.833	0.957	0.812	0.0109866
P13051	23	S	Uracil-DNA glycosylase OS=Homo sapiens OX=9606 GN=UNG PE=1 SV=2	UNG	0.999999	4.37229e-15	146.14	4	HAPS(1)PEPAVQGTGVAGVPEESGDAAAIPAK	0.054204	2	1.444	1.141	1.184	0.762	0.723	0.689	0.577	0.00227171
P13224	191	S	Platelet glycoprotein Ib beta chain OS=Homo sapiens OX=9606 GN=GP1BB PE=1 SV=1	GP1BB	0.976214	8.76276e-05	102.63	2	LS(0.976)LT(0.024)DPLVAER	0.10983	1	0.939	1.263	1.13	0.684	1.084	0.884	0.796	0.2077
P13591	784	S	Neural cell adhesion molecule 1 OS=Homo sapiens OX=9606 GN=NCAM1 PE=1 SV=3	NCAM1	0.999888	0.000143239	85.518	4	AAFSKDES(1)KEPIVEVR	-0.34062	1	1.062	1.041	1.107	0.991	0.931	0.869	0.869	0.0284715
P13639	502	S	Elongation factor 2 OS=Homo sapiens OX=9606 GN=EEF2 PE=1 SV=4	EEF2	0.999973	1.34751e-12	164.66	2	FSVS(1)PVVR	0.27958	1	0.934	0.86	0.869	1.103	1.087	1.228	1.284	0.00583555
P13667	470	S	Protein disulfide-isomerase A4 OS=Homo sapiens OX=9606 GN=PDIA4 PE=1 SV=2	PDIA4	0.976074	1.79875e-18	167.28	3	DLGLS(0.024)ES(0.976)GEDVNAAILDESGK	0.44734	1	1.013	0.956	1.008	1.05	1.02	0.99	1.028	0.334683
P13716	214	S	Delta-aminolevulinic acid dehydratase OS=Homo sapiens OX=9606 GN=ALAD PE=1 SV=1	ALAD	0.939474	8.1832e-19	183.78	2	S(0.939)S(0.061)PAFGDR	0.030264	1	0.877	0.929	0.993	1.083	1.132	1.042	1.164	0.024242
P13747	32	S	HLA class I histocompatibility antigen, alpha chain E OS=Homo sapiens OX=9606 GN=HLA-E PE=1 SV=4	HLA-E	0.998215	3.19703e-36	214.81	3	YFHT(0.002)S(0.998)VSR	-0.45332	2	0.705	0.836	0.834	0.597	1.261	1.884	1.576	0.359327
P13807	652	S	Glycogen [starch] synthase, muscle OS=Homo sapiens OX=9606 GN=GYS1 PE=1 SV=2	GYS1	1	2.22278e-06	114.27	3	HS(1)S(1)PHQS(1)EDEEDPR	-0.35786	3	1.03	1.127	0.873	1.003	1.063	0.941	0.992	0.969705
P13807	653	S	Glycogen [starch] synthase, muscle OS=Homo sapiens OX=9606 GN=GYS1 PE=1 SV=2	GYS1	1	3.23097e-32	190.1	3	HS(1)S(1)PHQS(1)EDEEDPR	-0.35786	9	1.094	0.967	0.879	1.16	1.053	0.9	1.059	0.597268
P13807	657	S	Glycogen [starch] synthase, muscle OS=Homo sapiens OX=9606 GN=GYS1 PE=1 SV=2	GYS1	1	3.23097e-32	190.1	3	HS(1)S(1)PHQS(1)EDEEDPR	-0.35786	9	1.099	1.021	0.885	1.23	0.917	0.884	1.009	0.991719
P13807	710	S	Glycogen [starch] synthase, muscle OS=Homo sapiens OX=9606 GN=GYS1 PE=1 SV=2	GYS1	0.90246	1.50334e-14	136.56	4	RNS(0.902)VDT(0.086)AT(0.01)S(0.001)SSLSTPSEPLSPTSSLGEER	0.80434	1	1.036	0.987	0.903	1.139	1.066	0.919	1.068	0.44815
P13807	727	S	Glycogen [starch] synthase, muscle OS=Homo sapiens OX=9606 GN=GYS1 PE=1 SV=2	GYS1	0.962681	8.54135e-21	162.08	3	RNS(0.495)VDT(0.449)AT(0.024)S(0.035)S(0.006)S(0.001)LSTPS(0.009)EPLS(0.963)PT(0.012)S(0.004)S(0.004)LGEER	-0.06112	4	1.047	0.989	0.964	1.031	1.039	0.969	1.013	0.712352
P13807	731	S	Glycogen [starch] synthase, muscle OS=Homo sapiens OX=9606 GN=GYS1 PE=1 SV=2	GYS1	0.875123	8.54135e-21	162.08	3	NSVDTATSSSLSTPS(0.019)EPLS(0.952)PT(0.032)S(0.121)S(0.875)LGEER	-0.2593	1	1.044	0.917	0.931	1.082	1.079	1.002	1.094	0.132321
P13807	641	S	Glycogen [starch] synthase, muscle OS=Homo sapiens OX=9606 GN=GYS1 PE=1 SV=2	GYS1	0.999864	0.0067109	53.882	2	PAS(1)VPPS(0.91)PS(0.678)LS(0.412)R	1.05	1	0.924	1.031	1.07	1.004	1.017	0.975	0.99	0.871813
P13807	645	S	Glycogen [starch] synthase, muscle OS=Homo sapiens OX=9606 GN=GYS1 PE=1 SV=2	GYS1	0.909933	0.0067109	53.882	2	PAS(1)VPPS(0.91)PS(0.678)LS(0.412)R	1.05	1	0.924	1.031	1.07	1.004	1.017	0.975	0.99	0.871813
P13807	698	S	Glycogen [starch] synthase, muscle OS=Homo sapiens OX=9606 GN=GYS1 PE=1 SV=2	GYS1	0.806613	0.0154151	44.045	3	RAS(0.807)CT(0.137)S(0.043)S(0.011)T(0.002)SGSK	0.60541	1
P13861	78	S	cAMP-dependent protein kinase type II-alpha regulatory subunit OS=Homo sapiens OX=9606 GN=PRKAR2A PE=1 SV=2	PRKAR2A	1	5.23289e-181	351.89	2	VADAKGDS(1)ES(1)EEDEDLEVPVPSR	-0.053606	6	0.868	0.889	0.942	1.129	1.18	1.066	1.25	0.00425237
P13861	80	S	cAMP-dependent protein kinase type II-alpha regulatory subunit OS=Homo sapiens OX=9606 GN=PRKAR2A PE=1 SV=2	PRKAR2A	1	5.23289e-181	351.89	2	VADAKGDS(1)ES(1)EEDEDLEVPVPSR	-0.053606	4	0.882	0.9	0.952	1.16	1.08	1.091	1.218	0.0034749
P13861	99	S	cAMP-dependent protein kinase type II-alpha regulatory subunit OS=Homo sapiens OX=9606 GN=PRKAR2A PE=1 SV=2	PRKAR2A	0.996671	4.39729e-57	224.9	3	RVS(0.997)VCAET(0.003)YNPDEEEEDTDPR	-0.16548	2	1.041	0.941	0.952	1.12	0.921	1.068	1.06	0.453617
P13984	248	S	General transcription factor IIF subunit 2 OS=Homo sapiens OX=9606 GN=GTF2F2 PE=1 SV=2	GTF2F2	1	0.000289518	104.24	3	HYQGEEKS(1)D	-0.035182	2	0.911	0.934	0.994	1.047	1.245	0.926	1.133	0.256737
P13994	300	S	Coiled-coil domain-containing protein 130 OS=Homo sapiens OX=9606 GN=CCDC130 PE=1 SV=2	CCDC130	0.903108	0.00779398	51.31	4	S(0.903)RDVPES(0.097)PQHAADTPK	0.24673	1
P14209	168	S	CD99 antigen OS=Homo sapiens OX=9606 GN=CD99 PE=1 SV=1	CD99	1	2.01697e-08	124.2	3	ENAEQGEVDMES(1)HR	0.11379	2	1.037	1.122	0.893	1.046	0.97	0.962	0.976	0.786818
P14618	249	S	Pyruvate kinase PKM OS=Homo sapiens OX=9606 GN=PKM PE=1 SV=4	PKM	1	0.000591086	100.11	2	KAS(1)DVHEVR	0.28316	1	0.765	0.85	0.772	1.297	1.276	1.156	1.562	0.00082617
P14618	37	S	Pyruvate kinase PKM OS=Homo sapiens OX=9606 GN=PKM PE=1 SV=4	PKM	1	7.74625e-27	199.87	2	LDIDS(1)PPITAR	-0.19471	2	1.007	0.837	0.86	1.127	1.147	1.105	1.25	0.01822
P14618	77	S	Pyruvate kinase PKM OS=Homo sapiens OX=9606 GN=PKM PE=1 SV=4	PKM	0.999878	1.79188e-12	148.52	4	LNFS(1)HGTHEYHAETIK	0.41377	1
P14618	100	S	Pyruvate kinase PKM OS=Homo sapiens OX=9606 GN=PKM PE=1 SV=4	PKM	0.954146	5.0153e-05	97.293	2	TAT(0.001)ES(0.045)FAS(0.954)DPILYR	-0.41395	1	0.945	0.894	0.93	1.1	1.054	1.141	1.19	0.00354307
P14625	306	S	Endoplasmin OS=Homo sapiens OX=9606 GN=HSP90B1 PE=1 SV=1	HSP90B1	1	3.03886e-72	255.63	3	EES(1)DDEAAVEEEEEEK	-1.0181	7	0.892	0.988	0.963	1.21	0.812	1.172	1.123	0.482729
P14625	42	S	Endoplasmin OS=Homo sapiens OX=9606 GN=HSP90B1 PE=1 SV=1	HSP90B1	0.998459	3.80187e-08	131.72	3	EGS(0.998)RT(0.002)DDEVVQR	-0.42577	1	0.749	0.98	1.062	0.923	1.199	1.139	1.168	0.293184
P14859	448	S	POU domain, class 2, transcription factor 1 OS=Homo sapiens OX=9606 GN=POU2F1 PE=1 SV=2	POU2F1	0.974999	5.98294e-33	196.96	2	INPPSSGGTS(0.001)S(0.024)S(0.975)PIK	-0.24756	11	1.102	1.119	1.111	0.879	0.919	0.857	0.797	0.000403273
P14859	385	S	POU domain, class 2, transcription factor 1 OS=Homo sapiens OX=9606 GN=POU2F1 PE=1 SV=2	POU2F1	0.931042	3.23832e-05	125.3	2	T(0.069)S(0.931)IETNIR	-0.68959	1	1.294	1.471	1.249	0.552	0.714	0.616	0.469	0.00105618
P14866	185	S	Heterogeneous nuclear ribonucleoprotein L OS=Homo sapiens OX=9606 GN=HNRNPL PE=1 SV=2	HNRNPL	0.988009	9.33005e-06	117.08	3	ISRPGDS(0.988)DDS(0.012)R	0.36336	7	0.95	1.06	1.11	0.935	1.069	0.888	0.927	0.345971
P14866	589	S	Heterogeneous nuclear ribonucleoprotein L OS=Homo sapiens OX=9606 GN=HNRNPL PE=1 SV=2	HNRNPL	0.999943	0.00772712	58.699	2	LCFSTAQHAS(1)	0.61135	1
P14866	52	S	Heterogeneous nuclear ribonucleoprotein L OS=Homo sapiens OX=9606 GN=HNRNPL PE=1 SV=2	HNRNPL	1	1.11668e-06	132.47	2	YYGGGS(1)EGGR	-0.17439	2	0.818	1.051	1.011	1.027	1.137	0.997	1.098	0.327785
P14868	249	S	Aspartate--tRNA ligase, cytoplasmic OS=Homo sapiens OX=9606 GN=DARS1 PE=1 SV=2	DARS1	1	1.87233e-11	138.75	3	NNAYLAQS(1)PQLYK	0.10317	2	1.021	0.939	0.957	1.085	1.005	1.039	1.073	0.105065
P15056	446	S	Serine/threonine-protein kinase B-raf OS=Homo sapiens OX=9606 GN=BRAF PE=1 SV=4	BRAF	0.886096	3.81878e-07	118.09	3	RDS(0.886)S(0.114)DDWEIPDGQITVGQR	0.3958	1	1.02	0.831	0.987	1.116	0.904	1.194	1.132	0.312185
P15056	729	S	Serine/threonine-protein kinase B-raf OS=Homo sapiens OX=9606 GN=BRAF PE=1 SV=4	BRAF	0.803624	0.000440373	100.07	2	S(0.001)AS(0.804)EPS(0.196)LNR	-1.3585	1	0.894	1.027	1.055	1.148	0.964	0.936	1.024	0.798107
P15056	151	S	Serine/threonine-protein kinase B-raf OS=Homo sapiens OX=9606 GN=BRAF PE=1 SV=4	BRAF	1	0.00308387	60.489	3	S(1)PQKPIVR	0.04488	3	1.053	1.159	1.162	0.741	1.024	0.843	0.773	0.0558804
P15170	62	S	Eukaryotic peptide chain release factor GTP-binding subunit ERF3A OS=Homo sapiens OX=9606 GN=GSPT1 PE=1 SV=1	GSPT1	1	0.00195063	72.29	2	S(1)VVAPPGAPK	0.91743	1
P15291	74	S	Beta-1,4-galactosyltransferase 1 OS=Homo sapiens OX=9606 GN=B4GALT1 PE=1 SV=5	B4GALT1	0.850754	8.41872e-21	156.73	3	LPQLVGVSTPLQGGSNSAAAIGQS(0.149)S(0.851)GELR	-0.24193	1	0.935	1.13	0.973	0.975	1.01	1	0.983	0.81881
P15311	366	S	Ezrin OS=Homo sapiens OX=9606 GN=EZR PE=1 SV=4	EZR	1	0.0148854	57.175	2	ELS(1)EQIQR	-0.060671	1	1.224	1.146	1.053	0.827	0.904	0.832	0.749	0.00523935
P15311	535	S	Ezrin OS=Homo sapiens OX=9606 GN=EZR PE=1 SV=4	EZR	0.849147	1.37773e-11	142.76	2	QLLT(0.009)LS(0.849)S(0.142)ELSQAR	0.21359	1	0.953	0.902	0.895	1.029	1.165	1.129	1.208	0.0111272
P15336	136	S	Cyclic AMP-dependent transcription factor ATF-2 OS=Homo sapiens OX=9606 GN=ATF2 PE=1 SV=4	ATF2	0.999959	6.01952e-10	124.55	4	IEEPSVVETTHQDS(1)PLPHPESTTSDEK	-0.93049	1	1.026	0.962	0.903	1.09	1.092	0.982	1.094	0.150427
P15336	266	S	Cyclic AMP-dependent transcription factor ATF-2 OS=Homo sapiens OX=9606 GN=ATF2 PE=1 SV=4	ATF2	0.807463	2.17163e-09	122.47	4	PVTMVPSVPGIPGPS(0.193)S(0.807)PQPVQSEAK	0.38404	2	1.079	1.04	0.936	0.944	1.027	1.009	0.975	0.658353
P15336	328	S	Cyclic AMP-dependent transcription factor ATF-2 OS=Homo sapiens OX=9606 GN=ATF2 PE=1 SV=4	ATF2	0.999998	1.66381e-96	265.62	4	TQSEESRPQSLQQPATSTTETPAS(1)PAHTTPQTQSTSGR	0.47775	1	0.88	1.209	1.245	0.592	1.139	0.915	0.794	0.315448
P15407	191	S	Fos-related antigen 1 OS=Homo sapiens OX=9606 GN=FOSL1 PE=1 SV=1	FOSL1	0.882408	8.41748e-05	96.633	2	EGDTGSTS(0.002)GT(0.02)S(0.095)S(0.882)PPAPCR	-0.3472	1	1.017	1.035	1.096	0.892	0.94	1.028	0.909	0.108566
P15407	255	S	Fos-related antigen 1 OS=Homo sapiens OX=9606 GN=FOSL1 PE=1 SV=1	FOSL1	0.805068	1.2341e-06	111.8	3	KS(0.313)S(0.678)S(0.498)S(0.698)S(0.805)GDPS(0.006)S(0.001)DPLGSPTLLAL	0.51055	1	0.983	0.962	1.12	1.034	0.745	1.162	0.96	0.711687
P15407	260	S	Fos-related antigen 1 OS=Homo sapiens OX=9606 GN=FOSL1 PE=1 SV=1	FOSL1	0.850217	4.92658e-05	95.209	3	SSSSS(0.001)GDPS(0.149)S(0.85)DPLGS(0.537)PT(0.462)LLAL	2.563	3	0.918	1.07	1.105	0.908	1	1.011	0.944	0.449038
P15407	265	S	Fos-related antigen 1 OS=Homo sapiens OX=9606 GN=FOSL1 PE=1 SV=1	FOSL1	0.99896	3.9827e-25	181.85	2	SSSSSGDPSS(0.001)DPLGS(0.999)PTLLAL	0.85631	15	1.015	1.121	0.984	1.008	0.795	1.083	0.925	0.449355
P15407	74	S	Fos-related antigen 1 OS=Homo sapiens OX=9606 GN=FOSL1 PE=1 SV=1	FOSL1	0.999999	2.01285e-16	157.84	3	PLTYPQYS(1)PPQPR	-0.56893	5	1.244	1.122	1.056	0.81	0.895	0.86	0.75	0.00684948
P15407	101	S	Fos-related antigen 1 OS=Homo sapiens OX=9606 GN=FOSL1 PE=1 SV=1	FOSL1	1	1.28303e-11	148.52	3	RRPCEQIS(1)PEEEER	-0.0056161	7	1.173	1.229	1.031	0.939	0.853	0.754	0.742	0.0219211
P15408	120	S	Fos-related antigen 2 OS=Homo sapiens OX=9606 GN=FOSL2 PE=1 SV=1	FOSL2	1	1.06374e-35	209.33	3	DEQLS(1)PEEEEK	-0.35497	2	1.306	1.138	1.106	0.843	0.796	0.778	0.681	0.00250408
P15408	19	S	Fos-related antigen 2 OS=Homo sapiens OX=9606 GN=FOSL2 PE=1 SV=1	FOSL2	0.794978	3.31724e-57	230.63	3	GS(0.036)S(0.169)GS(0.795)PAHAESYSSGGGGQQK	-0.19215	1	0.901	0.848	0.877	1.064	1.021	1.37	1.316	0.0467302
P15408	200	S	Fos-related antigen 2 OS=Homo sapiens OX=9606 GN=FOSL2 PE=1 SV=1	FOSL2	1	1.49868e-05	100.98	3	RS(1)PPAPGLQPMR	-0.74396	4	0.916	0.823	0.854	1.072	1.287	1.145	1.351	0.00848003
P15531	120	S	Nucleoside diphosphate kinase A OS=Homo sapiens OX=9606 GN=NME1 PE=1 SV=1	NME1	0.765092	0.0331266	42.395	3	NIIHGS(0.765)DS(0.234)VES(0.001)AEK	4.3376	1
P15586	537	S	N-acetylglucosamine-6-sulfatase OS=Homo sapiens OX=9606 GN=GNS PE=1 SV=3	GNS	1	0.0248779	40.475	3	LMFS(1)NRGS(1)VR	1.9253	1
P15586	541	S	N-acetylglucosamine-6-sulfatase OS=Homo sapiens OX=9606 GN=GNS PE=1 SV=3	GNS	1	0.0248779	40.475	3	LMFS(1)NRGS(1)VR	1.9253	1
P15822	2682	S	Zinc finger protein 40 OS=Homo sapiens OX=9606 GN=HIVEP1 PE=1 SV=3	HIVEP1	0.997242	0.00151532	71.497	2	PSGQQT(0.003)LS(0.997)PDR	0.027391	1	0.996	1.063	1.14	1.035	0.939	0.823	0.874	0.149532
P15822	698	S	Zinc finger protein 40 OS=Homo sapiens OX=9606 GN=HIVEP1 PE=1 SV=3	HIVEP1	0.908166	4.97157e-05	112.12	2	RLPS(0.908)T(0.092)EQDSGR	0.80705	1	0.88	0.995	0.893	1.266	0.93	1.089	1.187	0.16479
P15822	1051	S	Zinc finger protein 40 OS=Homo sapiens OX=9606 GN=HIVEP1 PE=1 SV=3	HIVEP1	0.924442	0.0010194	66.888	3	SVGDDEELQQNES(0.02)GT(0.056)S(0.924)PK	-0.040091	1	0.976	0.976	1.019	0.991	1.1	0.976	1.032	0.489598
P15822	571	S	Zinc finger protein 40 OS=Homo sapiens OX=9606 GN=HIVEP1 PE=1 SV=3	HIVEP1	0.957955	1.51445e-12	153.32	3	VVVHHVT(0.042)VS(0.958)PLR	-0.23462	1	1.148	0.95	0.786	0.984	1.115	1.086	1.104	0.396795
P15880	264	S	40S ribosomal protein S2 OS=Homo sapiens OX=9606 GN=RPS2 PE=1 SV=2	RPS2	0.999963	9.81461e-29	195.45	3	S(1)PYQEFTDHLVK	-0.091962	2	1.149	1.059	1.047	0.919	0.914	0.917	0.845	0.00461874
P15923	379	S	Transcription factor E2-alpha OS=Homo sapiens OX=9606 GN=TCF3 PE=1 SV=1	TCF3	0.999916	2.38727e-26	188.23	4	AGAPGALS(1)PSYDGGLHGLQSK	-0.32441	2	1.003	1.131	1.126	0.859	0.999	0.875	0.838	0.0454599
P15923	514	S	Transcription factor E2-alpha OS=Homo sapiens OX=9606 GN=TCF3 PE=1 SV=1	TCF3	0.999998	2.7162e-12	140.9	4	EEKEDEENTSAADHS(1)EEEKK	0.7373	1	1.081	1.22	1.289	0.757	0.832	0.764	0.655	0.00218522
P15924	22	S	Desmoplakin OS=Homo sapiens OX=9606 GN=DSP PE=1 SV=3	DSP	1	0.000904935	104.22	2	AES(1)GPDLR	-0.41067	3	0.83	0.933	0.992	0.869	1.415	1.033	1.204	0.331963
P15924	2024	S	Desmoplakin OS=Homo sapiens OX=9606 GN=DSP PE=1 SV=3	DSP	0.999655	5.83953e-12	149.19	2	GAGSIAGASAS(1)PK	-0.15459	2	1.055	1.221	1.165	0.844	0.821	0.859	0.734	0.00238522
P15924	176	S	Desmoplakin OS=Homo sapiens OX=9606 GN=DSP PE=1 SV=3	DSP	0.996513	7.54622e-18	169.08	3	GGGGYTCQS(0.997)GS(0.003)GWDEFTK	0.80512	2	0.947	1.018	0.837	1.248	1.045	0.965	1.163	0.194248
P15924	2825	S	Desmoplakin OS=Homo sapiens OX=9606 GN=DSP PE=1 SV=3	DSP	0.992169	1.71054e-12	144.51	3	GLPSPYNMS(0.274)S(0.734)APGS(0.992)R	2.5126	4	0.936	0.855	0.893	1.158	1.101	1.136	1.265	0.00142189
[truncated: 11,587 more rows]

## Sheet: Table S7
Table S7. Changing phosphosites and corresponding proteins identified by phosphoproteomic
[truncated: 2,254 more rows]

[truncated: 1 more sheets: Table S8]
